# Supplementary material for: Vitamin D inhibits osteosarcoma by reprogramming nonsense-mediated RNA decay and SNAI2-mediated epithelial-to-mesenchymal transition
Source: Front Oncol. 2023 May 9;13:1188641. doi: 10.3389/fonc.2023.1188641 (PMC10203545; doi:10.3389/fonc.2023.1188641)
Supplement: Supplementary file 18 [file Table_2.xlsx]

## Sheet: MG63 targets of H3k27ac_81955_g
Putative Targets
VPS51
NEDD8
NEDD8-MDP1
GMPR2
PHPT1
MDP1
CHMP4A
PHF1
CUTA
TINF2
PCSK4
REEP6
MAMDC4
TMEM150A
USP39
SYNGAP1
ZFPL1
TMEM262
CDCA5
HYAL2
TM7SF2
METTL26
PTGES2
ZNHIT2
AJM1
POLR2G
LRRC23
ARHGEF25
FAU
MRPL49
PHKA2
RNF181
C2orf68
CRELD1
TAZ
DNASE1L1
PPOX
MZF1
TUSC2
SRGAP2C
PCNA
USP21
ZBTB3
MGAT1
PFKFB3
MCRIP2
FAM72B
DTX3
JAGN1
EDF1
BTN3A1
TAF6L
RSRP1
U2AF1L4
PSENEN
TTLL9
DHRS12
UBXN1
TMEM134
LIN37
AIP
LGALS3BP
ARID3A
IGFLR1
MOSPD3
TSEN34
ZNF48
ARL2
RASSF7
RPL10
LMNTD2
BRMS1
ZKSCAN8
ENO2
C19orf25
ZNF747
NEURL4
LRRN4CL
MBOAT7
SEC23B
APC2
UBE2L5
TBL3
NPDC1
PQBP1
IL17RE
CNN2
FKBP8
TIMM17B
ZNF837
VAMP2
CCDC51
ATRIP
RAB2B
B4GAT1
TTC9C
TMEM230
HNRNPUL2
BCKDK
CCNG2
INAFM1
TMED4
ZDHHC5
PCOLCE
TOX4
BTN2A2
GNL1
PRR3
TMA7
ANAPC15
FOSB
CDS2
ABT1
IFFO2
ADAMTSL5
ZNF771
IDI1
PBRM1
UBE2M
GNL3
AKT1S1
ZNF768
SLC35A4
APBB3
PIGX
TXLNG
CEP19
SPSB2
CDT1
SRA1
PRXL2B
PPFIA3
MUC8
TEF
FIZ1
INCA1
C19orf73
KIF1C
ZNF524
KXD1
TRAPPC4
SMDT1
RPS9
ABHD14B
RPS25
TMEM259
DTYMK
RPS15
COX17
TPGS1
ALDH16A1
ING5
TBC1D17
C20orf96
SS18L2
RPS6KB2
APEX2
HRAS
PFKFB1
METTL1
CLP1
GGNBP2
RWDD2B
ABHD14A-ACY1
ABHD14A
MRM1
PHRF1
HSPB6
PGP
LRRC46
MRPL10
ZNF579
UNKL
RHD
NUBP1
VPS11
PIH1D1
EEF1AKMT3
RNF151
RPS5
GBA
UPK3A
NXT1
UBL5
RPL23
TSSK4
PROSER3
EIF4A1
DPY19L3
SLC35A2
EIF1
NDUFA2
PIP4P1
ARMC7
IK
DDX56
SLBP
NCAPH
LAMTOR1
PIN1
PER1
RABGAP1
CORO1B
LRTOMT
MLST8
ZNF358
ZBTB26
CDC14B
WFIKKN1
RHOT2
ZNF584
WBP1
FAM50A
ZNF514
SCRN2
RPS2
NUDT15
ZNF2
SCAMP3
BSCL2
LRRC56
RCCD1
HMBS
FAM189B
STUB1
MCOLN1
CIDEC
ZNF689
NPW
DGKH
ETHE1
MFSD14B
PLA2G15
PNKP
VAMP1
WDR90
FAM118A
FKBP2
LOC114841035
PCBP4
ZNF497
CNTNAP3C
CTSD
PSMD8
LBHD1
PRXL2C
BRICD5
HSPB1
TAX1BP3
MRPL54
USP16
UFC1
RIPK1
APEX1
ATXN2L
HAPLN3
UQCC3
EMC6
ENTPD2
MXD3
ATP5MF
ATP5MF-PTCD1
ZNF212
APBA3
AGBL5
ZNF789
DUSP15
GDI1
IRF2BP1
OSGEP
WDR37
GNG3
PPP1R13B
ADAT3
SCAMP4
NECAB3
PPP1R11
TEDC2
KLC2
TLE6
ZNF345
ZNF790
B4GALT3
NOXO1
PHETA2
PPFIA4
RNF225
TM9SF1
PABPN1
GFER
VEGFB
SIGMAR1
ZNF213
R3HDM4
ISG15
APRT
SRRT
NAGA
AP1S1
CHMP2A
BATF2
ZNF446
FAM32A
INTS5
PSMB6
VPS4B
GPR137
GET4
HYOU1
TMCO6
BTN3A2
CHD8
RBBP9
EGR2
BAD
PTPN11
TBCB
ZNF324
PPP1R14B
RPL6
CNPPD1
TRIM7
ERMP1
PARK7
ZNF764
RAB13
ZMYND19
PPP1CA
KISS1R
IQCC
PIAS3
SP2
RETREG2
PRICKLE3
POLR2I
TSPAN31
NCLN
STK32C
CHCHD1
SDF2L1
RBM3
GCN1
TMEM179B
KAT8
ISOC2
DPEP1
FLT3LG
MOGS
SNRPD2
IPO4
C18orf32
LOC100996842
RBM25
FIS1
HSD17B10
MPDU1
ZNF554
PCSK7
PRR14
QPCTL
PRRT3
ZNF286A
MMP11
TPI1
RTN2
TMEM107
GON7
ZNF263
RNF214
ABCA7
UBA52
TBC1D9B
RHBDL1
AP2A2
IL17RC
WTAP
SEC22C
C1orf61
MRFAP1L1
TRIM28
TROAP
ATP6AP1
ZNRD1
GPS2
DHRS11
PTK6
FUT7
DIMT1
UBR7
CRLF3
C9orf139
KMT5C
C19orf67
ZPR1
SOD2
HSCB
GSDMD
GALT
TMEM223
EIF4G2
RUBCN
TMEM214
ORMDL2
ACOT7
ZNF205
MRPL51
DNMT3A
SAMD1
ZC3H3
TEX261
MTF1
CARM1
C1QL4
PNPO
RPP40
ZNF79
EIF2B2
NRBP1
CHEK2
AGRN
PORCN
QARS1
ZNF785
CD68
ZNHIT1
TNFAIP1
MYO19
ASPSCR1
EFNA3
CHMP6
SARNP
PLOD3
IFT20
ITGB1BP1
RPS11
CPSF3
PTPRCAP
LIN7B
SYVN1
GARNL3
DUS3L
GSTT4
ZNF77
GLA
LGALSL
NCAPD2
DENND10
PIGW
FLYWCH2
MVB12A
FAM241A
BST2
NTN3
EIF5A
ABCF1
PLD2
PLP2
ITPRIPL1
SP1
HNRNPH2
LAMTOR4
IFI30
TREX1
DPH7
PEX12
CCDC77
PHAX
ACTL10
MMP28
DAZAP1
INO80B
PDP2
SLC9A3R2
DNAJC4
TEDC1
NDUFB10
RPLP0
PAN3
PHF13
NKTR
TBC1D10C
ZFP90
IDUA
CMPK1
YBX2
TMEM44
TRIM16L
UBE2Q2
DMAC2L
GAS7
GGN
CYHR1
ZSCAN10
ACAT2
NUDT22
ABHD6
PRELID1
TRPT1
CHMP1A
SPATA33
IFITM3
RPL41
RAB24
CXorf40B
RAB4B
WDR18
YIF1A
BUD31
PDE4DIP
L2HGDH
IFITM1
C16orf71
CEP57L1
HYAL1
BORCS6
PDAP1
ZFAND2A
MAP11
PLCB3
ZCCHC3
SRMS
C12orf57
CROCC
NECTIN2
TRIM41
PPP2R5D
SESN1
STX5
ANKS3
ATG13
ATAD5
CABIN1
HARBI1
RTKN
NXF1
ZNF575
ALDH7A1
TUBB2A
ZBTB6
TUBGCP6
QSOX2
MRPL20
TRIP6
SMIM13
ENTPD8
MRPL55
TBC1D25
HARS1
IL11RA
NMT1
ZNF134
GSDME
HARS2
DCAKD
ZNF530
WASHC4
ANKRD34A
TMEM129
RANGRF
POLR3GL
RNF25
KIFC2
STK36
MFGE8
NALCN
IFT46
CALM1
ALAD
NDUFA6
TOPORS
GIGYF1
PUF60
B4GALNT4
SEC24C
HDAC10
TBC1D22A
SPIRE1
CCNL2
ZBTB45
RBBP7
JTB
OSTM1
WDR55
ARAF
JMJD8
C10orf143
POLDIP2
NOL6
C12orf73
CEBPA
ZNF565
ZNF653
H2AX
TMEM199
RAD9A
ZNF146
CABP4
C1orf35
CDK4
SLC12A9
WDR60
SENP3
CCDC189
PANX1
RNF40
CCDC28B
TSPAN10
NPHP1
MRPL48
KIF26A
ZSWIM8
C20orf144
ZNF500
NPRL2
NRSN2
CYB561D2
CLPB
GPANK1
SELENON
STK11IP
METTL23
PIK3R2
RPL13A
ERCC1
IGSF9B
CSNK2B
TMEM219
LRRC73
HMG20B
ST20-MTHFS
CDK9
JMJD6
SLC26A10
TRMT112
PRDX5
CYP27B1
NPLOC4
IPO11
SFI1
SLC2A8
TAF15
NR4A1
NFATC2IP
PVR
MRPL12
MCAT
ARCN1
ZFAND2B
NOL3
RABL6
KHNYN
ADPGK
SMIM27
ZNF513
TIMM29
B3GAT3
PUS7
ZNF175
ZNF547
SRPK2
YIPF2
TMEM138
HECW1
RAB1B
CBLN3
ATP6V0D1
TRAPPC2B
CYB561A3
RGS12
PEX6
GPR152
DCDC2B
BCOR
FBXO24
RIN1
DNAJB12
A1BG
UBXN7
YIPF3
WIPF2
GAMT
MBD2
PPP1R3F
APOA5
KCTD11
MCIDAS
PPM1N
POLR1C
BCL7C
MFSD11
U2AF2
CENPS-CORT
CENPS
NFKBIA
ATG101
AGAP2
GALE
MTLN
PTPN18
RBM10
PSMG2
HLCS
NDUFB11
NOP16
KDM3A
ARRDC2
ZC3H10
MCCC2
PSMC3IP
SRSF2
MLX
HINT1
ECHS1
HIGD2A
RPGR
SAPCD2
IMP4
TRIM3
ZNF304
POP7
ATP5MC1
UBXN2A
GANAB
SLC25A53
LYRM7
IFITM2
INTS1
KLF2
LRCH4
OCEL1
NAA38
VAMP5
PFAS
FANCG
EIF4ENIF1
ESRP2
EBP
PRR13
MRPS12
RMND5A
TACC3
MORF4L2
ARHGEF1
ZNF517
TSKS
DDX42
DHRS4L1
TRAF2
PM20D2
SARS2
PPP1R16A
CCDC115
TXNDC12
SCAMP2
SERF2
ACAP1
ABCA2
MIEN1
BECN1
C9orf43
ZNF106
POLE3
VPS37A
RELA
KLHL2
PA2G4
CCNO
TRAPPC6A
ZMAT2
OXLD1
MAGIX
C19orf57
CNOT7
ZSCAN30
CCDC137
CCDC47
CC2D1A
LRP6
CYB5D1
TDG
COQ4
VAPA
ANKRD36C
MRPL53
BTF3L4
TRUB2
LOC101928722
MCRIP1
CTC1
MAPK12
NAXE
QRICH1
CAVIN1
SEPTIN1
RASSF1
C16orf91
LOC100996598
PSTK
CMC2
ZNF688
PCYOX1
TFEB
FAHD2A
ACAD8
MORN4
ANKRD36B
MYPOP
POLDIP3
C6orf226
CENPN
NDUFV3
AP2A1
NDUFS7
THYN1
AGRP
FBXL15
ATG9A
KIAA0513
BLOC1S3
TAF12
PRMT1
C5orf15
AP1M1
SNRNP200
CDK10
ACY1
CSKMT
THBS3
ANKZF1
COASY
DHX30
ARFIP2
MUTYH
NAA80
HYAL3
C11orf98
RPS27
PHF20L1
DLST
WDR45
OTUD5
HLA-E
PSD
SGPL1
MTX1
PGGHG
PELI3
ZSCAN22
IRF3
TOE1
C17orf98
SF1
FAM168A
XRCC1
LONP1
EVI5
PCYOX1L
IFRD2
TIMM10B
SMIM12
E4F1
BCL2L12
GRB7
DAD1
AMDHD2
RNF185
ADO
OGFOD2
ABCB9
CCDC117
PEX26
ZNF628
TBCCD1
CIAO3
VGF
ARHGAP26
RRP12
RAB27B
FYTTD1
WDPCP
BAG6
CATSPERD
NANS
SPAST
PEX1
POC1A
ARID3C
THAP3
SETD1A
NASP
TMEM185B
WDR74
SFXN5
STX3
SLC27A4
SPRED3
HSPA5
ENTR1
CARNS1
HMOX1
SNAPC4
CDK5RAP1
CCDC106
LANCL2
FOXH1
RCAN3
RBM48
ZNF740
ARPC5L
SPINDOC
TLK2
BLOC1S4
ANTKMT
ABHD17A
CTF1
MTHFD1L
RPL35
SNX17
CGB5
CSAD
RAB5B
GZF1
EYA2
C6orf89
KCNS3
MIA
NUP43
ZNF839
MEPCE
APOM
SERTAD3
CDKN2AIP
CEP120
UNC45A
LGMN
ZNF148
LYPLA2
EIF2B4
ZNF444
PPM1G
LAP3
H3-3A
ALKBH7
RINT1
TUBA1C
ZCWPW1
TIA1
TONSL
NFKB2
RNF103-CHMP3
MRPL2
NR1H2
CHCHD10
ZKSCAN5
DNAJB11
ZNF787
MDH1
MARCHF9
ABHD4
PRR15L
FXR2
ZNF774
KLC4
PMPCA
ZNF770
OSBPL7
HAGHL
CDYL
BTD
STARD5
ABCB6
MPV17L2
MAPK11
ZC3H6
TMEM94
TBC1D24
CENPV
PRR12
ECHDC2
SGTA
SCP2
THAP8
CCT3
FOXN2
TSACC
CCDC78
PIM2
SNTA1
SMARCC1
FAM199X
SMAD2
HACL1
MCM5
SH2D3C
MYBBP1A
MRPS16
WDR4
WDR62
OLIG2
DPP3
GPATCH4
ATF2
MANEA
DDX39B
SF3B4
GID4
CCNB1IP1
HAPLN2
CCDC126
ABR
ELK1
RPLP1
PI4K2A
CD58
STOML2
TRIM16
FAM207A
DDB2
EIF3I
PGBD2
DAGLA
MAST3
OGFOD3
ATPAF2
MEA1
KLHDC3
PAX3
NT5M
HEXD
ILRUN
FAM167A
S1PR4
KCTD5
CES4A
HRC
MFSD12
DPAGT1
ARRDC1
FAM3A
RABIF
KDM5A
RPL7L1
ELAC2
MAST2
PTPA
MGA
FABP6
SUOX
RAET1L
VAMP3
M6PR
CANT1
TXNIP
BCS1L
ACIN1
VAX1
CREB3L4
TMEM234
SLC39A6
KLRG1
SSNA1
PIGO
TMPO
ELP2
ECSIT
ZNF142
CRAT
ANAPC2
THAP1
GNA12
STRN4
NICN1
RBM38
ITPR1
CNIH2
LMF1
ATAD2B
SLC39A1
UXT
THOP1
HOXD9
TRIM27
SHBG
ATP6V0A1
SURF1
POLG2
PRRG2
FKRP
LMBR1L
PCGF3
FARSA
S100P
CRIP1
ZNF224
DOCK9
NOSIP
SYCE2
RPP25L
DNM1L
RNASEH2A
CALR
PTPN6
MFSD14C
DCTN3
RUVBL1
BCL2L2
CXorf40A
FKBP9
BTN3A3
SSPN
BCL2L2-PABPN1
ZBTB8OS
COPZ2
ODF3L2
WDR24
HIF3A
MAP2K7
ACLY
C6orf47
ECI1
SLC37A4
SURF2
PDXP
UFSP1
TMEM151A
ZNF460
SCRIB
USP42
TUFM
PDCL
DDX5
PINLYP
CGB1
POM121
SH2B1
PHKG2
RPUSD2
C10orf95
ARHGAP1
COX10
RBBP4
PITHD1
P4HB
SLC47A1
ZNF408
FAM161A
RBM8A
LAMB2
LRRC45
ZNF821
FBXO34
NKX3-2
COG1
FAM168B
GTF2I
ULBP2
TSTD3
EML3
POMZP3
CENPX
AZIN2
ZMYND10
CAMTA2
TMEM231
KDM4A
RTN4IP1
ZNF274
GPER1
ABCB4
QRSL1
GLI4
GSTZ1
NDFIP1
CNN1
SLC25A19
C9orf16
EEA1
ISY1-RAB43
GABARAPL2
STS
SEH1L
ROM1
UBE2Z
ORAI3
BEX3
SMARCA4
LOC101059906
C12orf76
TMEM97
RAB29
PPP1R27
TANGO2
PCMT1
PARP2
PNISR
PDE6G
TRAF6
NFE2L1
SYF2
SLC25A10
B4GALNT1
TAF1C
ISY1
HDDC3
POMT2
RAG1
RNF34
ASMTL
GFPT2
NRG1
SRSF1
ASB8
DERPC
CHTF8
EIF3A
UTP4
ATP5F1A
PUDP
ELOVL3
SDR39U1
UCP2
PEX11G
LIX1L
CLPP
EPOP
PELP1
GNPDA1
TMEM88
TRMT12
SEC11A
PYCR1
TMEM150B
RPL7A
CRY1
YME1L1
ACADM
PSMA2
RNPS1
SNX15
MRPL32
IL12RB1
BTN2A1
KCTD7
MED22
IDH1
TMEM183A
METTL17
NDEL1
VPS35
MADCAM1
SLC44A5
INO80E
ZNF394
ORC6
DKC1
LTN1
HIRIP3
CEP95
FBXL12
RPL17-C18orf32
THAP9
SLC46A3
YPEL4
VPS18
DYM
RTTN
CHID1
RPL14
MASTL
TMEM9
AGA
MRI1
ZDHHC1
PLEKHA1
TMEM95
TMEM237
ERVH48-1
CEP70
RPL36A-HNRNPH2
RPL36A
BUD13
XRRA1
RNF141
ZNF251
CISD2
PPP2R2D
MLEC
RRP1B
UTP25
SDHD
HSF2BP
ACAA1
GYS1
TIMM8B
TOR1A
TMEM14B
SEC31A
ZNF696
APH1A
NAP1L4
UBE2D3
PWWP3A
SETD9
CCDC71
RPL8
SMIM20
RUVBL2
ZNF548
SPCS2
MIB1
BTK
PNP
TBC1D13
BCL2L13
OVOL3
C22orf15
RFXANK
SOCS4
ZNF225
ZNF598
NSMF
ATP6V1E1
MRPS28
LRRC27
EIF3D
ABRAXAS2
PLK4
ZSCAN16
LOC112694756
DCTN4
RPS19BP1
MAD2L2
LOC107985022
SH2B2
GAB3
WDHD1
LOC730098
TLCD3B
MBD3
GEMIN2
MYD88
PEMT
CCDC9
SYP
FTSJ1
COPG2
ZFP30
CDH24
AP1B1
SAT2
RAD51
RAP1B
RHEBL1
CCL27
CEP55
SIRPB2
TMEM11
RPL3L
MDN1
EEF1AKMT2
BHLHA9
ZNF805
EFEMP2
ATN1
CAMTA1
CENPU
INTS13
TRIM23
RBX1
GATD1
URM1
SLC3A2
TRAPPC13
MZT2B
POLR3D
CYB561D1
TMEM42
PMM1
FGFR1OP2
NAA40
GPR162
GGT6
ZNF416
ZNF33B
LOC105372798
SRI
CAPNS1
EEF2KMT
TRPM4
NCOR1
L3MBTL1
KCTD13
PLXNB1
DEDD2
MTMR11
IVD
ACD
PHLDB3
ZDHHC8
TPP1
FARS2
WDR89
XRCC5
NR2C2AP
TMEM161B
PPFIBP2
ZNF552
TP73
METRN
MLLT6
KIF2C
MESP1
SCN8A
HDAC6
ATP5PO
CCDC90B
LYRM4
RNF38
BNIP3
IST1
FPGS
CCDC84
PUM3
LOC107985532
GPRC5B
SHLD3
OSBP2
CCDC24
BAG5
DTX2
LRRC3C
ZNRF3
BORCS8
BORCS8-MEF2B
EXOSC3
PAXIP1
CYP51A1
CES3
ANKRD18B
AIFM1
GLYCTK
CCDC43
FAXDC2
SUCO
FUT11
HTT
MSL3
MIF4GD
ZNF17
CASP8AP2
RBM42
LARP7
SPIRE2
TSPO
GBF1
PRR16
CSE1L
ODR4
FBRS
PHKA1
MPHOSPH9
SMG1
PSG5
COA8
DCP2
PIKFYVE
RANBP1
STAU2
AHCTF1
CDKL5
TIFA
C6orf120
WDR27
ARL2BP
CENPT
LOC112268184
PARD6A
HTATSF1
CASK
ZGRF1
USP19
TOR1B
YAF2
ANP32E
PPIB
MTFR1
PAOX
RNF14
THAP7
SYNGR3
TIAL1
TPR
C15orf40
CDPF1
C4orf48
FAM83G
SEPTIN7
CCDC7
FAM8A1
PRKAR1B
NELFA
MLF2
SACS
EGFL7
ZRANB3
ZMYND11
GATAD2A
STXBP1
CCDC113
SEC23A
HDHD5
SLC22A18AS
STYXL1
GLT8D1
GLT8D2
DNAAF5
MISP3
CPSF4
C12orf65
MDH2
GPX8
PTCD1
RAMAC
RAB40B
RNF126
ORAI2
FANCA
SKIV2L
HNRNPDL
HOMER2
TCEANC
FYCO1
DOK7
UQCR11
SLC2A4
ZNF627
PPDPF
ZBTB14
RNF113A
KPNB1
P2RY8
DNAJA3
NDUFA1
CCDC159
CCDC194
E2F1
NELFE
NOTUM
RAB10
TRMT10B
CEBPG
ARMC1
TRMT2A
WDR54
DCAF11
PIGL
TMEM205
EXOSC2
MEAF6
JAK1
ALPK1
DPP7
GLTPD2
RGL2
RPL17
CAND1
KCNK4
MECR
TNIP2
ZDHHC4
PCYT2
EME2
C2orf81
SURF6
ZNF284
NRL
SMPD4
MRPS34
SPCS1
PPM1B
RNF215
TEX45
CHODL
PER3
R3HDM1
MYLPF
HSPA12A
GRPEL2
G6PD
LOC114483834
FBXO43
ULK1
TOMM22
ZSCAN9
CUEDC2
ZBTB48
HCFC2
CYBC1
TMEM50A
IKBKG
ERLEC1
POLR2K
HSF4
ENOPH1
ASB3
ZNF692
MESD
SLC12A5
NINL
ERAP1
TDRD3
DNAJC14
TRAPPC2
NME1
NME1-NME2
ATG5
CRTC2
ABCF2
SLC19A1
RIPOR1
CERCAM
WRAP73
OGDH
CAMK2N2
TAF5
FADS2
EGR1
AGPAT1
OFD1
STAU1
FANK1
NIP7
PPP2R5B
PPP1R3E
CD274
KCNIP3
LOC107985657
DUS1L
RAP2A
CCDC110
TRIM66
C1GALT1
COG8
MAST1
PCIF1
SLC25A35
RPL27A
KCNG1
RPUSD3
ESRRA
C7orf25
TLE5
CASKIN1
TUBA1A
EMC7
SPRYD4
APOBEC4
POMGNT1
C22orf39
ELOF1
C1orf54
FADS1
SP6
CLCN3
NEIL2
TXLNA
SUCLA2
PGBD4
NQO2
ADAMTS7
LRRC47
LSM2
ACYP2
ZNF581
ZNF526
PIGT
CCT6A
LOC107983998
NUP210
CLDN15
ZNF184
EFHD1
AP4M1
PSPH
GMEB2
FAM219B
PGPEP1
ZER1
GGA1
DNAAF3
SFT2D3
PITX3
ZBTB5
C7orf50
RGS2
FBXL8
MRPL41
SNRPG
LOC107985388
CAPRIN1
COA7
SP8
KLHL21
EP400
CUL7
MCM7
LIG4
DDX55
SHISA5
COX5A
FBLIM1
COPS7A
ABHD13
TRADD
NEK2
IGF2
LRRC8E
PLGRKT
EIPR1
TPRN
NT5C3A
HOXD8
ARFGAP2
KYAT3
RBMXL1
NME2
C1R
STK19
SCLY
NAA30
NUP214
NDUFV1
GAA
CDC16
OSCP1
PFDN1
RIOK3
SERINC4
LIMK2
PLXNA3
ACER1
SUGP2
CANX
CNPY3
TRIM31
HYPK
PDE4C
ATP7A
TTC38
UAP1L1
CCM2
ARL6IP4
PGAP6
UNC119B
PCYT1A
SIRT7
LCN2
SLC35C2
RBM6
CAPN1
C1orf74
EIF4EBP3
SULT2B1
FCHO1
LY6G5B
TRAPPC6B
DXO
TRAPPC5
ATP5PD
ATIC
EIF6
RAB27A
PYCR3
ARMC6
CDK5RAP3
CYB5R1
ZNF574
SGF29
ATP6V1G2
CNPY3-GNMT
ZNF211
NSFL1C
NDRG2
NINJ1
NDUFB6
PC
SFXN4
PARP16
HS3ST6
ARF5
PSMB5
KCTD2
RPL18
FAM72A
HINFP
ZNF227
PRAF2
RTBDN
KLC3
ZBTB32
UNG
ZNF773
KAT2A
COX6A1
KLRC3
UTP14A
CNNM4
PUS1
PPIL1
SNX22
CDC73
SPHK2
AMACR
FOXP3
ATG16L2
COPS3
CEBPZOS
NFKBIL1
NOL9
RAB6A
SULT6B1
MAPKAPK3
POLR3B
PLSCR3
NOC4L
RHOV
STK25
KLHDC4
TMEM132A
RABGEF1
TRAPPC12
ZNF543
FCHSD1
SPTSSA
SUN2
LRRC1
SLC35B1
SEPHS2
DDX51
ARAP3
RCE1
CGB8
LOC107984862
VDAC2
CRLF2
NCOA3
ZNF44
AQR
KMT2B
PGD
ZNF784
POLRMT
ATG2A
INSR
PACSIN2
KCNJ12
IQSEC1
HLA-A
RAD23A
SRGAP2
FAM200A
ARRB2
REXO4
MSRB1
ABCF3
RNF5
PODXL2
PHF10
CPM
CCDC163
ADGRF3
LENG1
ZNF234
PRDX2
SNX8
ADAMTS13
SELENOI
LOC105370705
ZNF45
PAAF1
CISH
CYTH2
MRPS15
MMACHC
SGO2
COA4
ZNF580
SLC7A6
MRPL40
UBXN6
OCLN
ADGRL1
NIPSNAP2
NAT14
BAX
GSDMA
B9D1
TSFM
KIAA0895L
KCTD18
ALDOA
NCKAP5L
OAZ1
ATP6V0C
C17orf58
TMEM50B
FBXL5
CHAC1
COX14
MPZL1
KNL1
CSTF3
KANK2
ATP23
GLB1L3
MYCBP
ENDOG
ZNF221
GEMIN7
TMEM39A
TMEM127
STIL
MRPL33
SMUG1
RNF4
FHL1
GNB2
TAS1R1
CCNL1
DISP2
POLE2
HAUS1
CRTC1
MRPL38
SPTBN4
RPL22
CBFB
CIAO1
TAOK2
LARP1
DCAF10
ZNF555
SLC37A1
SELENOH
SRSF9
RNF39
NME3
MTA2
DYNLL1
RTEL1
CBLB
MIS12
RABGAP1L
RNF149
OPA3
ARMCX3
MIA3
SSR2
RRAGC
ELAVL3
CCDC32
MED21
TMEM241
CKAP2
RHBDD2
MDM4
PNPLA7
DERL2
NRBP2
OLFM2
SMARCB1
SPATC1L
LOC105374301
CKM
NUP35
DR1
TMED7-TICAM2
AUP1
TGFB3
ZC3H11A
HNRNPH1
GAPVD1
LACTB
ALDH4A1
TMED7
HTRA2
MREG
CHTF18
IGF2BP2
NUPR1
CHPF2
FAM234B
NUDT17
FAM83A
ZBTB12
PIP4K2C
CLNS1A
BLM
DERA
[truncated: 15,861 more rows]

## Sheet: MG63 Unique
CNTNAP3C
GAS7
IGSF9B
SLC47A1
SCN8A
GPRC5B
ZMYND11
HSPA12A
SP8
CRLF2
ERICH1
IFT27
MST1L
KCNC4
LRRN2
SCN4B
DLGAP1
WASHC1
SPATA6
CACNG6
RDM1
SLCO3A1
CHRNB3
KCNT1
SOHLH1
KPRP
EBF3
NCKAP5
CTXND1
RPL39L
SDK1
PTP4A3
ALDH1A2
ANKH
PTCHD1
LYN
CST1
RPS4Y1
PLAAT1
MYOC
BEND4
DLGAP2
ZNF354C
ZNF879
ZNF583
EIF4E3
ANKFN1
RABL2B
FBLN5
SLC2A14
NGF
PIK3C2G
RNF144A
PRKX
SAMHD1
OSBPL6
IDO1
ANKS6
MAPT
PKP2
KCNK2
LONRF2
ADAMTS19
C8orf74
KCNK1
TCF7L1
CRB2
OR2T8
ZDHHC23
ARHGAP20
FAM86B2
ZNF718
CPPED1
EPHX2
HIVEP3
NKX6-1
FAM86B1
EN2
UBE2Q2L
LOC107984832
IRX2
C5orf38
LOC107984751
CSF2RA
PCSK6
DAW1
CRACR2A
CLEC2L
PRAG1
CT62
CCRL2
LY6E
LYZL6
CYB5A
NTN1
SLC1A1
EDNRA
FAM174B
PDE10A
HTRA1
RIMS1
PDGFA
SMOC1
CCL20
TRIM58
PLPPR5
SULT1B1
FGF16
NR5A2
PLD5
PDE9A
SVOPL
PRR5
TEK
SOX11
EIF2S3B
OR2L13
TMOD1
KRTAP20-2
LAMA2
C18orf63
XIRP2
SLC24A4
LRRIQ1
JAM3
TSPAN19
PDZK1IP1
ARHGAP22
CHRDL1
ST6GAL1
SOX7
OR2W3
OR2AJ1
CPXM2
CERS4
KRTAP16-1
LBX1
ZNF486
LOC389602
MCF2L2
FBN3
FAM110B
VNN1
GMNC
SLC35D3
CCDC88C
KCNJ8
CLEC1A
SCN9A
PRR20G
CLEC2A
DNER
DHRS9
GLRA3
SHISA3
CNTNAP3B
PLCB1
ZFY
NKAIN3
FCGR3B
EPHA5
KRTAP17-1
NPIPB11
COL4A5
UBXN2B
ABCA8
LRRK2
GPR27
MTUS1
MRAP2
LOC112267947
FITM2
ZNF516
SLCO2B1
LOC100509620
CYP2E1
ZNF430
AMELX
BRINP2
CCDC175
NSUN5
MDFIC2
PTPRQ
FYB1
TACR1
KLRF1
CADPS
ARHGAP24
GSG1L
ZPLD1
CCL3L3
KRTAP4-2
LRIG1
AMPH
GRID1
ESR1
BMP5
RP1
GAS1
C5orf46
PROSER2
IDO2
CATSPERB
TBR1
SIM2
LCE1F
SPATA22
RIPOR2
TBC1D3B
RIN3
EIF3C
SLC6A17
PRR5-ARHGAP8
FAM20C
ARNT2
PIK3R5
KRTAP20-4
MFAP5
ADAM2
TLR3
GPR37
TSHZ3
WDFY4
RIMKLB
CMPK2
ASPA
ESRRG
TNFSF15
LONRF3
RSAD2
NLGN1
IL20RA
NPR3
DOC2B
KCNF1
ARHGDIB
LRAT
P2RY1
ADGRG2
B3GNT5
SPOCK3
GATA6
KY
SCN2A
EBF2
HNF1B
RERG
TRHDE
MUC6
NEUROG2
KYNU
LDB2
CLMN
TC2N
SYCP2L
CA2
LOC105374811
VPS41
TLL1
MYH8
HS3ST1
LMX1B
PPP2R2B
MPDZ
ZNF618
ZNF714
SLC27A6
PEX5L
WASF3
CACNA2D1
FAM155A
LRRC6
FBXO25
LY75-CD302
LY75
SOX17
PDGFD
ZNF658
ADGRG6
LOC107986453
LCE3A
SGSM1
CSTF2
CACHD1
GALNT12
CELF2
PIFO
IL18R1
XKR6
ZNF595
GIMAP2
OTULINL
CALCRL
RSPO4
NOMO2
DISP3
CYP4F11
GSC
ADD2
AKR1C3
SMN2
FBN2
SFTPD
QRFPR
ZNF43
CSN2
BTC
ENO4
HAND2
FAM124A
SLC46A2
VWA5A
GATA3
ZNF730
ZNF85
NAT1
EN1
TBC1D8B
TAF4B
EMB
FGF12
SLC9C1
ZNF429
GNAO1
ISL1
ZNF596
PARD6G
KHDRBS3
KRTAP29-1
ZNF521
ZNF736
ZNF726
ZNF675
ANKRD20A2
GRIN2A
SLC6A15
BACE2
ST8SIA1
FCAR
CCDC42
ADAM23
ARL17A
DMBT1
LMO2
CCK
PI3
OPN5
TPBGL
PTX3
SLC22A12
DMRTA2
MORC4
SPON1
PLA2G2D
EFCC1
SCGB3A2
TUBB8
IFNW1
C1orf226
KRT2
CCDC63
TOX2
CCR5
MUC7
CLNK
IFNA21
STMN2
SCN4A
CHRNA2
KRTAP20-3
AJAP1
IFNA16
DGKG
C8orf48
FOXB1
ERVFC1
KRTAP4-1
TGIF1
ELSPBP1
GPR142
OCSTAMP
OR1D5
AMTN
KRT84
LY6L
KCNK9
LOC105375116
C10orf67
LRRC18
ABCC9
ADAMTS18
CARD18
SH2D1B
MYRIP
ACTC1
SLC35F3
TMEM132B
ARX
KRTAP20-1
SLC15A1
PCDH15
LAMP5
OR2L8
TYR
SULT1A4
MYH2
C11orf53
KRTAP4-3
RP1L1
GCM2
OR10S1
KCNA1
BOLA2-SMG1P6
SLX1B
CCL16
BOLA2
IQSEC3
AMBP
SPATA46
LIPK
DACT2
MFHAS1
IFNA10
KRTAP4-4
RNF128
MROH9
KRTAP9-1
ABCC4
LAMB1
LOC107985149
CCDC141
FGF3
LOC107986800
IL1F10
PHACTR3
WIPF3
ZCCHC12
MARCHF1
EDAR
KRTAP6-1
FREM1
PRSS2
GSX1
ZNF705G
ST6GALNAC5
ABCB11
FGF7
BTBD17
CLEC12B
PPP1R3A
MYH13
MAL2
SLC7A9
SEMA3A
SLC22A11
RTP5
PLA2G2F
CDH6
UGT1A6
MYOD1
GNAT3
OR2AK2
TP53AIP1
PAPSS2
ZSWIM2
SLIT1
FABP12
NOS1
LOC105375107
POM121L2
PDCD1
LOC107984355
SHISA2
KLRG2
KRT23
ERP27
LCE1E
MC2R
FAM90A26
IFNA14
ATP12A
SLC30A10
OC90
OR11L1
PTGS1
PPP1R1A
IFNA17
IFNA7
ADCYAP1R1
CLEC12A
CLDN10
SCARA5
OVCH1
SPATA31A6
NBPF7
DRGX
EPB41L4B
KCNK13
LCE3B
CPA3
STATH
CCL14
GABRA4
NR1I2
HHLA1
SAMSN1
R3HDML
OSTN
EYA4
KCNQ3
MYL2
CYP2F1
ANKRD66
KCNV2
C2orf83
NSF
RAB40AL
ZBTB16
CLEC9A
DOCK8
ACR
NECAB1
SHROOM3
THEMIS
SLC25A48
CD226
KLF15
PDE6H
AKR1C2
ARHGAP8
LOC100129098
SUPT20HL2
SEPTIN10
C8A
MYOCOS
ALOX5
EPHA6
CCL4L2
SULF2
TECTB
PLA2R1
GALNT18
KRTAP9-2
C5orf58
BSPH1
SOWAHC
KCNN2
SPDYE4
KRT82
ZNF705B
STXBP5L
MYEOV
BPIFB1
UGT1A5
SPRY4
MAL
C1orf68
OR10H4
SMIM23
ATP13A5
HELT
CR1
CDC14C
TRIM50
MPPED1
CLEC19A
TBL1X
IFNA4
LOC101928589
LRRC38
CLEC1B
LRRC70
ADAMTS20
DCAF8L1
TENM4
NANOG
PTPN20
FMN2
NPIPB4
TYRP1
CARD11
LHFPL4
IMPG2
TAS2R41
EIF3CL
HTR4
FKBP6
PRSS54
FLT1
CHRNA10
ZFR2
SLC66A1L
LIPN
TTN
SEMG1
IL9
PDE1B
GABBR2
ADAMTS12
POU3F3
USP17L4
TCL1A
CR1L
PLA2G2C
UBXN10
GRM6
TMEM191B
ZFPM2
CCDC158
GML
CCR2
GASK1A
TAS2R50
KRTAP9-3
EPHB3
MC5R
DKK2
PLXNA4
UGT1A7
NPY
IL1RL1
OFCC1
LOC107986004
LCE1D
KRTAP22-1
IL36RN
UGT1A4
SOX3
KIF19
LOC102723996
DEFB4A
FOXD4
GPR78
C6
UNC5A
LVRN
ADAM30
PTCHD3
FMO3
REG4
ICOS
MYT1L
GABRG3
NFASC
COLCA1
KRTAP6-2
OR4F5
ADAM28
AKR1C1
KCNC1
DRP2
OR10G6
FAM163A
DEFB4B
USP17L1
DBX2
LRFN5
KCNJ3
GZMK
COX7B2
LCE3C
FIGLA
SGCG
PVALB
COLCA2
KRTAP9-8
NCR1
CNTN5
GFRA4
GABRA2
OR7C1
CHL1
SCN3A
C9orf129
KRT73
C7orf33
PRR29
LCE4A
PNMA3
RBPMS
ADAMTS2
GJB4
TEX29
NPS
C10orf71
MYH4
MSTN
SERF1B
STC1
C7orf77
LOC101060341
GOLGA6L7
CA3
CCL15
CSN1S1
IL33
CPB1
HTR1E
LOC107985931
CD8B
CD8B2
PMP2
ZNF662
PLA2G5
GALR1
IL36B
LRRTM2
SCN10A
SPATA31A7
SRY
SCUBE2
SGIP1
ADRA2B
SERTM1
SIRPG
EPHB1
FAM237A
TCTEX1D1
KRTAP9-7
GDF10
OR4F17
PROK2
PLA2G2A
SMOC2
LCN9
TENT5C
GGTLC3
GJD2
PIWIL3
KRTAP6-3
DEFB125
PRSS1
AQP9
LOC100996637
RTP1
GREM2
SULT2A1
LCE1C
SIAH3
OR5K4
ALKAL1
APLP1
UGT1A9
DNAH9
ADGRF4
LOC107984125
PLPPR4
GJB5
SLC26A7
TDRP
PDPN
LOC107985773
UGT1A3
TAS2R20
PRKAR2B
KRTAP22-2
CA10
KRT1
C16orf82
OR6T1
SPRY1
SIRPD
TAS2R14
TRAT1
GIMAP1-GIMAP5
SAMD3
GIMAP1
IL13RA2
ADH1C
CLEC2B
H3Y2
OLIG3
RIT2
SMIM35
KRTAP9-4
OR1D2
CBY2
CCDC73
MEP1A
DEFB103A
C9orf62
KLRF2
KIR3DL2
COL3A1
RTL1
LAMA1
PRODH
BMP15
KRTAP9-6
ERICH6B
ADGRE1
OR2B11
LCE2A
LOC107983983
MYH1
OR4D5
FZD10
KRTAP9-9
KRT39
CYB5R2
HDGFL1
UGT3A1
TESC
CYP11B2
INSYN2B
NEUROD1
LOC107987067
HCLS1
LCE3E
PRAC2
OR14A16
PDYN
MAGEA5
HSD3B2
DEFB103B
SYCE1
SPINK5
SCGB3A1
CD200
C22orf34
SLC6A1
BTNL9
SCN7A
SLC17A1
PRAC1
MIR1-1HG
LOC100132202
CYTIP
LCE3D
CYP4A22
HRG
TMEM200A
AKR1C4
KRT3
POMC
NEB
TUBB8B
KIAA1210
CYP2A13
RFTN1
PCDH10
SHOX
CCR4
DIO3
TMEM163
TSBP1
TESPA1
EDA2R
LCE2D
FABP9
TAAR1
NANOGP8
CARD17
ASTN1
SPESP1
LOC107984203
PRAMEF20
SPPL2C
ZNF334
NANOGNB
RAB6C
ST18
PNMA6A
IFNA1
SCGB1C2
PRH2
TAFA5
KCNJ5
CCL23
C13orf42
C11orf45
RGPD3
GRIA4
CST5
OR1E2
DEFB109B
PIK3R6
FAM3B
LY6H
OR10G4
HOXB13
HTN3
OR2L5
LRRC30
WNT2
LCE2B
NOX1
DEFB1
PROP1
OR5H2
DNAJB3
CCL4
FAM181B
MID2
LOC401040
CR2
FAM9B
LOC101059915
TMPRSS4
LCE2C
CYP4F8
TCL1B
SLC22A6
OR5AC2
ST8SIA6
SLC8A3
SOX21
RIMBP3
TMEM150C
USP17L10
USP17L2
ABCB5
MAGEC2
ABCC8
HSD17B2
KRBOX1
VEPH1
KRT77
BICDL1
HK3
HS6ST2
FGF4
OR2AG1
AICDA
OR10G9
GLT6D1
PRMT8
SDK2
SLC18A2
AOC1
CNTNAP4
KIR2DS4
PAK5
USP17L11
USP17L7
NPY1R
NOX4
HTR2C
ADH7
DEFB121
C10orf82
NPY5R
GPR42
GIMAP5
NELL2
ABCA9
CPA6
GOLGA6L4
CLEC4C
LOC101930420
FABP4
MFSD6L
GIMAP6
TAS2R19
TMPRSS3
PRR23C
ANP32C
SERPINB12
TEX13B
FRMD5
OR10G8
SPAG11A
OR3A3
LACRT
KANK4
CYP3A7
CYP3A7-CYP3A51P
KCNA10
USP17L12
OR1E3
OR2L2
DNTT
CCSER1
MAGEA10-MAGEA5
MAGEA10
EDN3
CERKL
SULT1E1
CYP11B1
EPB41L4A
GOLGA8G
CLSTN2
LOC102724488
CST2
NLRP2
SPAG11B
CCL3
CSNK2A3
NLRP7
OR11H2
H2AB1
LOC105375112
UGT1A1
OR7A5
KRTAP19-7
F8A1
OR6A2
HMGCLL1
TAAR2
C7orf66
USP17L8
TAS2R13
OR10G7
LRRC63
ZNF831
USP17L13
PRAMEF17
BPIFA1
PSAPL1
TBC1D3
HTR3A
SIRPB1
SLC22A8
UBD
LOC112267859
OR5H6
TAS2R31
ADH1B
C4orf19
IL18RAP
SMLR1
DGCR6
GP2
SPSB4
GTF2A1L
SHROOM4
OR2B3
HTN1
ITGA9
OR5K3
USP17L3
OR11G2
FAT2
FAM106C
LOC107986532
LOC101929601
OR7A10
AMBN
KRT76
TBC1D3I
FFAR2
CDRT15
OR4F21
GGTLC1
WSCD1
OR1G1
PGBD5
OR6B1
KIR3DL1
NCF4
RGS7
NUP62CL
OR5P3
PIH1D3
OR8D4
ANKRD30B
LRRC37A2
OVCH2
CBWD1
LOC112267910
SPATA19
DCD
POU6F2
SAA4
ZDHHC11B
INSM1
DEFB128
KRTAP19-8
POU4F3
NEUROG1
MTRNR2L6
USP17L15
CDS1
OR10D3
OR13A1
PHYHIPL
CYP4F3
SDR42E1
DYDC2
ATP1B4
LOC107987004
PDX1
SV2C
FAM153A
CACNG1
MSR1
PRSS55
SPINT3
MAGEB10
FEZF2
ZNF679
ZNF681
PRLHR
TEX51
NXPH2
HGF
OPRK1
UGT2A1
OR2W5
MS4A15
DYDC1
OPCML
SHH
MARCO
TFF3
SLITRK6
KIF1A
OPN1MW
LOC102723971
MINAR2
PRDM9
ARSF
TBC1D3K
CYP3A4
FLT4
INSL5
CCL18
BPI
ADGRA1
RERGL
OPRPN
TAS2R10
LOC101929627
RPSAP58
RGPD1
ZNF705D
GPR6
OR1E1
RPL10L
OR2J1
DEFB104A
ITGA8
KIAA1107
LCP2
KRTAP21-3
KRTAP19-6
PRAMEF19
LOC112577516
PTH2R
FAM236D
EPHB6
CLDN2
CDH12
AMER2
BPIFA3
LOC100129307
USP17L17
BRINP1
CATSPER2
DEFB119
GLUD2
ADIG
KIR2DL4
DEFB135
IL1RAPL2
SLC19A3
DEFB104B
TEX13A
OTOL1
GUCA1C
BEX1
SRD5A2
NRG4
SLCO6A1
FAM153B
VGLL2
CT55
OR2L3
DEFB126
MUCL1
CADM2
SELP
