# Supplementary material for: Vitamin D inhibits osteosarcoma by reprogramming nonsense-mediated RNA decay and SNAI2-mediated epithelial-to-mesenchymal transition
Source: Front Oncol. 2023 May 9;13:1188641. doi: 10.3389/fonc.2023.1188641 (PMC10203545; doi:10.3389/fonc.2023.1188641)
Supplement: Supplementary file 19 [file Table_3.xlsx]

## Sheet: LM7 H3K27Ac_85707_gene_score_5f
Putative targets
METTL26
YWHAG
H3C6
U2AF2
MCRIP2
CUTA
CBX4
PHF1
CCDC106
ZNF580
TRMT112
PRDX5
WDR90
NFIX
SYNGAP1
POLR2G
ZNF581
CTDNEP1
ELP5
C12orf57
GSE1
ZC3H4
PCNA
LOC112268219
FAAP20
CNN2
AKT1S1
GRIN2D
TBC1D17
DNAJB1
TBL3
HOXB6
TMEM259
GABARAP
EBP
RPS2
H2AC8
SERTAD3
MAPK12
H2BC8
RNF151
ZNF48
HSPA1B
HOXD9
HSPA1L
H2AC13
ANAPC15
HSPA1A
H3C10
H2BC13
ATXN7L3
TAF6L
TRIM41
GADD45GIP1
TMEM107
ZBTB3
HMOX1
FAM189B
MYLPF
TRAPPC4
GBA
CDS2
MAGIX
TBC1D10B
RPS25
POLM
CALM1
PTPN6
H4C5
H4C11
ZNF34
CALR
METTL23
JMJD6
LRRFIP2
USP5
HOXD8
MXRA7
KLF11
VAMP2
CDCA3
ESRRA
SPEG
ZCWPW1
PWWP3A
LOC112268444
MEPCE
TMEM230
PORCN
SBNO2
PCYOX1
C11orf98
CSKMT
SERTAD1
PHF23
LOC107983998
RPL8
HIP1
CERK
DPAGT1
COL8A2
ANXA5
SCAMP3
TMEM129
TACC3
MTA2
PIP4P1
TRIM7
HDAC7
KIAA2013
ANAPC11
INTS5
TUSC2
ZNF789
ARHGEF40
RAD23A
NDRG2
ARHGAP17
RNF181
ALYREF
ZMIZ2
HOXB7
ZNF768
PPOX
STX16
GLT8D2
LAMTOR1
BAD
GPR137
LRTOMT
NAT16
BAZ2A
WDR81
SET
TMUB2
H1-3
TBC1D25
UBE2L5
JUND
SEPTIN1
PUF60
ZNF771
PPP1R35
OCEL1
PAMR1
ZDHHC5
TTC9C
HNRNPUL2
H2BC17
PIK3R2
RPS18
SPSB2
MRPL49
FAU
VPS52
TSPO
H2AC14
HDAC10
WFIKKN1
ZNF517
H3C11
ARAP1
C5orf15
H2BC14
SEMA4B
SLC39A13
PRKAG2
TNFAIP8L2-SCNM1
TNFAIP8L2
RBBP7
CDK5R1
H2AC17
ALDH16A1
TNFSF9
HOXD10
TRIM28
VGLL4
RASSF1
GADD45B
LOC107985410
UBL5
TIA1
MRPL53
RPS6KB2
TUT1
TBCB
H4C13
RUVBL2
ATP5MF
ATP5MF-PTCD1
GYS1
PIH1D1
NUDT18
CDT1
CAMTA1
MRPL2
AIFM1
TPI1
USP49
PNKP
SMG5
KLC4
NDUFB10
POLR2I
DAND5
MOGS
NPB
TMA7
PDXK
MFN1
H2AC16
CEMP1
CORO1B
ARF6
CCDC51
C2CD2L
SS18L2
TPMT
ZNF747
SFXN5
ATRIP
ZNF304
KDM1B
CD70
H1-5
CLP1
SLC37A4
PPP1CA
STAC
DVL2
KIAA0355
NOXO1
FAM3A
GFER
SDF2L1
SYVN1
MAP2K7
DTYMK
RAD9A
WDR74
ING5
PYCR1
APEX1
TSKU
SPIN1
SLC10A3
CCDC130
B3GALT4
WBP1
COA1
C1orf35
CUL7
GPX4
LYSMD1
MAP11
H4C12
STX5
FARSA
HSP90AB1
SCNM1
MFSD11
EHD3
RNF213
H2AX
OSGEP
PIN1
UQCC3
LBHD1
CAPN14
VPS11
TMEM179B
TUBGCP6
MRPL55
TMEM214
FOSB
PLP2
PCYT2
TBC1D22A
B4GALT3
SRSF2
SIRT3
TSEN34
EML3
LSM2
PCYT1A
BNIP3L
BRMS1
PSMD13
ROM1
MED15
KIFC3
NUP88
RPAIN
IMP3
ZNF584
SNRPA
APEH
C19orf54
KDELR1
EMP3
MOCOS
ZNF646
IFI30
ZNF668
MBOAT7
MRI1
CDCA5
PDPK1
KCMF1
ANKRD13D
B3GAT3
ESD
PRR14
TMEM79
ZFPL1
CD44
LAMB2
NCOA2
PNP
UBL4A
FAM50A
USP21
PLA2G15
UBE2M
MAD1L1
H4C6
RASSF7
NQO2
USF2
P4HA2
ANKRD11
FADS2
SIRT7
ZNHIT2
HYOU1
TP53BP1
H3C12
SPPL2B
LSM7
MGAT4B
SLC25A10
LMNTD2
SQSTM1
ZBTB45
POMZP3
EIF2AK1
VAMP5
MCFD2
RHOT2
CREB1
TTC7A
CLN8
RPL10
TBC1D10C
LOC107985532
LAMC1
COPZ2
CTBP2
MRPL12
CATSPERZ
LAMTOR4
RAB33A
CCDC114
SP3
HYAL2
C19orf53
PCOLCE
NAA40
NTMT1
GPR161
LOC388282
PHF10
DOP1B
ARFRP1
PHB2
NOP53
ZBTB21
ZGPAT
GIPC1
SLC25A22
DUSP1
MAFG
PGBD2
DNASE1L1
LDLRAP1
TBC1D24
PSMB6
GATD1
ATP5F1B
MCAT
SRRT
GPR176
MIF4GD
EIF4G3
EMG1
TMEM219
GANAB
RIPOR1
CGB1
GLMP
TAX1BP3
IWS1
DGKH
AURKB
MAPRE3
P3H3
EMC6
PANO1
TAZ
STUB1
QARS1
PSAP
TBC1D13
RBM14-RBM4
RAPGEF1
HILPDA
RBM14
GDI1
RGL2
SERINC4
HYPK
SERF2
HOXA3
HOXA4
PER1
BCKDK
TCEAL3
GALNT2
SEC22C
PTPRCAP
IMP4
NTN3
PDE4DIP
HOXD1
CCDC115
P2RX6
GRK2
MOSPD3
TNFRSF6B
SBNO1
CGB2
SPTBN1
PMEPA1
CMTM4
CHMP2A
ZNF628
MGAT4A
COL1A2
FRMD4A
ZNRF3
MPV17L2
MBD1
TMEM184B
TMEM14B
SLC39A1
CHPF2
DIMT1
PNPLA2
HCFC2
IRF2BP1
TECR
ITGB3
IL24
SEMA6C
CSNK1E
VPS37C
LOC105373750
FBRS
MAP1A
RRP1B
PHF13
SNX33
ADCY7
MAPKAPK2
B4GAT1
BEND3
HSF2BP
CCDC88B
TEDC2
GFOD1
PDF
KCNK4
CDKN2C
CPSF1
ARHGEF25
RPL41
GPS1
RFNG
PROS1
NR1D2
NAIF1
PFDN6
CREB3L4
ETFB
EXOSC9
ARPC5L
EPHB4
IDS
NDUFA3
WDR46
NFIC
OSCAR
USE1
RPL35
ZIC1
LMO4
CTPS1
RPL13A
NEU1
CABP4
SLC12A9
EXOC7
PRX
INO80B
GNA13
RIN1
ITGB6
MRPL52
PLD2
NDUFA2
SYTL2
HOXD4
IK
SMDT1
NKTR
GPR152
MAP3K3
SLC25A25
CCNL2
TUBB4B
ZIK1
SLC50A1
ESYT1
DLG4
ZNF331
RHBDL1
SLC43A2
ZBTB38
CLIP2
ACADVL
FLT3LG
MSANTD3
GNAI2
ZSWIM4
CD2BP2
LOC114483834
RHOT1
ZNF547
MAPK11
FLYWCH2
POLRMT
NICN1
OST4
SCRIB
RSRP1
KMT5A
MSL1
PIDD1
TRAPPC2B
CTC1
ABCF2
BDNF
COL1A1
UQCR11
PPP1R11
REEP3
PCBP4
PPP1R3E
PFAS
KAT8
TMEM150A
ZC3H10
PPME1
SLC44A2
VGF
ENOSF1
HOXB4
C2CD3
CUL4A
SIGMAR1
MXD3
CTSD
ALAS1
PCID2
STOML2
SMAD7
ZBTB5
DDB2
EVA1A
NFATC2IP
ELOVL1
RPLP2
CBX5
MAFK
HNRNPA1
ZNRD2
MLLT6
OPA3
PCMT1
TMED4
SLC22A18
NXF1
ZNF629
PTPN18
SMOX
ITPRIPL2
HMBS
JMJD1C
ATP5F1E
EHBP1L1
FTSJ1
NUDT22
SLC35F6
TRPT1
SLC3A2
EFHD2
ZNRD1
SLC22A18AS
CXXC1
SMARCC1
NSUN6
CISH
ATAT1
MGAT1
NDUFS7
C6orf62
HDAC5
KLF13
ZBTB2
ALDOA
COPB1
FBXO5
ZNF213
EME2
MAPKAPK3
NDUFAF3
LTBP3
BAMBI
IKBKG
MRPS18B
MRPS34
TCF7
ZNF784
AIMP2
HNRNPF
CAVIN1
NUS1
GPAA1
ZNF7
SNX9
SLC39A4
USP39
TACC2
NDOR1
NOL3
TMEM203
KIF16B
TMEM189
TMEM189-UBE2V1
EXOSC4
PAGR1
FOLR3
PCNT
OSBPL5
COPS7B
PTBP1
MYD88
SPAST
AFDN
TRIP12
ZBTB46
CYBC1
WEE1
FAM89B
C21orf58
PC
MAP4
TFPT
USP12
TCHP
NIP7
PDE6D
CYSRT1
TAOK2
DTX3
ITPR3
H2AC15
MYO9B
PPFIA4
HNMT
MRPL20
LGR6
C12orf73
USP54
PPP1R10
CDKN1B
COG8
FBN1
HOXB3
CRTC2
GLTP
TMCO6
PTPRE
BCL2L2
BCL2L2-PABPN1
RFFL
PARK7
NARF
GPR19
FKBP2
LOC114841035
AMDHD2
BAG3
ZNF524
PMS2
ASB16
HAUS8
FBXO36
NAA80
HYAL3
EMD
FIZ1
CAPNS1
SLC6A6
SYF2
GLIS3
FAF1
NFE2L1
ZCCHC14
SHARPIN
GTDC1
TMEM223
DALRD3
GAS8
FBXL12
IPO11
MET
MLX
MAF1
PBRM1
CDK9
DCLRE1C
C9orf50
MECR
SAPCD2
GATAD2A
ABLIM3
TOMM40
CISD3
MEIG1
H2BC7
EIF2B2
H2BC15
RRAGC
TXNL4A
RNF225
PRPF31
ATP6AP1
EFEMP2
LOC112268168
GNL3
TRIP6
TAF10
IQCN
IGF2R
ZNF226
EIF3A
SURF1
SORBS3
H2BC18
MLLT1
IMPDH1
BZW2
OGG1
MAD2L1BP
MYADML2
NAGA
UFC1
QRICH1
DDX56
SURF2
RNF208
WDR18
DBNL
CROCC
ARL5B
NEK6
PCCA
STK40
IKZF4
PHETA2
DCTN4
DIP2C
HARS1
TAP2
FUT8
HOXB5
HARS2
BTN3A2
PSMC3IP
TMEM262
MCCC2
GTPBP2
LAGE3
PRELID1
CARNS1
ZIC4
SCFD2
ZNF416
RPL3L
UBAP1
NUMA1
MMP2
SP1
CSNK1A1
RAB24
ERCC1
RBFA
FAM228B
ARHGEF37
TALDO1
SRPK2
H3C4
H2AC7
FAHD2A
H3C13
HOXD3
RPL26
KRBA2
ZNF543
ZER1
BORCS6
GALT
SF3B6
NFAT5
RPL3
TRMT61A
CYC1
TAF7
ADAM15
ATG9A
MRPS23
MTHFD1L
PRR7
SPSB3
USP19
ANKZF1
USP11
PCBP1
MCL1
PLEKHG1
DBNDD1
KLHL22
RNF123
VAMP8
SIRT4
CDC42EP4
HGH1
C10orf143
ABHD14B
RTL8C
AGRN
COASY
CTTNBP2NL
FBXO46
RTN2
MST1
ACAA1
JTB
TDG
LIN54
OSBPL3
GSTZ1
DPYSL3
CRTC1
POLR2E
UBXN1
CDC20
MEMO1
OVOL3
ESRP2
SDC3
WTAP
POMT2
SOD2
CBX7
H2BC12
NUBP2
MCM5
TP53I3
ZNF251
MFSD1
TXNIP
ASB2
FBXO31
GMPPA
PHF19
GIGYF1
KMT2A
H2AC12
KLF4
CCDC9
ZNF655
MORF4L2
TMEM127
THAP3
MAP1LC3B
SLC25A39
DCTN6
SLBP
NME3
CARM1
DUS1L
HOXB8
POLG2
PGM2L1
SLC37A1
ZMYM3
POP7
ABHD14A-ACY1
ABHD14A
SRSF1
ABHD17A
PTPRU
CIAO1
WSB2
EMILIN1
TCP1
SLC7A11
KMT2C
EEF1G
RUNDC1
PTGES3L-AARSD1
PTGES3L
WDR6
TRIM3
STARD13
ATN1
SLC35B2
SAT1
NUP43
HINFP
KLF16
MRPL18
TRAK1
FAM86C1
SLC35A4
XRCC1
SRA1
DCAKD
SOCS2
ATF3
APBB3
SAE1
CFD
PRELID3B
CLCF1
JPH2
CCS
FZD5
MFSD3
N4BP1
SNUPN
PHRF1
PLOD1
RTL8B
NMT1
NPEPL1
RNF224
IFRD1
AGPAT5
RTN4RL1
CCDC87
ARFIP2
MMP14
HP1BP3
NAT14
RASA4
FAM114A1
TMEM9
GRHL1
GAL3ST4
H4C8
RAB3A
CARS1
LRP10
PACS1
CCDC107
GUK1
CDC42EP3
NARS1
TLCD3A
TP53RK
RAD54L
TIMM10B
NDUFS2
FAM200A
RUVBL1
CLDN7
ZNF575
H4C7
ORAI2
ZMAT2
CGB5
RUBCN
FER
GNS
ZNF692
LIMK1
ZNF446
FKBPL
TBC1D30
DLG5
IRF3
LSM5
TMEM250
ZNF846
VASH2
BCL2L12
AP2M1
ZNF132
C16orf91
EPS8
P4HB
RPL7A
DGAT1
FOXF2
CLOCK
C17orf75
PLCD3
EPN1
ACBD4
OTUD5
BICRAL
NASP
MED22
DNAJC4
FAM133A
SETD5
LRRC14
SLC25A19
PAM
KLHL17
MEA1
LOC112268184
KLHDC3
MESD
METTL21A
C6orf120
CASP8AP2
FAM222B
WDR27
EIF2AK4
JMJD8
ZFP36L2
TMEM184A
DDX5
RAP1B
BANF1
PGP
CLDND2
KRAS
BTN2A1
DNMBP
DDX39B
TRIM66
RGS3
ZMYND19
DPM3
CCDC142
ABCF3
ATP5F1C
GRIN3B
KPNB1
APRT
RGS12
ZMYND10
EDF1
RPS9
CHD9
GPX1
LOC112694756
TSTA3
MYL6
SNTA1
ERRFI1
SSC5D
TTC31
B3GNTL1
PIGO
KDM2B
RPL27A
HOXD11
CST6
BDH1
ZFAND2B
EIF1AD
PSMB8
TLCD3B
VPS51
ARRDC1
SPAG9
KIN
ZNF207
RECQL4
MIF
SMS
CSNK1D
DCXR
FOS
GNB3
COTL1
MDN1
ZC3H3
GLRB
PIP4K2C
LOC100287036
NAP1L3
PRMT1
LOC107985805
ANKRD40
UNKL
CALHM3
TENM2
RERE
DUT
MYO19
CUEDC1
TRMT11
FRMD6
SGMS2
ZBTB48
CBX8
PTK7
AVL9
GALE
MGRN1
CTDSP1
NFKB2
MFGE8
TLR6
SNU13
PIGW
PROCA1
NELFB
KPNA6
MROH1
EIF3H
MRGPRF
RPS5
FRS2
CCDC90B
FAM72A
ARHGAP35
RTTN
TAF12
ATR
GGNBP2
LYSMD2
SPNS1
CLIP1
PNRC2
VKORC1
MAGT1
NEMF
SAP18
TBCC
UFSP1
COX17
PALLD
CEP95
P3H4
EAPP
LOC100996842
BICRA
FKBP8
CBR3
DUSP7
SRP14
ABCB6
ISOC2
BSCL2
FAM118A
PYGB
DDX58
EPDR1
DPH1
ZNF674
OVCA2
WBP2
ACIN1
ARHGAP12
ARHGDIA
RPL23A
GNG3
MPDU1
PRRT2
CCDC185
SF3B2
LAMA3
FBXO24
MED29
CHKA
NOTUM
NOC2L
VEGFB
DAGLA
TCTA
NKX2-1
BCAT1
PINLYP
EEF1AKNMT
AGBL5
NRN1
RNF126
VARS
TEF
NXT1
UAP1L1
INAFM1
PAF1
SNAPC2
IRAK1
ZNF552
UPRT
SLC34A3
ACO2
RHOA
TM7SF2
NOTCH2NLC
H4C9
MBD4
ICE1
SYNGR3
PIP5K1C
MZF1
ABCB7
ZBTB7A
IFT122
PUS1
DEDD2
RSL1D1
ODF2
EIF3D
RBM8A
NRL
PLEKHN1
PCK2
MED13L
ERAL1
ZFAND2A
COL16A1
SELENON
CBX2
SEPTIN2
FAM207A
PSD3
KIAA0513
TCEAL1
PHF5A
CPED1
TRIAP1
CHD7
GATC
SEC24C
SRGAP2
SNRNP200
OTX1
PXN
CTF1
HDLBP
FKBP10
CD248
ME2
SYNCRIP
RPS6KA4
PPP2R5D
LMNB2
CEND1
TNRC6B
PHACTR4
LRCH4
ZDHHC7
PCDHGA1
POFUT2
RBM10
ATF6B
CAMK2N2
ABHD16A
NDUFB11
NUP107
SOWAHD
MIGA2
NOP9
TRAPPC3
DIPK2A
ST13
ABCC1
TPBG
QPCTL
DHRS1
FYTTD1
TLNRD1
FAM166A
SNRPD2
MTHFR
DENND10
LSM10
SEC31A
LITAF
TNFRSF10B
NPTXR
XPNPEP3
PIGH
CLCN6
FHL2
ALKBH5
MYL6B
SPAG7
LRRC37A3
RAB4B
FAM122B
CHD8
PTDSS2
ATP6AP2
TRPM7
ATP1B3
NIBAN2
STAM
UBA52
NDE1
UBE2T
C11orf91
SMPD4
CCDC84
FAM122C
CRYZL1
ITSN1
TCF20
YIF1A
WDR60
RAB13
H3C7
TNFAIP2
RAB34
THAP9
AIP
CCDC163
UBTF
MMACHC
MAP2K3
IL11RA
LYPLA2
KIAA1958
CACYBP
MZT2B
DAD1
CUL4B
COX7B
ANKRD36B
SLC46A3
MARF1
DCAF11
SPG7
GPANK1
CSNK2B
ARID3A
YPEL4
RAB2A
SLC30A4
HSPBAP1
HYAL1
UTP23
USP7
CYB561D2
PLAC1
IQGAP1
NPRL2
CLK2
ATP6V0C
SPATA25
TONSL
TMEM134
G6PD
RAB10
PLPBP
PIEZO1
SLC5A3
MRPS6
C2CD2
ZNF888
PSG1
ISG15
STAT3
SMG8
ANKRD9
LRRC24
WDTC1
TMEM63A
SMARCD2
ZNF598
MVP
STPG3
BCL9
PELI3
TXNDC17
DDX11
SFRP4
ZNF526
FBXL15
NEURL2
ECM1
PITHD1
SERPINE2
C20orf194
HROB
PHF11
VPS53
SMG9
SURF6
USP42
RAC3
TTLL9
PKMYT1
MAZ
HACD1
PTBP3
KCNJ15
CYB5R3
ADAP1
KIRREL1
URM1
DKK1
EMSY
ZFP42
LUC7L3
FAM168A
SPOPL
CFAP206
HLA-B
HSF4
FHOD3
ZNF324
DCUN1D4
SPEGNB
PSD
CGGBP1
DPY30
SPIN2B
VPS35
SRPK1
ATP11C
GPKOW
ARFGAP2
KIAA0753
ORC6
KIF2A
RAB5B
WDR1
BCAS3
SLC49A4
PDLIM1
XPO1
TENM3
PACS2
GDPD1
FHAD1
FLNA
TGFBR3L
SLC27A4
PRKDC
ACVR1
MED31
LRP11
MSL3
CCNE2
VAPA
LNP1
TOMM70
SLC4A2
C3orf38
MCM4
MRTFA
HMG20A
HTT
STMN1
RBM15
TBC1D7
TBC1D7-LOC100130357
ALG3
NDUFAF6
PPP1R21
TUBB2A
ANKRD36
CLCN3
CHSY1
PEAK1
ANKRD54
TWSG1
NETO2
ANK1
C1RL
EGFR
EIF4A1
SH2B1
C17orf100
C9orf147
USP3
EIF3L
TUFM
BRF2
ATP5PD
FBXL8
UBE2V1
PKNOX1
SLC25A36
PAQR7
BRIX1
MILR1
KCTD2
RABGAP1
CORO2B
ZBTB26
CLCN4
ATG13
RPL37
NR1D1
ARL13B
RBX1
ZFAND3
TRADD
RBM42
RHCE
MGAT2
RNASEH1
RNF167
LYST
KIAA0825
WDR19
HARBI1
NINL
RHOG
CXorf40A
SASH1
FAM126A
NECTIN3
RPL36AL
UBXN7
EEF1AKMT4
TBC1D2B
ZMYM2
EEF1AKMT4-ECE2
STIM1
ANKHD1
ANKHD1-EIF4EBP3
NEMP1
LRFN4
SLF1
MACO1
RAD1
SLC25A11
TRIM55
PABPN1
PRMT5
FAM167A
SH3GLB2
CTSA
ZNF75D
SYNGR4
NCOR2
ZFAT
ZBTB14
FAAH2
NEDD4L
TNFRSF12A
MRPS31
DNAL4
CDK5
SUPT4H1
ZNF775
C19orf47
TMEM143
PLD3
SELENOS
NUDT13
SLX4IP
SENP3
PHF21A
LOC107987175
PRR12
PPP1R12B
AKAP13
HEBP1
ZNF449
SPATA2L
NOC3L
PKN3
TDRD3
TRMT10C
SNRPG
AARSD1
CD59
SEC14L1
RSU1
CTNNBIP1
PRCP
PACSIN3
TPRN
OSBPL7
CRACR2B
TNFRSF9
SERTAD2
H4C1
MYH10
NAB2
RPLP0
CCDC6
BLOC1S4
EEF1AKMT3
AGPAT1
PLXNB1
C17orf58
ADPRHL2
CBX3
METTL1
FADS1
KDM7A
WDR45
EML1
ARL6IP1
ANKMY2
CDKN1C
TCTEX1D2
MAP3K10
ALDH4A1
AMT
VASP
ZNF785
LGALS1
FAM174C
TIAM1
CXorf40B
FHL3
PHPT1
RBPJ
BRF1
ADARB1
NAA30
FBXO11
MKKS
ESYT2
PLXNA3
PYGL
ATIC
COMMD3
COMMD3-BMI1
TLCD1
KCTD7
C3AR1
ATOX1
UBALD1
NR3C1
RPS15A
ACSL1
KLHL21
PEX26
PTPN14
SIN3B
TSSC4
NEK8
PSRC1
C18orf32
MCUB
IFRD2
PLEKHB2
ZNF184
ADAM17
PIP5K1A
ACY1
AMZ2
PCNP
RCE1
CD68
SUPT5H
TMEM126A
SLC52A2
LCMT1
BAG5
CTNND1
HDAC4
COA8
TSPYL2
FBXL6
ARID3C
ARPC2
TWF2
GPRC5A
SMIM27
HNRNPA2B1
FAM160B2
ZNF281
LIMD1
CZIB
TOPORS
CCDC137
APOLD1
SSNA1
CDR2L
BAK1
CBFB
CGNL1
CCDC117
TNFAIP8
RAPGEF6
SLC39A14
H2BC9
CDR2
OXLD1
DDIAS
GRK6
CENPJ
NPC1
AEBP1
ATP5IF1
ATP5PO
CLTA
ANAPC2
H4C3
FMNL3
CASP9
TMEM234
RANBP1
SLFN13
PPM1N
CDC25B
STX10
IER2
ADAMTS4
CCDC116
VSIG10L
TRPV2
FAM168B
APCDD1L
CDKN2D
ST3GAL3
TMEM183A
HDAC9
ZNF227
GET3
AMPD1
LOC105370399
GLTPD2
C22orf39
EIF3I
NINJ1
ARF1
GPSM1
CGB8
ZNF324B
ULK1
FEM1B
CCDC197
CASC3
ESF1
WDR97
DCP2
VPS4A
MICU1
PYCR3
ZNF550
METTL27
VDAC1
MRPL24
COL10A1
EIPR1
TRIR
DPP3
FZD2
TUBA1A
TNRC6A
LZTS3
RNF5
TIMP1
SH2D6
RFC2
CD109
CTXN1
DHX58
COA7
EEF1A1
DEPP1
BEX3
NDUFAF5
SYAP1
TRMT2A
MICAL1
ULBP2
TRIM27
CCSER2
WDR54
C2orf81
RRNAD1
GLB1
PDP1
NUDT8
RGP1
MFSD5
PIGQ
MRFAP1L1
TMEM39A
UAP1
TMPPE
CANX
RHOB
GBA2
ANP32E
PLEKHJ1
KCTD13
HSPB1
TJP2
CMIP
MYLK
H3C1
NAA60
PSMD2
SF3A2
ANXA11
SRSF9
ISG20L2
RILP
LOC105372798
PPIL2
PTPRS
SKI
OPTN
SLC2A11
OXA1L
FOXP1
PRR13
CCNL1
MLXIP
CCDC3
ZNF597
IFI6
PRDX1
FKBP5
GJC2
C15orf40
KMT2E
SELENOH
RPL23
C8orf82
RAB31
RRP36
WDR7
DDX55
DYNLL1
RELA
ZNF837
WWTR1
SLC27A1
SUGCT
SEPSECS
SUMO2
GEMIN4
NIPA2
PCMTD2
MAPK8IP3
RAMAC
MTMR11
VHLL
PELP1
HOMER2
LRRC8E
B4GALT5
PSMG4
IL4I1
PTP4A2
ABL1
NEK1
TXNL1
TRAPPC12
TNFRSF10D
EFR3A
LMNA
CGB3
CELSR1
MRPL10
BCL7C
NR1H3
TRIB1
ZNF224
VAC14
LOC100505841
VAMP1
DNAJB6
ACP2
KYAT3
RBMXL1
PFN1
CXXC4
ZNF284
GPR146
ZKSCAN4
TEDC1
CAPN10
MPLKIP
INCA1
DTX2
KIF1C
SPTLC3
PCGF1
DGKZ
SLC48A1
UQCC1
TIMM17A
RHBDD1
MEX3A
PROSER3
SRSF3
LRRC46
LTBR
PINK1
MARCHF6
MDFIC
METTL2B
RCC1L
GON7
PRSS53
TIMM44
UBR7
DEK
XRRA1
KIAA0895L
MIEN1
SLC25A35
ATP5MGL
UBXN2A
KIF22
ALDH7A1
ATF2
ZNF263
DNM3
ATP6V1G2
PDIK1L
PNPO
SPCS2
RAPGEF3
CLDN6
TMEM258
EPCAM
AURKAIP1
ETHE1
LENG1
HERC3
EXOSC3
ECE1
CENPBD1
DLG1
REM2
RHNO1
BMERB1
LTN1
FEN1
GAPVD1
KXD1
EHD2
NOP16
FOXM1
ZDHHC8
IFITM3
C14orf119
SMPD2
ZNF292
REEP1
EPB41
CHST3
G3BP1
PTPRJ
UBE2Z
SLC25A37
DIDO1
MON1A
PPIL6
PTRH1
HUS1
NFKBIL1
ZNF865
GID8
TACO1
ZNF514
GEMIN7
NAXE
SIPA1
SLC22A23
VPS28
GGA3
PGAP2
KAZN
[truncated: 15,288 more rows]

## Sheet: LM7 Unique
STAC
CAPN14
CD44
ZIC1
ZIC4
SCFD2
FAM133A
NAP1L3
FHOD3
TENM3
RBPJ
FBXO11
EFR3A
CXXC4
JUN
LOC107985555
MTAP
TNFRSF1A
CCN4
HAS2
ATP2A2
SSH1
KIAA1217
BRD7
JAZF1
FIP1L1
KDM6A
SAMD5
CDKN2A
SATB1
EHF
MAGEH1
SHISAL1
USP51
GTF2IRD1
DLX6
BEST3
DSG2
SMURF2
APP
CFAP221
ST3GAL1
SH3RF1
PDE5A
ZEB1
SH3BGRL
HMGN5
DCBLD2
NRXN3
ST6GAL2
MYO3A
MEPE
GALC
GYPE
ZC4H2
ABCD2
CHIC2
NFIB
MAGEA1
SNAPC3
NAP1L2
LYPD6
SPIN3
ONECUT1
CADM1
MEAK7
GEMIN8
RASGEF1B
TMEM200C
VLDLR
PCSK5
STK26
ADAM19
GPHN
ZNF141
CSAG1
MAGEA12
LRRN1
FAM72C
NOL4
FAS
SH2D4B
ADAMTS9
NTRK3
SNRPN
SNURF
FRAS1
HNRNPCL1
KCNV1
UGT2B4
IL20RB
GALNT17
OR10J1
SYK
PSG11
WNK3
ACTA2
LGR5
PPL
CDKN2B
AVPR1A
CD55
OR10J4
SALL3
MYL1
XRCC3
RTL3
ZFYVE21
AMOT
MPEG1
AASS
JAKMIP2
SERPINE3
PCDHB2
TNFRSF11B
SPANXB1
PAQR8
TOX3
PRAMEF2
FAM78B
FLG
MEIS2
PDGFRA
PLPP4
NKD1
OR4A16
CNTN4
MEGF10
DNAJC6
NDRG1
CNTN6
CAV3
SH3PXD2B
ZNF729
COL6A1
LOC105379198
LRRC53
C12orf40
PLSCR2
LYPD6B
PROM1
DYNLRB2
KLHL34
PRAMEF11
PLXDC2
EXT1
OR56A3
ITGB1
H2AP
LOC107983989
DMRTA1
ANO4
STXBP6
MGST1
MPPED2
LOC105378947
DEFA1
CYP7B1
PAPPA2
DLX5
BACH1
CHRM3
CAVIN4
PTPRD
SYNDIG1
PPFIA2
MYO1D
MAGEB1
DACH1
LOC105372585
TMEM98
UNC5C
ADAMTS5
DCSTAMP
DAP
LOC107987288
PRAMEF1
WDR17
DTNA
SNRK
PLEKHG6
GALNT3
POU3F4
HOMER1
COCH
UBE2E3
RFX7
LOC105375683
CCDC178
SPANXN1
CNR1
ZDHHC15
SESN3
ATRNL1
VGLL3
TMSB15B
PROX1
LIPJ
SLC10A4
OXGR1
PABPC5
ARAP2
RADX
SVEP1
INAVA
NUDT11
RAB9B
MARK1
STAG2
ZMAT1
ZNF804A
TNFRSF21
HDX
RAB38
ANO5
LOC105375938
N4BP2L1
LOC105373780
RGMB
LOC105373395
HERC2
TXNDC16
KCTD8
ZNF711
U2AF1L5
C14orf39
KCNH1
ARHGEF26
SLITRK5
LIN7A
KLF8
GCNT4
GPR137C
NEXMIF
RIMS2
DEUP1
RPRM
GYPC
ERBB4
SMPX
GPR65
SLC25A52
FOXN4
MYBPH
NLRP8
NPHS2
LOC107983981
DSCAML1
NIPAL4
ONECUT2
TDRD5
CLRN3
PLA2G4D
KIF21B
HCN1
OR8K1
OR8K3
GRM5
MAGEB4
SPAM1
ALDH3A1
LEF1
VIP
SIK1B
TRPM3
ACTL8
LOC105369869
SPRR2E
DSG3
LOC107987289
LOC112268131
ZNF99
ALDH1A3
CEACAM5
AADACL4
ZAR1
FAM83B
KIRREL3
C16orf97
ADGRL3
CDR1
TIMD4
OXTR
IBSP
LOC101060017
ZNF157
ATP10B
MAGEA2B
ASIC5
APCS
GBP5
SLC9A9
FAM25C
SYT13
FAT3
CCDC196
OR14J1
TTR
IL37
ELOVL7
KLK4
CD48
LINGO2
TMCO5A
SLITRK1
WDR72
SPRR2F
CEACAM7
MAGEB3
CSAG2
PLBD1
SLAMF7
OR52E5
PPP1R2C
NCR2
BHLHE22
DAO
MAP9
ANXA3
ST8SIA2
ZNF385B
FAM189A2
DUSP21
GSTA2
DEFA1B
DIRAS2
VWC2L
OR4A5
NLRP13
FGFR2
TMPRSS2
OR8J1
OR56A5
GSX2
SPACA7
TOPAZ1
OR4A15
SLN
ASCL2
PRAMEF12
GABRA3
ZNRF4
PCDH11X
CH507-42P11.6
CNGB3
CT45A9
ZNF732
ATXN3L
PRAMEF4
CYP2C8
SIX6
DEFA4
NR0B1
GPR34
CX3CR1
MAGEA3
C1QTNF9
LOC105376731
NRK
MEP1B
RNASE1
GAPT
CACNA1E
LOC105375817
NSG1
CFHR4
MYC
PCDHB1
SPRR2B
CLIC5
NPSR1
BARHL2
TEX35
TMEM229A
INSYN2A
CBSL
UGT2B15
MAGEB2
SUN5
OR8H1
OR52E4
COL25A1
UGT2B28
GLRA2
SLC47A2
IL1B
TENT5D
TMEM212
ADGRF1
LOC105372319
EYS
OR8U1
TREM1
RLN1
RLN2
BAGE2
CALN1
PRAMEF10
HTR1A
ZNF716
GOLGA6L22
BPIFB2
ATP6V1G3
B3GAT2
DEFA6
EPHA8
DEFA3
LOC645202
RAX
OR52L1
CCR3
COL11A1
SYT10
DTHD1
GYPA
MAGEE2
RAB3IP
MAP2
SPACA1
INSL4
KRTAP5-9
LRRC4
CT45A8
WSCD2
IKZF1
OR10J5
SLC4A10
GRIA2
CIB4
SLITRK3
PTCHD4
ZNF626
THNSL2
C9orf92
IL36G
LOC105375816
ZNF723
DPYSL4
SPRR2A
ADRA1A
MEOX2
FSHB
ST8SIA5
LOC107987035
UGT2B17
GABRQ
TCP11X2
OR14I1
CSRNP3
RNASE6
F5
AQP12B
OR5T1
UNC5D
SYT6
C8B
KRTAP10-11
GLDN
MYCT1
C1orf158
MDGA2
UBTFL1
POU5F1B
LOC100288562
TRIM48
ADAM32
SPANXN2
SPRR2G
LOC107984590
DSG4
SORCS3
CACNA1D
GPR82
NBPF6
TECRL
OR8B2
OR56A4
CEACAM6
CYP2C9
PRAMEF7
OR1J4
AQP12A
CNNM1
KRTAP5-10
DMP1
CT45A7
LOXHD1
KLK5
GOLGA8F
KRTAP10-10
LOC105371253
EDDM3B
H3-2
MMP27
OR52E8
CNTNAP5
SPRR2D
BPIFB6
LOC105376722
AR
NTRK2
MYO1H
OR5B21
OR5V1
IZUMO1R
L1TD1
CRYAA2
SOX1
ATP2C2
C1QL3
OR1N1
OR5AK2
SARDH
TMPRSS15
ADCY2
SPATA31D1
LOC100506422
RSPO3
MINDY4B
MTRNR2L7
GRM8
HCRTR2
TRPC7
ACSL6
FEZF1
CRP
COBL
SLAIN1
NLRP2B
MAT1A
NPIPA2
KRTAP10-9
SLC15A5
SPRR1B
DPYS
ADAM7
AADACL3
NPY4R2
GRID2
PKHD1
CHST8
KIF2B
OR5T3
OR5AL1
GALNT14
CSNKA2IP
NRXN1
SPDYE17
ARHGAP40
KLK6
ADCY5
TEX37
SNTN
HTR2A
MAGEL2
SALL1
KRTAP5-11
BMP3
CT45A2
CHRNA7
LOC105370940
LOC105376747
OR52E6
PON1
NXF5
ANGPTL3
DEFA5
CEACAM4
LOC102724200
FOXR2
MMP8
LOC107987254
SPHKAP
OR5R1
NOG
SPRR3
POTEH
C6orf118
ETDA
NXF2B
SLAMF1
OR56A1
RFPL4AL1
SLC35F1
SI
LOC100652777
CA1
CTAGE6
GRM3
OR12D3
OR2T27
IQCF6
KHDRBS2
LPAR4
LOC100652833
GIMAP7
IZUMO3
AGMO
CRTAC1

## Sheet: LM7 motif target genes
MSC
HOXD12
VGLL1
ID4
NRF1
ID1
ASCL1
CSRP3
HBP1
ID2
NFE2L2
HOXA9
NFE2L1
MEIS1
EP300
EGR3
ARNT
