# Supplementary material for: Vitamin D inhibits osteosarcoma by reprogramming nonsense-mediated RNA decay and SNAI2-mediated epithelial-to-mesenchymal transition
Source: Front Oncol. 2023 May 9;13:1188641. doi: 10.3389/fonc.2023.1188641 (PMC10203545; doi:10.3389/fonc.2023.1188641)
Supplement: Supplementary file 20 [file Table_4.xlsx]

## Sheet: Log2 fold difference all peaks 
Chromosome	Start	End	Strand	Gene Name	Acc#	SRR2748100_LM7_H3K27Ac_fastq	SRR2748112_MG63__H3kL27ac_fastq	Scoring based on SRR2748100_LM7_H3K27Ac_fastq	log2('SRR2748100_LM7_H3K27Ac_fastq' divided by 'SRR2748112_MG63__H3kL27ac_fastq')
chr9	22446822	22455739	+	DMRTA1	NM_022160	8.21623	0	1	Log of =0
chr9	21967750	21974856	-	CDKN2A	NM_000077	11.6018	0	1	Log of =0
chr9	21967750	21974856	-	CDKN2A	NM_001195132	11.6018	0	1	Log of =0
chr9	21967750	21974856	-	CDKN2A	NM_058197	11.6018	0	1	Log of =0
chr9	35906198	35907133	+	HRCT1	NM_001039792	9.70259	39.0302	1	-2.00815
chr8	134467090	134584130	-	ST3GAL1	NM_003033	13.5836	45.2247	1	-1.73524
chr8	134467090	134584130	-	ST3GAL1	NM_173344	13.5836	45.2247	1	-1.73524
chr9	35909486	35911683	+	SPAAR	NM_001348107	8.54653	27.3482	1	-1.67803
chr4	54243807	54327029	+	FIP1L1	NM_030917	8.17495	25.8574	1	-1.66129
chr4	54243807	54327029	+	FIP1L1	NM_001134937	8.17495	25.8574	1	-1.66129
chr4	54243807	54327029	+	FIP1L1	NM_001376773	8.17495	25.8574	1	-1.66129
chr4	54243807	54327029	+	FIP1L1	NM_001376775	8.17495	25.8574	1	-1.66129
chr4	54243807	54327029	+	FIP1L1	NM_001376776	8.17495	25.8574	1	-1.66129
chr4	54243807	54327029	+	FIP1L1	NM_001376764	8.17495	25.8574	1	-1.66129
chr4	54243807	54327029	+	FIP1L1	NM_001376779	8.17495	25.8574	1	-1.66129
chr4	54243807	54327029	+	FIP1L1	NM_001376771	8.17495	25.8574	1	-1.66129
chr4	54243807	54327029	+	FIP1L1	NM_001376755	8.17495	25.8574	1	-1.66129
chr4	54243807	54327029	+	FIP1L1	NM_001376769	8.17495	25.8574	1	-1.66129
chr4	54243807	54327029	+	FIP1L1	NM_001376768	8.17495	25.8574	1	-1.66129
chr4	54243807	54327029	+	FIP1L1	NM_001376759	8.17495	25.8574	1	-1.66129
chr4	54243807	54327029	+	FIP1L1	NM_001376758	8.17495	25.8574	1	-1.66129
chr4	54243807	54327029	+	FIP1L1	NM_001376770	8.17495	25.8574	1	-1.66129
chr4	54243807	54327029	+	FIP1L1	NM_001376785	8.17495	25.8574	1	-1.66129
chr4	54243807	54327029	+	FIP1L1	NM_001376744	8.17495	25.8574	1	-1.66129
chr4	54243807	54327029	+	FIP1L1	NM_001376765	8.17495	25.8574	1	-1.66129
chr4	54243807	54327029	+	FIP1L1	NM_001376772	8.17495	25.8574	1	-1.66129
chr4	54243807	54327029	+	FIP1L1	NM_001376757	8.17495	25.8574	1	-1.66129
chr4	54243807	54327029	+	FIP1L1	NM_001376767	8.17495	25.8574	1	-1.66129
chr4	54243807	54327029	+	FIP1L1	NM_001376766	8.17495	25.8574	1	-1.66129
chr4	54243807	54327029	+	FIP1L1	NM_001376745	8.17495	25.8574	1	-1.66129
chr4	54243807	54327029	+	FIP1L1	NM_001376754	8.17495	25.8574	1	-1.66129
chr4	54243807	54327029	+	FIP1L1	NM_001376756	8.17495	25.8574	1	-1.66129
chr4	54243807	54327029	+	FIP1L1	NM_001376777	8.17495	25.8574	1	-1.66129
chr4	54243807	54327029	+	FIP1L1	NM_001376774	8.17495	25.8574	1	-1.66129
chr4	54243807	54327029	+	FIP1L1	NM_001376760	8.17495	25.8574	1	-1.66129
chr4	54243807	54327029	+	FIP1L1	NM_001376786	8.17495	25.8574	1	-1.66129
chr4	54243807	54327029	+	FIP1L1	NR_164847	8.17495	25.8574	1	-1.66129
chr4	54243807	54327029	+	FIP1L1	NR_164848	8.17495	25.8574	1	-1.66129
chr4	54243807	54327029	+	FIP1L1	NR_164849	8.17495	25.8574	1	-1.66129
chr4	54243807	54327029	+	FIP1L1	NM_001376761	8.17495	25.8574	1	-1.66129
chr4	54243807	54327029	+	FIP1L1	NM_001376781	8.17495	25.8574	1	-1.66129
chr4	54243807	54327029	+	FIP1L1	NM_001376784	8.17495	25.8574	1	-1.66129
chr4	54243807	54327029	+	FIP1L1	NM_001376783	8.17495	25.8574	1	-1.66129
chr4	54243807	54327029	+	FIP1L1	NM_001376782	8.17495	25.8574	1	-1.66129
chr4	54243807	54327029	+	FIP1L1	NM_001376749	8.17495	25.8574	1	-1.66129
chr4	54243807	54327029	+	FIP1L1	NM_001376750	8.17495	25.8574	1	-1.66129
chr4	54243807	54327029	+	FIP1L1	NM_001376748	8.17495	25.8574	1	-1.66129
chr4	54243807	54327029	+	FIP1L1	NM_001376747	8.17495	25.8574	1	-1.66129
chr4	54243807	54327029	+	FIP1L1	NM_001134938	8.17495	25.8574	1	-1.66129
chr4	54243807	54327029	+	FIP1L1	NM_001376778	8.17495	25.8574	1	-1.66129
chr4	54243807	54327029	+	FIP1L1	NM_001376780	8.17495	25.8574	1	-1.66129
chr4	54243807	54327029	+	FIP1L1	NM_001376762	8.17495	25.8574	1	-1.66129
chr4	54243807	54327029	+	FIP1L1	NM_001376751	8.17495	25.8574	1	-1.66129
chr4	54243807	54327029	+	FIP1L1	NM_001376746	8.17495	25.8574	1	-1.66129
chr4	54243807	54327029	+	FIP1L1	NM_001376753	8.17495	25.8574	1	-1.66129
chr4	54243807	54327029	+	FIP1L1	NM_001376752	8.17495	25.8574	1	-1.66129
chr4	54875957	54930772	-	CHIC2	NM_012110	10.0742	31.1394	1	-1.62808
chr2	11886757	11967533	+	LPIN1	NM_001349204	9.86774	30.3554	1	-1.62116
chr2	11886757	11967533	+	LPIN1	NM_001349206	9.86774	30.3554	1	-1.62116
chr2	11886757	11967533	+	LPIN1	NM_001349202	9.86774	30.3554	1	-1.62116
chr2	11886757	11967533	+	LPIN1	NR_146080	9.86774	30.3554	1	-1.62116
chr2	11886757	11967533	+	LPIN1	NM_145693	9.86774	30.3554	1	-1.62116
chr2	11886757	11967533	+	LPIN1	NM_001349199	9.86774	30.3554	1	-1.62116
chr2	11886757	11967533	+	LPIN1	NM_001349203	9.86774	30.3554	1	-1.62116
chr2	11886757	11967533	+	LPIN1	NM_001349201	9.86774	30.3554	1	-1.62116
chr2	11886757	11967533	+	LPIN1	NM_001349200	9.86774	30.3554	1	-1.62116
chr4	159630278	159644548	-	PPID	NM_005038	9.70259	29.8414	1	-1.62087
chr8	134249417	134308933	-	NDRG1	NM_001374846	13.7075	41.7162	1	-1.60564
chr6	44213902	44221625	+	HSP90AB1	NM_001271970	11.1889	33.7225	1	-1.59164
chr9	21454266	21559797	-	MIR31HG	NR_027054	13.212	39.3644	1	-1.57504
chr9	21454266	21559797	-	MIR31HG	NR_152879	13.212	39.3644	1	-1.57504
chr9	21454266	21559797	-	MIR31HG	NR_152878	13.212	39.3644	1	-1.57504
chr9	21454266	21559797	-	MIR31HG	NR_152877	13.212	39.3644	1	-1.57504
chr6	7108193	7252213	+	RREB1	NM_001003699	8.42267	22.1818	1	-1.39703
chr6	7108193	7252213	+	RREB1	NM_001003698	8.42267	22.1818	1	-1.39703
chr6	7108193	7252213	+	RREB1	NM_001003700	8.42267	22.1818	1	-1.39703
chr9	21802634	21867080	+	MTAP	NM_002451	16.4738	43.207	1	-1.3911
chr8	128808190	128808290	+	MIR1204	NR_031609	15.7719	41.0222	1	-1.37905
chr8	144694787	144699719	-	GFUS	NM_003313	10.9825	28.0679	1	-1.35371
chr8	144694787	144699719	-	GFUS	NM_001317783	10.9825	28.0679	1	-1.35371
chr16	55514444	55540603	+	MMP2	NM_001302509	9.90903	25.2791	1	-1.35113
chr1	145092395	145122189	+	SEC22B2P	NR_158171	8.25752	20.7939	1	-1.33238
chr1	145092395	145122189	+	SEC22B3P	NR_158170	8.25752	20.7939	1	-1.33238
chr9	35490107	35561891	+	RUSC2	NM_001330740	15.2764	36.4856	1	-1.25602
chr9	35490107	35561891	+	RUSC2	NM_014806	15.2764	36.4856	1	-1.25602
chr9	35490107	35561891	+	RUSC2	NR_052015	15.2764	36.4856	1	-1.25602
chr19	13063932	13068037	-	GADD45GIP1	NM_052850	8.75297	20.8967	1	-1.25543
chr4	53525572	53527665	+	USP46-DT	NR_125363	8.95941	21.1023	1	-1.23592
chr4	53457126	53525468	-	USP46	NM_001286767	9.0007	21.038	1	-1.22489
chr4	53457126	53525468	-	USP46	NM_022832	9.0007	21.038	1	-1.22489
chr4	53457126	53525468	-	USP46	NM_001286768	9.0007	21.038	1	-1.22489
chr8	144685379	144691745	-	PYCR3	NM_023078	8.58782	19.9971	1	-1.21942
chr8	144685379	144691745	-	PYCR3	NR_138144	8.58782	19.9971	1	-1.21942
chr8	144685379	144691745	-	PYCR3	NM_001329866	8.58782	19.9971	1	-1.21942
chr6	34759859	34845291	+	UHRF1BP1	NM_017754	9.49615	22.0533	1	-1.21558
chr4	177604688	177714076	-	VEGFC	NM_005429	8.91812	20.6268	1	-1.20971
chr6	44081190	44095228	-	MRPL14	NM_001318771	11.5192	26.6156	1	-1.20823
chr6	44081190	44095228	-	MRPL14	NM_001318767	11.5192	26.6156	1	-1.20823
chr4	164049822	164088042	-	NAF1	NM_138386	9.12456	21.0766	1	-1.20781
chr4	164047859	164088042	-	NAF1	NM_001128931	9.12456	21.0766	1	-1.20781
chr6	44095290	44123256	+	TMEM63B	NM_018426	11.5192	26.5642	1	-1.20544
chr6	44081189	44095189	-	MRPL14	NM_032111	11.6844	26.7056	1	-1.19256
chr19	13947242	13947342	-	MIR27A	NR_029501	8.13366	18.442	1	-1.18102
chr10	50723244	50747167	-	ERCC6	NM_001277058	8.42267	19.0846	1	-1.18006
chr10	50642926	50747167	-	ERCC6	NM_001346440	8.42267	19.0846	1	-1.18006
chr10	50662515	50747167	-	ERCC6	NM_000124	8.42267	19.0846	1	-1.18006
chr6	44081190	44095044	-	MRPL14	NM_001318768	11.6844	26.4357	1	-1.1779
chr6	44081190	44094004	-	MRPL14	NM_001318770	9.95031	22.4774	1	-1.17566
chr1	119425669	119530966	-	TBX15	NM_001330677	9.20714	20.7682	1	-1.17355
chr19	13947386	13947486	-	MIR23A	NR_029495	8.54653	19.1746	1	-1.16578
chr6	44094650	44123256	+	TMEM63B	NM_001318792	11.0651	24.7907	1	-1.16379
chr16	55512741	55540603	+	MMP2	NM_001302508	9.74388	21.7706	1	-1.15981
chr16	55513109	55540603	+	MMP2	NM_004530	10.8174	24.0325	1	-1.15164
chr9	15470641	15510968	-	PSIP1	NM_001317898	14.492	32.1804	1	-1.15093
chr9	15464064	15510968	-	PSIP1	NM_033222	14.492	32.1804	1	-1.15093
chr9	15470641	15510968	-	PSIP1	NM_001317900	14.492	32.1804	1	-1.15093
chr15	67418053	67487533	+	SMAD3	NM_001145102	10.6522	23.6212	1	-1.14893
chr20	36662147	36720766	+	RPRD1B	NM_021215	8.38138	18.532	1	-1.14476
chr9	15464064	15511017	-	PSIP1	NM_001128217	14.492	31.9362	1	-1.13994
chr6	43963460	44042389	-	LOC101929705	NR_125864	10.3219	22.7344	1	-1.13917
chr12	15773070	15942322	-	EPS8	NM_004447	9.37229	20.6268	1	-1.13805
chr5	151040656	151066476	-	SPARC	NM_001309443	10.4871	22.9658	1	-1.13088
chr5	151040656	151066476	-	SPARC	NM_003118	10.4871	22.9658	1	-1.13088
chr5	151040656	151066476	-	SPARC	NM_001309444	10.4871	22.9658	1	-1.13088
chr8	143738873	143751385	-	JRK	NM_001279352	8.13366	17.7737	1	-1.12777
chr8	143738873	143751385	-	JRK	NM_003724	8.13366	17.7737	1	-1.12777
chr8	143738873	143751385	-	JRK	NM_001077527	8.13366	17.7737	1	-1.12777
chr5	134363423	134369918	-	PITX1	NM_002653	12.0147	26.0887	1	-1.11863
chr16	56659692	56661024	+	MT1E	NM_001363555	11.4367	24.7393	1	-1.11314
chr16	56659692	56661024	+	MT1E	NM_175617	11.4367	24.7393	1	-1.11314
chr11	319675	320860	-	IFITM3	NM_021034	8.54653	18.442	1	-1.10958
chr11	319675	320860	-	IFITM3	NR_049759	8.54653	18.442	1	-1.10958
chr2	12857061	12882858	+	TRIB2	NR_027303	14.9048	32.1547	1	-1.10925
chr20	45947245	45949498	+	LOC100131496	NR_024594	10.3632	22.2718	1	-1.10375
chr20	36611422	36661858	-	TTI1	NM_001303457	8.17495	17.4396	1	-1.09309
chr20	36611422	36661858	-	TTI1	NM_014657	8.17495	17.4396	1	-1.09309
chr5	134368963	134680370	+	C5orf66	NR_161235	10.8999	23.2485	1	-1.09282
chr2	12856997	12882858	+	TRIB2	NM_021643	14.6984	31.345	1	-1.09258
chr16	89985269	89987380	+	MC1R	NM_002386	8.17495	17.4139	1	-1.09096
chr16	31044811	31051488	+	STX4	NM_001272095	8.0098	16.9898	1	-1.08483
chr16	31044878	31051485	+	STX4	NM_004604	8.05108	17.054	1	-1.08286
chr9	15470641	15510287	-	PSIP1	NM_021144	13.7488	28.8646	1	-1.07
chr9	35659339	35665192	-	ARHGEF39	NM_032818	9.28971	19.3159	1	-1.05608
chr6	44081190	44094411	-	MRPL14	NM_001318769	10.7761	22.3875	1	-1.05486
chr8	141667998	142011103	-	PTK2	NM_001352710	10.1155	20.9866	1	-1.05291
chr4	53579415	53579537	+	SNORA26	NR_003016	8.21623	16.9641	1	-1.04593
chr6	27782079	27782555	-	H2AC14	NM_021066	11.8908	24.5465	1	-1.04567
chr6	27782799	27783267	+	H2BC14	NM_003521	11.6844	24.0967	1	-1.04425
chr6	39071838	39082962	-	SAYSD1	NM_001304793	10.2806	21.0766	1	-1.03572
chr6	39071838	39082962	-	SAYSD1	NM_018322	10.2806	21.0766	1	-1.03572
chr16	55513909	55540603	+	MMP2	NM_001302510	12.8817	26.063	1	-1.01668
chr8	141667998	142011381	-	PTK2	NM_001352714	10.6522	21.475	1	-1.01151
chr8	141667998	142011381	-	PTK2	NM_001352733	10.6522	21.475	1	-1.01151
chr8	141667998	142011381	-	PTK2	NM_001352732	10.6522	21.475	1	-1.01151
chr8	141667998	142011381	-	PTK2	NM_001352731	10.6522	21.475	1	-1.01151
chr8	141667998	142011381	-	PTK2	NM_001352727	10.6522	21.475	1	-1.01151
chr8	141667998	142011381	-	PTK2	NM_001352738	10.6522	21.475	1	-1.01151
chr8	141667998	142011381	-	PTK2	NM_001316342	10.6522	21.475	1	-1.01151
chr8	141667998	142011381	-	PTK2	NM_001352717	10.6522	21.475	1	-1.01151
chr8	141667998	142011381	-	PTK2	NM_001352716	10.6522	21.475	1	-1.01151
chr8	141667998	142011381	-	PTK2	NM_001352741	10.6522	21.475	1	-1.01151
chr8	141667998	142011381	-	PTK2	NM_001352737	10.6522	21.475	1	-1.01151
chr8	141667998	142011381	-	PTK2	NM_001352697	10.6522	21.475	1	-1.01151
chr8	141667998	142011381	-	PTK2	NM_001352705	10.6522	21.475	1	-1.01151
chr8	141667998	142011381	-	PTK2	NM_001352730	10.6522	21.475	1	-1.01151
chr8	141667998	142011381	-	PTK2	NM_001352700	10.6522	21.475	1	-1.01151
chr8	141667998	142011381	-	PTK2	NM_001352704	10.6522	21.475	1	-1.01151
chr8	141667998	142011381	-	PTK2	NM_001352725	10.6522	21.475	1	-1.01151
chr8	141667998	142011381	-	PTK2	NM_001352742	10.6522	21.475	1	-1.01151
chr8	141667998	142011381	-	PTK2	NM_001352746	10.6522	21.475	1	-1.01151
chr8	141667998	142011381	-	PTK2	NM_001352745	10.6522	21.475	1	-1.01151
chr8	141667998	142011381	-	PTK2	NM_001352744	10.6522	21.475	1	-1.01151
chr8	141667998	142011381	-	PTK2	NM_001352739	10.6522	21.475	1	-1.01151
chr8	141667998	142011381	-	PTK2	NM_001352721	10.6522	21.475	1	-1.01151
chr8	141667998	142011381	-	PTK2	NM_001352719	10.6522	21.475	1	-1.01151
chr8	141667998	142011381	-	PTK2	NM_001352703	10.6522	21.475	1	-1.01151
chr8	141667998	142011381	-	PTK2	NM_001352743	10.6522	21.475	1	-1.01151
chr8	141667998	142011381	-	PTK2	NM_001352726	10.6522	21.475	1	-1.01151
chr8	141667998	142011381	-	PTK2	NM_001352720	10.6522	21.475	1	-1.01151
chr8	141667998	142011381	-	PTK2	NM_001352735	10.6522	21.475	1	-1.01151
chr8	141667998	142011381	-	PTK2	NM_001352724	10.6522	21.475	1	-1.01151
chr8	141667998	142011381	-	PTK2	NM_001352728	10.6522	21.475	1	-1.01151
chr8	141667998	142011381	-	PTK2	NM_001352696	10.6522	21.475	1	-1.01151
chr8	141667998	142011381	-	PTK2	NM_001352698	10.6522	21.475	1	-1.01151
chr8	141667998	142011381	-	PTK2	NM_001352715	10.6522	21.475	1	-1.01151
chr8	141667998	142011381	-	PTK2	NM_001352706	10.6522	21.475	1	-1.01151
chr8	141667998	142011381	-	PTK2	NM_001352701	10.6522	21.475	1	-1.01151
chr8	141667998	142011381	-	PTK2	NR_148039	10.6522	21.475	1	-1.01151
chr8	141667998	142011381	-	PTK2	NR_148038	10.6522	21.475	1	-1.01151
chr8	141667998	142011381	-	PTK2	NR_148037	10.6522	21.475	1	-1.01151
chr8	141667998	142011381	-	PTK2	NR_148036	10.6522	21.475	1	-1.01151
chr8	141667998	142011381	-	PTK2	NM_001352707	10.6522	21.475	1	-1.01151
chr8	141667998	142011381	-	PTK2	NM_153831	10.6522	21.475	1	-1.01151
chr8	141667998	142011381	-	PTK2	NM_001352695	10.6522	21.475	1	-1.01151
chr8	141667998	142011381	-	PTK2	NM_001352694	10.6522	21.475	1	-1.01151
chr8	141667998	142011381	-	PTK2	NM_001352711	10.6522	21.475	1	-1.01151
chr8	141667998	142011381	-	PTK2	NM_001352736	10.6522	21.475	1	-1.01151
chr8	141667998	142011381	-	PTK2	NM_001352740	10.6522	21.475	1	-1.01151
chr8	141667998	142011381	-	PTK2	NM_001352722	10.6522	21.475	1	-1.01151
chr8	141760298	142011381	-	PTK2	NM_001352748	10.6522	21.475	1	-1.01151
chr8	141667998	142011381	-	PTK2	NM_001352747	10.6522	21.475	1	-1.01151
chr8	141667998	142011381	-	PTK2	NM_001352734	10.6522	21.475	1	-1.01151
chr8	141667998	142011381	-	PTK2	NM_005607	10.6522	21.475	1	-1.01151
chr8	141667998	142011381	-	PTK2	NM_001352712	10.6522	21.475	1	-1.01151
chr8	141667998	142011381	-	PTK2	NM_001352713	10.6522	21.475	1	-1.01151
chr8	141667998	142011381	-	PTK2	NM_001352702	10.6522	21.475	1	-1.01151
chr8	141667998	142011381	-	PTK2	NM_001352708	10.6522	21.475	1	-1.01151
chr8	141667998	142011381	-	PTK2	NM_001352723	10.6522	21.475	1	-1.01151
chr8	141667998	142011381	-	PTK2	NM_001352718	10.6522	21.475	1	-1.01151
chr8	141667998	142011381	-	PTK2	NM_001352729	10.6522	21.475	1	-1.01151
chr8	141667998	142011381	-	PTK2	NM_001352709	10.6522	21.475	1	-1.01151
chr8	141667998	142011381	-	PTK2	NM_001199649	10.6522	21.475	1	-1.01151
chr6	44215679	44221620	+	HSP90AB1	NM_001371238	13.4598	26.9883	1	-1.00368
chr6	38643700	38670921	-	GLO1	NM_006708	11.2715	22.5674	1	-1.00156
chr6	44214694	44221625	+	HSP90AB1	NM_001271972	18.5794	36.9354	1	-0.9913
chr6	44214694	44221625	+	HSP90AB1	NM_001271969	18.5794	36.9354	1	-0.9913
chr6	44214694	44221625	+	HSP90AB1	NM_001271971	18.5794	36.9354	1	-0.9913
chr3	127407904	127541725	-	MGLL	NM_007283	7.96851	15.8074	1	-0.988222
chr3	127407904	127541725	-	MGLL	NM_001256585	7.96851	15.8074	1	-0.988222
chr15	72491369	72523965	-	PKM	NM_182470	8.13366	16.0645	1	-0.981897
chr15	72491369	72523965	-	PKM	NM_001206797	8.13366	16.0645	1	-0.981897
chr15	72491369	72523965	-	PKM	NM_001206798	8.13366	16.0645	1	-0.981897
chr9	36572891	36677679	+	MELK	NM_014791	11.767	23.1843	1	-0.978402
chr9	35682928	35689922	-	TPM2	NM_003289	15.1526	29.7771	1	-0.974643
chr9	35682004	35689922	-	TPM2	NM_001301226	15.1526	29.7771	1	-0.974643
chr9	36572858	36677680	+	MELK	NM_001256689	11.6018	22.7859	1	-0.973787
chr9	36572858	36677680	+	MELK	NM_001256690	11.6018	22.7859	1	-0.973787
chr9	36572858	36677680	+	MELK	NM_001256688	11.6018	22.7859	1	-0.973787
chr9	36572858	36677680	+	MELK	NM_001256687	11.6018	22.7859	1	-0.973787
chr9	36572858	36677680	+	MELK	NM_001256685	11.6018	22.7859	1	-0.973787
chr9	36572858	36677680	+	MELK	NM_001256691	11.6018	22.7859	1	-0.973787
chr9	36572858	36677680	+	MELK	NR_046337	11.6018	22.7859	1	-0.973787
chr9	36572858	36677680	+	MELK	NM_001256692	11.6018	22.7859	1	-0.973787
chr9	36572858	36677680	+	MELK	NM_001256693	11.6018	22.7859	1	-0.973787
chr9	35696944	35732192	-	TLN1	NM_006289	13.0056	25.4847	1	-0.970498
chr19	13906256	13943029	+	ZSWIM4	NM_001367834	10.7761	21.1023	1	-0.969569
chr19	13906256	13943029	+	ZSWIM4	NM_023072	10.7761	21.1023	1	-0.969569
chr6	44214837	44221620	+	HSP90AB1	NM_007355	18.2904	35.8045	1	-0.969054
chr6	52529198	52533951	+	LOC730101	NR_024405	10.0329	19.6115	1	-0.966964
chr6	52529198	52533951	+	LOC730101	NR_024403	10.0329	19.6115	1	-0.966964
chr8	143751714	143764143	+	PSCA	NR_033343	7.96851	15.5633	1	-0.965763
chr8	134249417	134309383	-	NDRG1	NM_001374845	23.0385	44.9034	1	-0.962779
chr5	146770370	146889631	-	DPYSL3	NM_001197294	8.13366	15.846	1	-0.962142
chr9	36190917	36212056	+	CLTA	NM_001184760	13.0882	25.4975	1	-0.962094
chr9	36190917	36212056	+	CLTA	NM_001311204	13.0882	25.4975	1	-0.962094
chr9	36190917	36212056	+	CLTA	NM_001311203	13.0882	25.4975	1	-0.962094
chr9	36190917	36212056	+	CLTA	NM_001076677	13.0882	25.4975	1	-0.962094
chr9	36190917	36212056	+	CLTA	NR_132349	13.0882	25.4975	1	-0.962094
chr9	36190917	36212056	+	CLTA	NM_001184761	13.0882	25.4975	1	-0.962094
chr9	36190917	36212056	+	CLTA	NM_001311206	13.0882	25.4975	1	-0.962094
chr9	36190917	36212056	+	CLTA	NM_001311205	13.0882	25.4975	1	-0.962094
chr9	36190917	36212056	+	CLTA	NM_001833	13.0882	25.4975	1	-0.962094
chr9	36190917	36212056	+	CLTA	NM_007096	13.0882	25.4975	1	-0.962094
chr5	148441873	148441973	-	MIR584	NR_030310	8.29881	16.0645	1	-0.952898
chr4	53578831	53578931	+	MIR4449	NR_039651	8.42267	16.283	1	-0.951012
chr19	17416461	17417652	+	MRPL34	NM_001382343	7.96851	15.3833	1	-0.948987
chr16	128223	135843	+	MPG	NM_001015052	12.0147	23.1843	1	-0.948345
chr16	128223	135843	+	MPG	NM_002434	12.0147	23.1843	1	-0.948345
chr8	134249417	134309495	-	NDRG1	NM_001374844	23.2862	44.852	1	-0.945697
chr8	134249417	134309495	-	NDRG1	NM_001374847	23.2862	44.852	1	-0.945697
chr8	134249417	134309495	-	NDRG1	NM_001135242	23.2862	44.852	1	-0.945697
chr8	134249417	134309495	-	NDRG1	NM_006096	23.2862	44.852	1	-0.945697
chr8	134249417	134309495	-	NDRG1	NM_001258433	23.2862	44.852	1	-0.945697
chr8	134249417	134309495	-	NDRG1	NM_001258432	23.2862	44.852	1	-0.945697
chr3	100120382	100175163	+	LNP1	NM_001085451	10.1155	19.483	1	-0.945653
chr5	139030573	139063470	+	CXXC5	NM_001317205	8.13366	15.589	1	-0.938549
chr9	36190852	36212059	+	CLTA	NM_001184762	13.0469	24.9321	1	-0.934297
chr20	62289664	62327598	+	RTEL1	NM_032957	8.54653	16.3215	1	-0.933363
chr20	62289664	62327598	+	RTEL1	NM_001283009	8.54653	16.3215	1	-0.933363
chr20	62289664	62327598	+	RTEL1	NM_016434	8.54653	16.3215	1	-0.933363
chr20	48734790	48770260	-	PEDS1	NM_199129	8.05108	15.3705	1	-0.932908
chr20	48697660	48770260	-	PEDS1-UBE2V1	NM_199203	8.05108	15.3705	1	-0.932908
chr20	48734790	48770260	-	PEDS1	NM_001162505	8.05108	15.3705	1	-0.932908
chr19	15225797	15236597	-	ILVBL	NM_006844	8.09237	15.4476	1	-0.932748
chr4	52709744	52783003	+	DCUN1D4	NM_001287755	11.0238	20.9352	1	-0.925312
chr9	35658288	35661505	+	CCDC107	NM_001195201	15.937	30.1498	1	-0.919767
chr9	35658288	35661505	+	CCDC107	NM_001195217	15.937	30.1498	1	-0.919767
chr9	35658288	35661505	+	CCDC107	NM_174923	15.937	30.1498	1	-0.919767
chr9	35658286	35661500	+	CCDC107	NM_001195200	15.937	30.1241	1	-0.918537
chr8	145051325	145060628	-	PARP10	NM_001317895	10.4871	19.8171	1	-0.918139
chr8	145051325	145060628	-	PARP10	NM_032789	10.4871	19.8171	1	-0.918139
chr8	145051325	145060628	-	PARP10	NR_134234	10.4871	19.8171	1	-0.918139
chr20	48740273	48770335	-	PEDS1	NR_027889	7.96851	15.0492	1	-0.917305
chr19	17416680	17417652	+	MRPL34	NM_023937	7.96851	14.9849	1	-0.911132
chr3	100082274	100119933	-	TOMM70	NM_014820	9.78516	18.3649	1	-0.908284
chr19	13106288	13209598	+	NFIX	NM_001365982	11.1477	20.9095	1	-0.90742
chr19	13106288	13209610	+	NFIX	NM_001365902	11.1477	20.9095	1	-0.90742
chr19	13106288	13209598	+	NFIX	NM_002501	11.1477	20.9095	1	-0.90742
chr5	133861797	133918917	+	JADE2	NM_015288	9.37229	17.491	1	-0.90014
chr9	35681989	35690053	-	TPM2	NM_213674	16.515	30.8181	1	-0.899997
chr9	35682922	35690053	-	TPM2	NM_001301227	16.515	30.8181	1	-0.899997
chr12	32899477	32908831	-	YARS2	NM_001040436	9.04199	16.8356	1	-0.896801
chr3	100428385	100467811	+	TFG	NM_001195478	9.04199	16.7713	1	-0.891284
chr16	56463044	56485244	-	NUDT21	NM_007006	10.6109	19.6372	1	-0.888041
chr4	52709318	52783003	+	DCUN1D4	NM_001040402	10.5283	19.4701	1	-0.886986
chr4	52709165	52783003	+	DCUN1D4	NM_001287757	9.78516	18.095	1	-0.886925
chr4	52709165	52783003	+	DCUN1D4	NM_015115	9.78516	18.095	1	-0.886925
chr8	144898513	144911211	-	PUF60	NM_001271100	14.3681	26.5385	1	-0.885219
chr8	144898513	144911211	-	PUF60	NM_001136033	14.3681	26.5385	1	-0.885219
chr8	144898513	144911211	-	PUF60	NM_001362897	14.3681	26.5385	1	-0.885219
chr8	144898513	144911211	-	PUF60	NM_001362895	14.3681	26.5385	1	-0.885219
chr8	144898513	144911211	-	PUF60	NM_001362896	14.3681	26.5385	1	-0.885219
chr3	100428337	100467808	+	TFG	NM_006070	8.91812	16.4629	1	-0.884404
chr5	149877340	149937773	+	NDST1	NM_001301063	10.8999	20.0999	1	-0.882868
chr8	22925741	22941132	+	LOC286059	NR_038873	9.08327	16.6942	1	-0.878063
chr19	13254871	13261189	-	STX10	NM_001271609	14.7397	27.0397	1	-0.875376
chr19	13254871	13261189	-	STX10	NM_001271611	14.7397	27.0397	1	-0.875376
chr19	13254871	13261189	-	STX10	NM_001271610	14.7397	27.0397	1	-0.875376
chr19	13254871	13261189	-	STX10	NM_003765	14.7397	27.0397	1	-0.875376
chr9	35657747	35658015	-	RMRP	NR_003051	15.7719	28.8261	1	-0.870022
chr9	35732662	35736996	+	CREB3	NM_006368	12.3863	22.4389	1	-0.857256
chr19	13261224	13265725	+	IER2	NM_004907	15.0287	27.2196	1	-0.856929
chr3	127407904	127542093	-	MGLL	NM_001003794	8.05108	14.5608	1	-0.854839
chr16	57792128	57836403	-	KIFC3	NM_005550	13.0882	23.6598	1	-0.854172
chr16	57792128	57836403	-	KIFC3	NM_001130100	13.0882	23.6598	1	-0.854172
chr16	56485465	56513014	+	OGFOD1	NM_001324363	11.0238	19.9071	1	-0.852662
chr16	56485465	56513014	+	OGFOD1	NM_001324360	11.0238	19.9071	1	-0.852662
chr16	56485465	56513014	+	OGFOD1	NM_001324357	11.0238	19.9071	1	-0.852662
chr16	56485465	56513014	+	OGFOD1	NM_018233	11.0238	19.9071	1	-0.852662
chr2	161264306	161264406	-	MIR4785	NR_039946	10.2393	18.4677	1	-0.850885
chr8	126010746	126034525	+	SQLE	NM_003129	8.42267	15.1906	1	-0.850826
chr16	56485435	56511407	+	OGFOD1	NM_001324362	11.0651	19.8942	1	-0.846337
chr16	56485435	56511407	+	OGFOD1	NM_001324361	11.0651	19.8942	1	-0.846337
chr16	56485435	56511407	+	OGFOD1	NM_001324359	11.0651	19.8942	1	-0.846337
chr8	38854504	38962779	+	ADAM9	NR_027638	9.20714	16.54	1	-0.845133
chr8	38854504	38962779	+	ADAM9	NR_027878	9.20714	16.54	1	-0.845133
chr8	38854504	38962779	+	ADAM9	NR_027639	9.20714	16.54	1	-0.845133
chr5	139929651	139937041	-	SRA1	NM_001253764	8.62911	15.499	1	-0.844892
chr5	139929651	139937041	-	SRA1	NR_045587	8.62911	15.499	1	-0.844892
chr5	139929652	139937058	-	SRA1	NM_001035235	8.62911	15.4862	1	-0.843695
chr8	144898513	144911485	-	PUF60	NM_001271096	14.2442	25.5361	1	-0.84216
chr8	144898513	144911485	-	PUF60	NM_001271099	14.2442	25.5361	1	-0.84216
chr8	144898513	144911485	-	PUF60	NM_001271097	14.2442	25.5361	1	-0.84216
chr8	144898513	144911485	-	PUF60	NM_001271098	14.2442	25.5361	1	-0.84216
chr8	144898513	144911485	-	PUF60	NM_014281	14.2442	25.5361	1	-0.84216
chr8	144898513	144911485	-	PUF60	NM_078480	14.2442	25.5361	1	-0.84216
chr9	16409500	16870668	-	BNC2	NM_017637	12.5927	22.5545	1	-0.840827
chr9	16409500	16870668	-	BNC2	NM_001317940	12.5927	22.5545	1	-0.840827
chr9	16409500	16870668	-	BNC2	NM_001317939	12.5927	22.5545	1	-0.840827
chr8	38854491	38962779	+	ADAM9	NM_003816	9.24842	16.5271	1	-0.837557
chr8	128806778	129113499	+	PVT1	NR_003367	21.5934	38.5419	1	-0.835836
chr3	145910123	145968892	-	PLSCR4	NM_020353	8.54653	15.2291	1	-0.833421
chr3	145910123	145968892	-	PLSCR4	NM_001177304	8.54653	15.2291	1	-0.833421
chr3	145910123	145968892	-	PLSCR4	NM_001128304	8.54653	15.2291	1	-0.833421
chr16	56764040	56884198	+	NUP93	NM_014669	8.25752	14.7022	1	-0.832252
chr9	16726811	16727522	+	BNC2-AS1	NR_151723	10.9825	19.5473	1	-0.831759
chr16	475648	573011	+	RAB11FIP3	NM_014700	9.95031	17.6838	1	-0.829612
chr16	475648	573011	+	RAB11FIP3	NM_001370401	9.95031	17.6838	1	-0.829612
chr9	20684257	20995949	+	FOCAD	NM_001375567	10.198	18.0822	1	-0.826276
chr9	20684257	20995949	+	FOCAD	NM_001375570	10.198	18.0822	1	-0.826276
chr9	20684257	20995949	+	FOCAD	NM_001375568	10.198	18.0822	1	-0.826276
chr19	13049422	13055303	+	CALR	NM_004343	9.57873	16.9512	1	-0.823485
chr19	16308721	16356714	+	AP1M1	NM_001130524	8.25752	14.6122	1	-0.823397
chr19	16308721	16356714	+	AP1M1	NM_032493	8.25752	14.6122	1	-0.823397
chr3	172348038	172428857	-	NCEH1	NM_020792	9.0007	15.9103	1	-0.821848
chr3	172348434	172428857	-	NCEH1	NM_001146278	9.0007	15.9103	1	-0.821848
chr3	172348038	172428857	-	NCEH1	NM_001146277	9.0007	15.9103	1	-0.821848
chr3	172348038	172428857	-	NCEH1	NM_001146276	9.0007	15.9103	1	-0.821848
chr1	173835996	173836096	-	SNORD75	NR_003941	8.17495	14.4323	1	-0.820022
chr10	90694830	90751154	-	ACTA2	NM_001141945	8.25752	14.548	1	-0.817039
chr10	90694830	90751154	-	ACTA2	NM_001320855	8.25752	14.548	1	-0.817039
chr3	145910123	145968966	-	PLSCR4	NM_001128306	8.42267	14.8307	1	-0.816239
chr3	145910123	145968402	-	PLSCR4	NM_001128305	8.13366	14.3167	1	-0.815719
chr22	46481876	46509808	+	MIRLET7BHG	NR_027033	11.4367	20.1256	1	-0.815363
chr22	46481876	46509808	+	MIRLET7BHG	NR_110479	11.4367	20.1256	1	-0.815363
chr16	57023468	57117432	+	NLRC5	NR_169513	10.5696	18.5962	1	-0.815086
chr16	57023468	57117432	+	NLRC5	NM_001384960	10.5696	18.5962	1	-0.815086
chr16	57023468	57117432	+	NLRC5	NR_169517	10.5696	18.5962	1	-0.815086
chr16	57023468	57117432	+	NLRC5	NM_001384950	10.5696	18.5962	1	-0.815086
chr16	57023468	57117432	+	NLRC5	NM_001384956	10.5696	18.5962	1	-0.815086
chr16	57023468	57117432	+	NLRC5	NR_169518	10.5696	18.5962	1	-0.815086
chr16	57023468	57117432	+	NLRC5	NM_001384958	10.5696	18.5962	1	-0.815086
chr16	57023468	57117432	+	NLRC5	NM_001384957	10.5696	18.5962	1	-0.815086
chr16	57023468	57117432	+	NLRC5	NR_169516	10.5696	18.5962	1	-0.815086
chr16	57023468	57095915	+	NLRC5	NM_001384962	10.5696	18.5962	1	-0.815086
chr16	57023468	57117432	+	NLRC5	NM_001384959	10.5696	18.5962	1	-0.815086
chr16	57023468	57096685	+	NLRC5	NM_001384969	10.5696	18.5962	1	-0.815086
chr16	57023468	57117432	+	NLRC5	NM_001384952	10.5696	18.5962	1	-0.815086
chr16	57023468	57117432	+	NLRC5	NR_169512	10.5696	18.5962	1	-0.815086
chr16	57023468	57096685	+	NLRC5	NM_001384971	10.5696	18.5962	1	-0.815086
chr16	57023468	57117432	+	NLRC5	NM_001384954	10.5696	18.5962	1	-0.815086
chr16	57023468	57117432	+	NLRC5	NM_001384955	10.5696	18.5962	1	-0.815086
chr16	57023468	57117432	+	NLRC5	NM_001384953	10.5696	18.5962	1	-0.815086
chr16	57023468	57082131	+	NLRC5	NM_001384973	10.5696	18.5962	1	-0.815086
chr16	57023468	57095915	+	NLRC5	NM_001384961	10.5696	18.5962	1	-0.815086
chr16	57023468	57095915	+	NLRC5	NM_001384965	10.5696	18.5962	1	-0.815086
chr16	57023468	57095915	+	NLRC5	NM_001384966	10.5696	18.5962	1	-0.815086
chr16	57023468	57095915	+	NLRC5	NM_001384968	10.5696	18.5962	1	-0.815086
chr16	57023468	57095915	+	NLRC5	NM_001384967	10.5696	18.5962	1	-0.815086
chr16	57023468	57095915	+	NLRC5	NM_001384972	10.5696	18.5962	1	-0.815086
chr16	57023468	57095915	+	NLRC5	NR_169514	10.5696	18.5962	1	-0.815086
chr16	57023468	57095915	+	NLRC5	NM_001384964	10.5696	18.5962	1	-0.815086
chr16	57023468	57117432	+	NLRC5	NM_032206	10.5696	18.5962	1	-0.815086
chr16	57023468	57117432	+	NLRC5	NM_001330552	10.5696	18.5962	1	-0.815086
chr16	57023468	57117432	+	NLRC5	NR_169515	10.5696	18.5962	1	-0.815086
chr16	57023468	57117432	+	NLRC5	NR_169519	10.5696	18.5962	1	-0.815086
chr16	57023468	57095915	+	NLRC5	NM_001384963	10.5696	18.5962	1	-0.815086
chr16	57023468	57117432	+	NLRC5	NM_001384951	10.5696	18.5962	1	-0.815086
chr16	57023468	57096685	+	NLRC5	NM_001384970	10.5696	18.5962	1	-0.815086
chr16	57023468	57117432	+	NLRC5	NR_169520	10.5696	18.5962	1	-0.815086
chr10	90751187	90776816	+	FAS	NR_135315	8.17495	14.3809	1	-0.814875
chr10	90751187	90776816	+	FAS	NR_135314	8.17495	14.3809	1	-0.814875
chr8	128958804	128960969	-	TMEM75	NR_103558	13.5423	23.7883	1	-0.812774
chr9	20683300	20684749	-	FOCAD-AS1	NR_121601	10.1568	17.8123	1	-0.810434
chr6	86159800	86205502	+	NT5E	NM_002526	9.95031	17.401	1	-0.80636
chr4	53578560	53586863	+	DANCR	NR_145130	8.21623	14.3038	1	-0.79985
chr4	53578560	53586864	+	DANCR	NR_145129	8.21623	14.3038	1	-0.79985
chr4	53578560	53580305	+	DANCR	NR_024031	8.21623	14.3038	1	-0.79985
chr3	100428174	100467811	+	TFG	NM_001195479	8.71169	15.1263	1	-0.796036
chr20	35090197	35157036	+	DLGAP4	NM_183006	9.12456	15.8331	1	-0.795121
chr1	28835069	28835274	+	SNORA73B	NR_004404	10.3632	17.8765	1	-0.7866
chr1	110163763	110174673	+	AMPD2	NM_004037	9.53744	16.3986	1	-0.7819
chr8	22877648	22926544	-	TNFRSF10B	NM_147187	8.83555	15.1906	1	-0.781784
chr8	22877648	22926544	-	TNFRSF10B	NR_027140	8.83555	15.1906	1	-0.781784
chr8	22877648	22926544	-	TNFRSF10B	NM_003842	8.83555	15.1906	1	-0.781784
chr3	100428133	100467811	+	TFG	NM_001007565	8.58782	14.7536	1	-0.780704
chr6	10747991	10757214	+	TMEM14B	NR_104454	9.24842	15.846	1	-0.776839
chr6	10747991	10760006	+	TMEM14B	NM_001286489	9.24842	15.846	1	-0.776839
chr6	10747991	10760006	+	TMEM14B	NM_001286488	9.24842	15.846	1	-0.776839
chr6	10747991	10757214	+	TMEM14B	NM_001286484	9.24842	15.846	1	-0.776839
chr6	10747991	10757214	+	TMEM14B	NM_001127711	9.24842	15.846	1	-0.776839
chr20	35380197	35402166	-	DSN1	NM_001145315	8.38138	14.3424	1	-0.775022
chr20	35380193	35402154	-	DSN1	NM_001145316	8.38138	14.3424	1	-0.775022
chr20	35380197	35402166	-	DSN1	NM_001145318	8.38138	14.3424	1	-0.775022
chr20	35380197	35402166	-	DSN1	NM_024918	8.38138	14.3424	1	-0.775022
chr20	35380197	35402166	-	DSN1	NM_001145317	8.38138	14.3424	1	-0.775022
chr6	10748037	10757214	+	TMEM14B	NM_030969	9.331	15.936	1	-0.772182
chr8	126009230	126010440	-	LOC105375744	NR_134457	7.96851	13.5713	1	-0.768174
chr8	37888051	37917883	+	EIF4EBP1	NM_004095	8.50525	14.4452	1	-0.764163
chr6	12290593	12297427	+	EDN1	NM_001168319	8.46396	14.291	1	-0.755698
chr6	12290593	12297427	+	EDN1	NM_001955	8.46396	14.291	1	-0.755698
chrY	1455044	1461006	-	SLC25A6	NM_001636	8.25752	13.8669	1	-0.74786
chr19	16178347	16213812	+	TPM4	NM_001145160	12.7166	21.3465	1	-0.747287
chr19	16178347	16213812	+	TPM4	NM_001367836	12.7166	21.3465	1	-0.747287
chr9	19375715	19380234	-	RPS6	NM_001010	11.9734	20.087	1	-0.74643
chr19	46272975	46285748	-	DMPK	NM_004409	9.90903	16.5914	1	-0.74362
chr19	46272975	46285748	-	DMPK	NM_001081562	9.90903	16.5914	1	-0.74362
chr19	46272975	46285748	-	DMPK	NM_001288766	9.90903	16.5914	1	-0.74362
chr19	46272975	46285748	-	DMPK	NM_001288764	9.90903	16.5914	1	-0.74362
chr19	46272975	46285748	-	DMPK	NM_001081560	9.90903	16.5914	1	-0.74362
chr9	693338	746106	+	KANK1	NM_001354339	8.62911	14.4452	1	-0.743304
chr9	693338	746106	+	KANK1	NM_001354340	8.62911	14.4452	1	-0.743304
chr9	693338	746106	+	KANK1	NM_001354337	8.62911	14.4452	1	-0.743304
chr9	693338	746106	+	KANK1	NM_001354338	8.62911	14.4452	1	-0.743304
chr1	180882032	180920750	+	KIAA1614	NM_020950	9.331	15.6018	1	-0.741611
chr6	52226948	52272575	+	PAQR8	NM_133367	11.1064	18.5577	1	-0.74063
chr8	144718188	144735900	+	ZNF623	NM_001261843	14.1616	23.6469	1	-0.739662
chr1	110163535	110174677	+	AMPD2	NM_001308170	11.3954	19.0203	1	-0.739094
chr9	113635531	113799909	-	LPAR1	NM_001351419	11.0238	18.3649	1	-0.736331
chr15	49913244	49948427	+	DTWD1	NM_001144955	9.86774	16.4115	1	-0.733913
chr15	49913244	49948427	+	DTWD1	NM_020234	9.86774	16.4115	1	-0.733913
chr8	144718331	144735900	+	ZNF623	NM_001082480	14.2442	23.6469	1	-0.731274
chr20	62338793	62367494	+	ZGPAT	NM_001083113	8.09237	13.417	1	-0.729433
chr15	72491369	72523531	-	PKM	NM_001316318	9.70259	16.0645	1	-0.727432
chr15	72491369	72523531	-	PKM	NM_002654	9.70259	16.0645	1	-0.727432
chr15	72491369	72523531	-	PKM	NM_001206796	9.70259	16.0645	1	-0.727432
chr15	72491369	72523531	-	PKM	NM_182471	9.70259	16.0645	1	-0.727432
chr6	86159301	86205509	+	NT5E	NM_001204813	9.331	15.4347	1	-0.726078
chr15	49714596	49913015	-	FAM227B	NM_001330293	9.49615	15.6918	1	-0.724594
chr15	49619166	49913015	-	FAM227B	NM_152647	9.49615	15.6918	1	-0.724594
chr5	87962663	87962763	-	MIR9-2	NR_030741	10.3632	17.0926	1	-0.721904
chr5	158584416	158634656	-	RNF145	NM_001199382	10.198	16.7585	1	-0.716598
chr9	35732905	35733005	+	MIR6853	NR_106912	11.6844	19.2003	1	-0.716543
chr4	159587826	159593039	-	C4orf46	NM_001008393	18.6207	30.3297	1	-0.703824
chr19	18553472	18632880	-	ELL	NM_006532	8.25752	13.3913	1	-0.69752
chr17	59489111	59490641	+	LINC02875	NR_160788	11.6431	18.879	1	-0.697304
chr1	247495355	247540534	+	LOC107985115	NR_168396	9.24842	14.9849	1	-0.696234
chr1	247495355	247540534	+	LOC107985115	NR_168397	9.24842	14.9849	1	-0.696234
chr1	247495355	247540534	+	LOC107985115	NR_168399	9.24842	14.9849	1	-0.696234
chr1	247495355	247497880	+	LOC107985115	NR_168398	9.24842	14.9849	1	-0.696234
chr16	56485995	56511407	+	OGFOD1	NM_001324358	10.4458	16.8998	1	-0.69409
chr12	54388991	54390569	-	HOXC-AS2	NR_047505	9.331	15.0878	1	-0.693275
chr5	139929651	139937678	-	SRA1	NR_045586	8.09237	13.0829	1	-0.693049
chr12	109230682	109230782	-	MIR619	NR_030350	8.6704	14.0082	1	-0.692104
chr11	844445	867116	+	TSPAN4	NM_001025237	12.4689	20.1384	1	-0.691622
chr20	42824579	42839411	-	OSER1	NM_016470	9.0007	14.5351	1	-0.691436
chr1	110577245	110597263	+	STRIP1	NM_033088	11.4367	18.4677	1	-0.691339
chr8	30601680	30624520	+	UBXN8	NM_005671	8.0098	12.9287	1	-0.690739
chr8	30601681	30624520	+	UBXN8	NM_001282189	8.0098	12.9287	1	-0.690739
chr8	30601681	30624520	+	UBXN8	NM_001282199	8.0098	12.9287	1	-0.690739
chr19	8373486	8386297	-	NDUFA7	NR_135539	12.2624	19.7914	1	-0.690632
chr20	62571181	62587769	-	UCKL1	NM_001353482	8.62911	13.9183	1	-0.689695
chr20	62571181	62587769	-	UCKL1	NM_001353477	8.62911	13.9183	1	-0.689695
chr20	62571181	62587769	-	UCKL1	NM_001353476	8.62911	13.9183	1	-0.689695
chr20	62571181	62587769	-	UCKL1	NM_001353481	8.62911	13.9183	1	-0.689695
chr20	62571181	62587769	-	UCKL1	NM_017859	8.62911	13.9183	1	-0.689695
chr20	62571181	62587769	-	UCKL1	NR_126526	8.62911	13.9183	1	-0.689695
chr20	62571181	62587769	-	UCKL1	NR_148440	8.62911	13.9183	1	-0.689695
chr20	62571181	62587769	-	UCKL1	NR_148439	8.62911	13.9183	1	-0.689695
chr20	62571181	62587769	-	UCKL1	NR_148438	8.62911	13.9183	1	-0.689695
chr20	62571181	62587769	-	UCKL1	NR_148437	8.62911	13.9183	1	-0.689695
chr20	62571181	62587769	-	UCKL1	NR_148436	8.62911	13.9183	1	-0.689695
chr20	62571181	62587769	-	UCKL1	NR_148435	8.62911	13.9183	1	-0.689695
chr20	62571181	62587769	-	UCKL1	NR_148434	8.62911	13.9183	1	-0.689695
chr20	62571181	62587769	-	UCKL1	NR_148441	8.62911	13.9183	1	-0.689695
chr20	62571181	62587769	-	UCKL1	NR_148442	8.62911	13.9183	1	-0.689695
chr20	62571181	62587769	-	UCKL1	NM_001353480	8.62911	13.9183	1	-0.689695
chr20	62571181	62587769	-	UCKL1	NM_001353475	8.62911	13.9183	1	-0.689695
chr16	53088902	53156090	+	CHD9	NR_168111	11.1477	17.9794	1	-0.689602
chr16	53088902	53156090	+	CHD9	NR_168112	11.1477	17.9794	1	-0.689602
chr16	53088902	53156090	+	CHD9	NR_168114	11.1477	17.9794	1	-0.689602
chr16	53088902	53156090	+	CHD9	NR_168116	11.1477	17.9794	1	-0.689602
chr16	53088902	53156090	+	CHD9	NR_168117	11.1477	17.9794	1	-0.689602
chr16	53088902	53361409	+	CHD9	NM_025134	11.1477	17.9794	1	-0.689602
chr16	53088902	53156090	+	CHD9	NR_168109	11.1477	17.9794	1	-0.689602
chr16	53088902	53156090	+	CHD9	NR_168108	11.1477	17.9794	1	-0.689602
chr16	53088902	53361409	+	CHD9	NM_001308319	11.1477	17.9794	1	-0.689602
chr16	53088902	53156090	+	CHD9	NR_168119	11.1477	17.9794	1	-0.689602
chr16	53088902	53156090	+	CHD9	NR_168120	11.1477	17.9794	1	-0.689602
chr16	53088902	53156090	+	CHD9	NR_168123	11.1477	17.9794	1	-0.689602
chr20	62329994	62339205	-	ARFRP1	NM_001267548	8.50525	13.7126	1	-0.689081
chr19	8386379	8388224	+	RPS28	NM_001031	12.2624	19.7657	1	-0.688758
chr6	143999101	144152322	+	PHACTR2	NM_001100164	8.91812	14.3681	1	-0.688054
chr6	143999101	144152322	+	PHACTR2	NM_001100165	8.91812	14.3681	1	-0.688054
chr1	110577222	110597263	+	STRIP1	NR_073071	11.3954	18.3521	1	-0.687493
chr1	249144206	249153284	-	ZNF692	NM_001136036	9.331	15.0106	1	-0.685882
chr1	249144206	249153284	-	ZNF692	NM_017865	9.331	15.0106	1	-0.685882
chr1	249144206	249153284	-	ZNF692	NM_001350072	9.331	15.0106	1	-0.685882
chr1	249144206	249153284	-	ZNF692	NM_001193328	9.331	15.0106	1	-0.685882
chr1	249144206	249153284	-	ZNF692	NM_001350073	9.331	15.0106	1	-0.685882
chr19	8376167	8386259	-	NDUFA7	NM_005001	12.3037	19.7914	1	-0.685783
chr12	50569570	50616441	-	LIMA1	NM_001113547	8.0098	12.8773	1	-0.684991
chr4	159593252	159629865	+	ETFDH	NM_001281737	18.084	29.0703	1	-0.684833
chr19	17622457	17632097	+	PGLS	NM_012088	9.9916	16.0516	1	-0.683931
chr16	57462098	57481297	-	CIAPIN1	NM_020313	12.2624	19.6758	1	-0.682176
chr6	27777828	27778314	+	H3C10	NM_003536	16.1847	25.9345	1	-0.680238
chr2	191833874	191878897	-	STAT1	NM_001384887	8.50525	13.6098	1	-0.678223
chr2	191833874	191878897	-	STAT1	NM_001384881	8.50525	13.6098	1	-0.678223
chr2	191833874	191878897	-	STAT1	NM_001384886	8.50525	13.6098	1	-0.678223
chr2	191833874	191878897	-	STAT1	NM_001384888	8.50525	13.6098	1	-0.678223
chr2	191833874	191878897	-	STAT1	NM_001384883	8.50525	13.6098	1	-0.678223
chr2	191833874	191878897	-	STAT1	NM_001384885	8.50525	13.6098	1	-0.678223
chr2	191833874	191878897	-	STAT1	NM_001384882	8.50525	13.6098	1	-0.678223
chr2	191833874	191878897	-	STAT1	NM_001384884	8.50525	13.6098	1	-0.678223
chr2	191833874	191878897	-	STAT1	NM_007315	8.50525	13.6098	1	-0.678223
chr2	191833874	191878897	-	STAT1	NM_001384889	8.50525	13.6098	1	-0.678223
chr2	191833874	191878897	-	STAT1	NM_001384880	8.50525	13.6098	1	-0.678223
chr2	191833874	191878897	-	STAT1	NM_001384890	8.50525	13.6098	1	-0.678223
chr2	191833874	191878897	-	STAT1	NM_001384891	8.50525	13.6098	1	-0.678223
chr4	159587826	159593208	-	C4orf46	NR_077235	18.2491	29.1859	1	-0.677446
chr4	159587826	159593208	-	C4orf46	NR_077234	18.2491	29.1859	1	-0.677446
chr16	57481390	57495182	+	COQ9	NM_020312	12.3037	19.6758	1	-0.677327
chr12	1020901	1099207	-	RAD52	NM_001297419	9.82645	15.7046	1	-0.676448
chr17	48211100	48228038	-	PPP1R9B	NM_032595	10.5283	16.8099	1	-0.67503
chr16	57462080	57481440	-	CIAPIN1	NM_001308347	12.3037	19.6115	1	-0.672608
chr16	57462080	57481440	-	CIAPIN1	NM_001308358	12.3037	19.6115	1	-0.672608
chr8	71485452	71519904	-	TRAM1	NM_001317805	8.54653	13.6227	1	-0.672598
chr1	1288070	1297179	-	MXRA8	NM_001282583	9.70259	15.4605	1	-0.672141
chr8	145137536	145141119	+	GPAA1	NM_003801	9.04199	14.4066	1	-0.67202
chr20	42839599	42854667	+	OSER1-DT	NR_038339	8.83555	14.0596	1	-0.670167
chr8	117654369	117768062	-	EIF3H	NM_003756	11.6844	18.5834	1	-0.66943
chr5	86563699	86687733	+	RASA1	NM_002890	9.9916	15.8717	1	-0.667669
chr15	72491369	72522252	-	PKM	NM_001206799	11.6844	18.532	1	-0.665434
chr20	62329994	62339365	-	ARFRP1	NM_001267545	8.42267	13.3528	1	-0.664791
chr20	62339379	62367494	+	ZGPAT	NM_032527	8.42267	13.3399	1	-0.663402
chr20	62339379	62367494	+	ZGPAT	NM_001195654	8.42267	13.3399	1	-0.663402
chr20	62339379	62367494	+	ZGPAT	NM_001195653	8.42267	13.3399	1	-0.663402
chr20	62329999	62339328	-	ARFRP1	NM_001267549	8.54653	13.5327	1	-0.66304
chr20	62329999	62339328	-	ARFRP1	NM_001134758	8.54653	13.5327	1	-0.66304
chr20	62329999	62339328	-	ARFRP1	NM_001267547	8.54653	13.5327	1	-0.66304
chr20	62329999	62339328	-	ARFRP1	NM_001267544	8.54653	13.5327	1	-0.66304
chr20	62329999	62339328	-	ARFRP1	NM_001267546	8.54653	13.5327	1	-0.66304
chr20	62329999	62339328	-	ARFRP1	NR_051958	8.54653	13.5327	1	-0.66304
chr20	62329999	62339328	-	ARFRP1	NR_051957	8.54653	13.5327	1	-0.66304
chr20	62329999	62339328	-	ARFRP1	NR_051956	8.54653	13.5327	1	-0.66304
chr20	62329999	62339328	-	ARFRP1	NR_051955	8.54653	13.5327	1	-0.66304
chr20	62329999	62339328	-	ARFRP1	NR_051954	8.54653	13.5327	1	-0.66304
chr20	62329999	62339328	-	ARFRP1	NM_003224	8.54653	13.5327	1	-0.66304
chr8	38846326	38854028	-	TM2D2	NM_001024380	9.16585	14.4966	1	-0.661372
chr8	38846326	38854028	-	TM2D2	NM_078473	9.16585	14.4966	1	-0.661372
chr8	38846326	38854028	-	TM2D2	NM_001024381	9.16585	14.4966	1	-0.661372
chr8	38846326	38854028	-	TM2D2	NM_031940	9.16585	14.4966	1	-0.661372
chr20	62339390	62367494	+	ZGPAT	NM_181485	8.42267	13.2885	1	-0.657832
chr2	191840262	191878976	-	STAT1	NM_139266	8.50525	13.417	1	-0.657642
chr1	226819390	226926876	-	ITPKB	NM_002221	9.53744	15.0363	1	-0.656781
chr6	10723147	10731362	+	TMEM14C	NM_001165258	11.0651	17.3882	1	-0.652094
chr6	10723302	10731360	+	TMEM14C	NM_016462	11.1064	17.4524	1	-0.652042
chr15	75931433	75932565	-	IMP3	NM_018285	9.24842	14.5223	1	-0.650989
chr3	156257341	156271914	-	SSR3	NM_001308205	8.21623	12.8773	1	-0.648279
chr19	38865210	38874464	+	PSMD8	NM_002812	8.38138	13.1343	1	-0.64808
chr20	42839725	42854667	+	OSER1-DT	NR_038337	8.79426	13.7383	1	-0.643573
chr4	159593447	159630775	+	ETFDH	NM_004453	17.6711	27.5795	1	-0.642204
chr20	42839721	42854667	+	OSER1-DT	NR_038338	8.79426	13.7126	1	-0.640872
chr6	34724870	34741634	+	SNRPC	NR_029472	13.7901	21.475	1	-0.639029
chr6	34857031	35059183	+	ANKS1A	NM_015245	10.6109	16.5143	1	-0.638165
chr19	46271053	46275141	+	DM1-AS	NR_147193	11.3954	17.7223	1	-0.637119
chr5	158584416	158634834	-	RNF145	NM_144726	10.9825	17.0669	1	-0.635994
chr16	57220195	57239183	+	RSPRY1	NM_001305182	13.8313	21.4621	1	-0.633852
chr4	119200344	119200475	+	SNORA24	NR_002963	8.75297	13.5584	1	-0.631344
chr5	133861359	133918917	+	JADE2	NM_001289985	11.8908	18.4163	1	-0.631135
chr5	133861359	133918917	+	JADE2	NM_001289984	11.8908	18.4163	1	-0.631135
chr2	75062296	75120485	+	HK2	NM_001371525	8.95941	13.8669	1	-0.630165
chr11	62432893	62433042	+	SNORA57	NR_004390	8.17495	12.6331	1	-0.627928
chr9	36336398	36401195	-	RNF38	NM_194330	12.5514	19.3802	1	-0.62673
chr1	247470003	247495169	-	ZNF496	NM_001329733	9.331	14.4066	1	-0.626628
chr1	247460716	247495169	-	ZNF496	NM_032752	9.331	14.4066	1	-0.626628
chr16	22357256	22385940	-	CDR2	NM_001802	9.82645	15.1649	1	-0.62599
chr3	184428151	184429852	-	MAGEF1	NM_022149	10.3632	15.9745	1	-0.624304
chr6	34725281	34741634	+	SNRPC	NM_003093	14.0791	21.6935	1	-0.623708
chr16	57220240	57274381	+	RSPRY1	NM_001305164	13.9139	21.4364	1	-0.623536
chr16	57220240	57274381	+	RSPRY1	NM_001305163	13.9139	21.4364	1	-0.623536
chr16	57220240	57274381	+	RSPRY1	NM_133368	13.9139	21.4364	1	-0.623536
chr9	36336398	36400920	-	RNF38	NM_194332	12.923	19.8685	1	-0.620543
chr9	36336398	36400920	-	RNF38	NM_194328	12.923	19.8685	1	-0.620543
chr21	28208073	28217728	-	ADAMTS1	NM_006988	9.28971	14.2781	1	-0.620099
chr11	62622750	62622850	-	SNORD26	NR_002564	9.37229	14.3938	1	-0.618971
chr12	19593532	19675161	+	AEBP2	NM_001267043	8.17495	12.5431	1	-0.617618
chr10	79393867	79397566	-	KCNMA1	NM_001271522	9.90903	15.1906	1	-0.616361
chr10	79395960	79397566	-	KCNMA1	NM_001271521	9.90903	15.1906	1	-0.616361
chr10	78629360	79397566	-	KCNMA1	NM_001322835	9.90903	15.1906	1	-0.616361
chr10	78629360	79397566	-	KCNMA1	NM_001322829	9.90903	15.1906	1	-0.616361
chr10	79395960	79397566	-	KCNMA1	NM_001322839	9.90903	15.1906	1	-0.616361
chr10	78644640	79397566	-	KCNMA1	NM_001161352	9.90903	15.1906	1	-0.616361
chr10	78644640	79397566	-	KCNMA1	NM_002247	9.90903	15.1906	1	-0.616361
chr10	78629360	79397566	-	KCNMA1	NM_001271518	9.90903	15.1906	1	-0.616361
chr10	78629360	79397566	-	KCNMA1	NM_001322830	9.90903	15.1906	1	-0.616361
chr10	78644640	79397566	-	KCNMA1	NM_001322836	9.90903	15.1906	1	-0.616361
chr10	79395960	79397566	-	KCNMA1	NM_001271520	9.90903	15.1906	1	-0.616361
chr10	78644640	79397566	-	KCNMA1	NM_001271519	9.90903	15.1906	1	-0.616361
chr10	78644640	79397566	-	KCNMA1	NM_001161353	9.90903	15.1906	1	-0.616361
chr10	78629360	79397566	-	KCNMA1	NM_001014797	9.90903	15.1906	1	-0.616361
chr10	78629360	79397566	-	KCNMA1	NM_001322832	9.90903	15.1906	1	-0.616361
chr10	78644640	79397566	-	KCNMA1	NM_001322837	9.90903	15.1906	1	-0.616361
chr5	131593350	131609147	+	PDLIM4	NM_001131027	8.87684	13.5584	1	-0.611071
chr7	120629444	120901972	+	CPED1	NM_001105533	9.16585	13.9697	1	-0.607957
chr5	90664447	90679134	-	ARRDC3	NM_001329672	10.4871	15.9617	1	-0.606002
chr5	90664447	90679134	-	ARRDC3	NM_020801	10.4871	15.9617	1	-0.606002
chr5	90664447	90679134	-	ARRDC3	NR_138072	10.4871	15.9617	1	-0.606002
chr12	56110075	56113491	+	BLOC1S1	NR_037657	9.6613	14.6894	1	-0.604482
chr12	56110075	56113491	+	BLOC1S1	NR_037656	9.6613	14.6894	1	-0.604482
chr6	44221837	44225025	-	SLC35B2	NM_001286510	17.1756	26.1016	1	-0.603772
chr16	28853731	28857669	-	TUFM	NM_003321	8.21623	12.4789	1	-0.60294
chr16	28853731	28857669	-	TUFM	NM_001365360	8.21623	12.4789	1	-0.60294
chr17	55912141	55927405	-	MRPS23	NM_016070	8.17495	12.4146	1	-0.60276
chr12	29302210	29488549	+	FAR2	NM_001271783	11.0238	16.7071	1	-0.599837
chr1	207925398	207968849	+	CD46	NM_172353	9.74388	14.7536	1	-0.598501
chr1	207925398	207968849	+	CD46	NM_172350	9.74388	14.7536	1	-0.598501
chr1	207925398	207968849	+	CD46	NM_153826	9.74388	14.7536	1	-0.598501
chr1	207925382	207968861	+	CD46	NM_002389	9.74388	14.7536	1	-0.598501
chr1	207925398	207968849	+	CD46	NM_172361	9.74388	14.7536	1	-0.598501
chr1	207925398	207968849	+	CD46	NM_172358	9.74388	14.7536	1	-0.598501
chr1	207925398	207968849	+	CD46	NM_172359	9.74388	14.7536	1	-0.598501
chr1	207925398	207968849	+	CD46	NM_172357	9.74388	14.7536	1	-0.598501
chr1	207925398	207968849	+	CD46	NM_172356	9.74388	14.7536	1	-0.598501
chr1	207925398	207968849	+	CD46	NM_172355	9.74388	14.7536	1	-0.598501
chr1	207925398	207968849	+	CD46	NM_172352	9.74388	14.7536	1	-0.598501
chr1	207925398	207968849	+	CD46	NM_172351	9.74388	14.7536	1	-0.598501
chr3	112315643	112359990	-	CCDC80	NM_199512	9.12456	13.8154	1	-0.598455
chr3	112315643	112359990	-	CCDC80	NM_199511	9.12456	13.8154	1	-0.598455
chr16	57186377	57219951	-	PSME3IP1	NM_001354085	13.5836	20.524	1	-0.595442
chr16	57186377	57219951	-	PSME3IP1	NM_001354092	13.5836	20.524	1	-0.595442
chr16	57186377	57219951	-	PSME3IP1	NM_001354089	13.5836	20.524	1	-0.595442
chr16	57186377	57219951	-	PSME3IP1	NM_001354097	13.5836	20.524	1	-0.595442
chr16	57186377	57219951	-	PSME3IP1	NM_001354096	13.5836	20.524	1	-0.595442
chr16	57186377	57219951	-	PSME3IP1	NM_001354088	13.5836	20.524	1	-0.595442
chr16	57186377	57219951	-	PSME3IP1	NM_001354090	13.5836	20.524	1	-0.595442
chr16	57186377	57219951	-	PSME3IP1	NM_001354083	13.5836	20.524	1	-0.595442
chr16	57186377	57219951	-	PSME3IP1	NM_001354084	13.5836	20.524	1	-0.595442
chr16	57186377	57219951	-	PSME3IP1	NM_001354086	13.5836	20.524	1	-0.595442
chr16	57186377	57219951	-	PSME3IP1	NM_001354081	13.5836	20.524	1	-0.595442
chr16	57186377	57219951	-	PSME3IP1	NM_024946	13.5836	20.524	1	-0.595442
chr16	57186377	57219951	-	PSME3IP1	NM_001354091	13.5836	20.524	1	-0.595442
chr16	57186377	57219951	-	PSME3IP1	NM_001354095	13.5836	20.524	1	-0.595442
chr16	57186377	57219951	-	PSME3IP1	NM_001354094	13.5836	20.524	1	-0.595442
chr6	52128812	52149540	-	MCM3	NM_001366369	16.8866	25.459	1	-0.592293
chr6	52128812	52149540	-	MCM3	NM_001366370	16.8866	25.459	1	-0.592293
chr6	52128812	52149540	-	MCM3	NM_002388	16.8866	25.459	1	-0.592293
chr6	52128812	52149540	-	MCM3	NM_001366373	16.8866	25.459	1	-0.592293
chr6	52128812	52149540	-	MCM3	NM_001366372	16.8866	25.459	1	-0.592293
chr6	52128812	52149540	-	MCM3	NM_001366371	16.8866	25.459	1	-0.592293
chr6	52128812	52149540	-	MCM3	NM_001366375	16.8866	25.459	1	-0.592293
chr6	52128812	52149540	-	MCM3	NM_001366374	16.8866	25.459	1	-0.592293
chr6	52128812	52149540	-	MCM3	NR_158964	16.8866	25.459	1	-0.592293
chr6	52128812	52149540	-	MCM3	NR_158963	16.8866	25.459	1	-0.592293
chr6	52128812	52149540	-	MCM3	NR_158966	16.8866	25.459	1	-0.592293
chr6	52128812	52149540	-	MCM3	NR_158965	16.8866	25.459	1	-0.592293
chr6	52128812	52149540	-	MCM3	NM_001270472	16.8866	25.459	1	-0.592293
chr1	28833876	28834083	+	SNORA73A	NR_002907	13.7075	20.6268	1	-0.589555
chr8	143781528	143786545	+	LY6K	NM_017527	17.5472	26.3971	1	-0.589138
chr8	143781528	143785584	+	LY6K	NM_001160354	17.5472	26.3971	1	-0.589138
chr8	143781528	143785584	+	LY6K	NM_001160355	17.5472	26.3971	1	-0.589138
chr16	57186377	57220028	-	PSME3IP1	NM_001354087	13.7901	20.7167	1	-0.587169
chr16	57186377	57220028	-	PSME3IP1	NM_001354082	13.7901	20.7167	1	-0.587169
chr16	57186377	57220028	-	PSME3IP1	NM_001354080	13.7901	20.7167	1	-0.587169
chr16	57186377	57220028	-	PSME3IP1	NM_001354079	13.7901	20.7167	1	-0.587169
chr16	57186377	57220028	-	PSME3IP1	NM_001354078	13.7901	20.7167	1	-0.587169
chr19	12810014	12833374	-	TNPO2	NM_001382239	13.5423	20.3441	1	-0.58713
chr19	12810014	12833374	-	TNPO2	NM_001136196	13.5423	20.3441	1	-0.58713
chr19	12810014	12833374	-	TNPO2	NR_167978	13.5423	20.3441	1	-0.58713
chr19	12810014	12833374	-	TNPO2	NM_001382243	13.5423	20.3441	1	-0.58713
chr5	81569138	81574173	-	RPS23	NM_001025	12.0973	18.1721	1	-0.587046
chr6	44221837	44225089	-	SLC35B2	NM_001286512	17.3408	26.0373	1	-0.58641
chr16	57769681	57791156	+	KATNB1	NM_005886	11.4367	17.1312	1	-0.582956
chr20	60962158	60963576	+	RPS21	NM_001024	11.1064	16.6299	1	-0.582396
chr3	195384909	195415735	+	SDHAP2	NR_003265	9.6613	14.458	1	-0.581581
chr8	110253147	110346316	-	NUDCD1	NM_032869	8.13366	12.1704	1	-0.581406
chr5	154136713	154197163	+	LARP1	NM_001367719	8.54653	12.7873	1	-0.581303
chr11	57174426	57194594	-	SLC43A3	NM_199329	10.6109	15.8588	1	-0.579739
chr11	57174426	57194594	-	SLC43A3	NM_001278206	10.6109	15.8588	1	-0.579739
chr11	57174426	57194594	-	SLC43A3	NM_014096	10.6109	15.8588	1	-0.579739
chr11	57174426	57194594	-	SLC43A3	NM_001278201	10.6109	15.8588	1	-0.579739
chr15	96876462	96876562	+	MIR1469	NR_031715	10.0329	14.9849	1	-0.578776
chr10	88730092	88769960	+	AGAP11	NM_133447	8.58782	12.8259	1	-0.578693
chr17	49230919	49249105	+	NME1-NME2	NR_037149	8.21623	12.2476	1	-0.575945
chr8	110346575	110358183	+	ENY2	NR_036472	8.21623	12.2476	1	-0.575945
chr8	110346575	110358183	+	ENY2	NR_036471	8.21623	12.2476	1	-0.575945
chr17	49230919	49249105	+	NME1-NME2	NM_001018136	8.21623	12.2476	1	-0.575945
chr8	110346575	110358183	+	ENY2	NM_001193557	8.21623	12.2476	1	-0.575945
chr8	110346575	110358183	+	ENY2	NM_020189	8.21623	12.2476	1	-0.575945
chr17	49230919	49239450	+	NME1	NM_198175	8.21623	12.2476	1	-0.575945
chr17	49230919	49239529	+	NME1	NM_000269	8.21623	12.2476	1	-0.575945
chr6	44221837	44225265	-	SLC35B2	NM_001286520	17.1344	25.5361	1	-0.575646
chr6	44221837	44225265	-	SLC35B2	NM_178148	17.1344	25.5361	1	-0.575646
chr6	44221837	44225265	-	SLC35B2	NM_001286509	17.1344	25.5361	1	-0.575646
chr6	44221837	44225265	-	SLC35B2	NM_001286517	17.1344	25.5361	1	-0.575646
chr8	144989320	145028002	-	PLEC	NM_201379	10.0742	15.0106	1	-0.575324
chr16	28857920	28885534	+	SH2B1	NM_001308293	8.38138	12.4789	1	-0.574228
chr16	46989273	47007585	-	DNAJA2	NM_005880	10.8999	16.2187	1	-0.573339
chr5	158584416	158635081	-	RNF145	NM_001199381	12.056	17.928	1	-0.572462
chr8	145133574	145135551	+	EXOSC4	NM_019037	14.2029	21.1023	1	-0.571211
chr6	52285805	52361996	+	EFHC1	NM_001172420	19.0749	28.3377	1	-0.571051
chr5	106712594	107006638	-	EFNA5	NM_001962	8.87684	13.1857	1	-0.570859
chr3	184430030	184456732	+	LOC107986163	NR_160768	9.62001	14.2781	1	-0.569694
chr12	24962957	25102035	-	BCAT1	NM_001178092	9.08327	13.4556	1	-0.566923
chr12	24962957	25102035	-	BCAT1	NM_001178091	9.08327	13.4556	1	-0.566923
chr12	24962957	25102035	-	BCAT1	NM_005504	9.08327	13.4556	1	-0.566923
chr8	17780496	17887457	+	PCM1	NM_001352637	10.0742	14.9207	1	-0.566652
chr8	17780496	17887457	+	PCM1	NM_001352652	10.0742	14.9207	1	-0.566652
chr8	17780496	17847093	+	PCM1	NM_001352657	10.0742	14.9207	1	-0.566652
chr8	17780496	17847093	+	PCM1	NM_001352643	10.0742	14.9207	1	-0.566652
chr8	17780496	17847093	+	PCM1	NM_001352656	10.0742	14.9207	1	-0.566652
chr8	17780496	17847093	+	PCM1	NM_001352655	10.0742	14.9207	1	-0.566652
chr8	17780496	17887457	+	PCM1	NM_001315507	10.0742	14.9207	1	-0.566652
chr8	17780496	17887457	+	PCM1	NM_001352639	10.0742	14.9207	1	-0.566652
chr8	17780496	17887457	+	PCM1	NM_006197	10.0742	14.9207	1	-0.566652
chr8	17780496	17887457	+	PCM1	NM_001352651	10.0742	14.9207	1	-0.566652
chr8	17780496	17887457	+	PCM1	NM_001352645	10.0742	14.9207	1	-0.566652
chr8	17780496	17887457	+	PCM1	NM_001352644	10.0742	14.9207	1	-0.566652
chr8	17780496	17887457	+	PCM1	NM_001352636	10.0742	14.9207	1	-0.566652
chr8	17780496	17887457	+	PCM1	NM_001352633	10.0742	14.9207	1	-0.566652
chr8	17780496	17887457	+	PCM1	NM_001352632	10.0742	14.9207	1	-0.566652
chr8	17780496	17887457	+	PCM1	NM_001352641	10.0742	14.9207	1	-0.566652
chr8	17780496	17887457	+	PCM1	NR_148032	10.0742	14.9207	1	-0.566652
chr8	17780496	17847093	+	PCM1	NM_001352654	10.0742	14.9207	1	-0.566652
chr8	17780496	17887457	+	PCM1	NM_001352635	10.0742	14.9207	1	-0.566652
chr8	17780496	17887457	+	PCM1	NM_001352634	10.0742	14.9207	1	-0.566652
chr8	17780496	17887457	+	PCM1	NM_001352642	10.0742	14.9207	1	-0.566652
chr8	17780496	17887457	+	PCM1	NM_001352650	10.0742	14.9207	1	-0.566652
chr8	17780496	17847093	+	PCM1	NM_001352658	10.0742	14.9207	1	-0.566652
chr8	17780496	17887457	+	PCM1	NM_001352649	10.0742	14.9207	1	-0.566652
chr8	17780496	17887457	+	PCM1	NM_001352640	10.0742	14.9207	1	-0.566652
chr8	17780496	17887457	+	PCM1	NM_001352648	10.0742	14.9207	1	-0.566652
chr8	17780496	17887457	+	PCM1	NM_001352638	10.0742	14.9207	1	-0.566652
chr8	17780496	17887457	+	PCM1	NM_001352653	10.0742	14.9207	1	-0.566652
chr8	17780496	17887457	+	PCM1	NM_001352647	10.0742	14.9207	1	-0.566652
chr8	17780496	17887457	+	PCM1	NM_001352646	10.0742	14.9207	1	-0.566652
chr17	40118812	40129758	+	CNP	NM_033133	8.0098	11.862	1	-0.566511
chr11	34460480	34493607	+	CAT	NM_001752	8.3401	12.3504	1	-0.566418
chr8	118806728	119124065	-	EXT1	NM_000127	25.8873	38.2977	1	-0.565012
chr6	44221837	44225308	-	SLC35B2	NM_001286519	17.1344	25.3433	1	-0.564713
chr6	44221837	44225308	-	SLC35B2	NM_001286513	17.1344	25.3433	1	-0.564713
chr11	62432783	62435580	+	CSKMT	NM_001043229	8.0098	11.8363	1	-0.563381
chr16	29831782	29859342	+	MVP	NM_005115	8.17495	12.0676	1	-0.561862
chr19	12810014	12833073	-	TNPO2	NR_167979	13.3772	19.7015	1	-0.558529
chr19	12810014	12833073	-	TNPO2	NM_001382242	13.3772	19.7015	1	-0.558529
chr19	12810014	12833073	-	TNPO2	NR_167974	13.3772	19.7015	1	-0.558529
chr19	12810014	12833073	-	TNPO2	NM_013433	13.3772	19.7015	1	-0.558529
chr5	178029664	178054051	-	CLK4	NM_020666	10.198	14.9978	1	-0.556459
chr8	71485452	71520651	-	TRAM1	NM_001317804	8.54653	12.5688	1	-0.556441
chr8	71485452	71520651	-	TRAM1	NM_014294	8.54653	12.5688	1	-0.556441
chr1	109606761	109618625	-	TAF13	NM_005645	12.7579	18.7248	1	-0.553559
chr15	74908176	74922542	+	CLK3	NM_001130028	10.1155	14.8436	1	-0.553276
chr9	116343207	116360018	+	RGS3	NM_001282922	8.05108	11.7849	1	-0.549685
chr5	131593388	131609147	+	PDLIM4	NM_003687	9.37229	13.7126	1	-0.549033
chr1	178694378	178890975	+	RALGPS2	NM_152663	9.53744	13.944	1	-0.547967
chr19	17599798	17622698	-	LOC100507551	NR_147835	10.1155	14.7793	1	-0.547017
chr8	132916339	133025886	+	EFR3A	NM_015137	22.0476	32.1932	1	-0.546136
chr8	132916339	133025886	+	EFR3A	NR_136616	22.0476	32.1932	1	-0.546136
chr8	132916339	133025886	+	EFR3A	NM_001323553	22.0476	32.1932	1	-0.546136
chr8	132916339	133025886	+	EFR3A	NM_001323554	22.0476	32.1932	1	-0.546136
chr8	132916339	133025886	+	EFR3A	NM_001323555	22.0476	32.1932	1	-0.546136
chr8	132916339	133025886	+	EFR3A	NM_001323558	22.0476	32.1932	1	-0.546136
chr8	132916339	133025886	+	EFR3A	NR_136615	22.0476	32.1932	1	-0.546136
chr20	45837858	45985180	-	ZMYND8	NM_001363714	13.0882	19.0974	1	-0.545116
chr17	35441926	35716059	-	ACACA	NM_198836	11.1477	16.2572	1	-0.544343
chr6	34845554	34855848	-	TAF11	NM_001270488	13.8726	20.2027	1	-0.542305
chr20	43211219	43247678	+	PKIG	NM_001281445	9.82645	14.3038	1	-0.541657
chr19	59024896	59030969	-	ZBTB45	NM_032792	10.6522	15.499	1	-0.541024
chr19	59024896	59030969	-	ZBTB45	NM_001316978	10.6522	15.499	1	-0.541024
chr8	26435920	26515691	+	DPYSL2	NM_001244604	9.16585	13.3271	1	-0.540021
chr1	110145712	110162238	-	GNAT2	NM_001377295	13.9139	20.2284	1	-0.539852
chr1	110145712	110162238	-	GNAT2	NM_001379232	13.9139	20.2284	1	-0.539852
chr10	63809115	63856703	+	ARID5B	NM_001244638	11.0651	16.0773	1	-0.539014
chr19	59024896	59031177	-	ZBTB45	NM_001316979	10.4045	15.1006	1	-0.537402
chr19	59024896	59031177	-	ZBTB45	NM_001316981	10.4045	15.1006	1	-0.537402
chr19	16222698	16245044	+	RAB8A	NM_005370	9.16585	13.3014	1	-0.537236
chr8	17780365	17813459	+	PCM1	NM_001352659	9.9916	14.4966	1	-0.536925
chr8	17780365	17887457	+	PCM1	NM_001315508	9.9916	14.4966	1	-0.536925
chr8	17780365	17813459	+	PCM1	NM_001352660	9.9916	14.4966	1	-0.536925
chr12	56109817	56113491	+	BLOC1S1	NM_001487	9.12456	13.2371	1	-0.536763
chr12	56109817	56118526	+	BLOC1S1-RDH5	NR_037658	9.12456	13.2371	1	-0.536763
chr12	56109817	56113491	+	BLOC1S1	NR_037655	9.12456	13.2371	1	-0.536763
chr22	40742503	40762752	+	ADSL	NM_001123378	8.62911	12.5174	1	-0.536656
chr22	40742503	40765371	+	ADSL	NM_000026	8.62911	12.5174	1	-0.536656
chr22	40742503	40783493	+	ADSL	NM_001363840	8.62911	12.5174	1	-0.536656
chr22	40742503	40762752	+	ADSL	NR_134256	8.62911	12.5174	1	-0.536656
chr22	40742503	40762752	+	ADSL	NM_001317923	8.62911	12.5174	1	-0.536656
chr12	97301243	97347469	+	NEDD1	NM_001135175	8.09237	11.7335	1	-0.535998
chr8	59496062	59571966	-	NSMAF	NM_001144772	15.3177	22.1947	1	-0.535014
chr5	122847870	122952743	+	CSNK1G3	NM_001270574	10.198	14.7279	1	-0.530261
chr5	122847870	122952743	+	CSNK1G3	NM_001364140	10.198	14.7279	1	-0.530261
chr5	122847870	122952743	+	CSNK1G3	NM_001364150	10.198	14.7279	1	-0.530261
chr5	122847870	122952743	+	CSNK1G3	NM_001364145	10.198	14.7279	1	-0.530261
chr5	122847870	122952743	+	CSNK1G3	NM_001270573	10.198	14.7279	1	-0.530261
chr5	122847870	122952743	+	CSNK1G3	NM_001364141	10.198	14.7279	1	-0.530261
chr5	122847870	122952743	+	CSNK1G3	NM_001364147	10.198	14.7279	1	-0.530261
chr5	122847870	122952743	+	CSNK1G3	NM_001364146	10.198	14.7279	1	-0.530261
chr5	122847870	122952743	+	CSNK1G3	NM_001364144	10.198	14.7279	1	-0.530261
chr5	122847870	122952743	+	CSNK1G3	NM_001364143	10.198	14.7279	1	-0.530261
chr5	122847870	122952743	+	CSNK1G3	NM_001364149	10.198	14.7279	1	-0.530261
chr5	122847870	122952743	+	CSNK1G3	NM_001364148	10.198	14.7279	1	-0.530261
chr9	36214438	36258445	-	GNE	NM_001374798	12.0973	17.4653	1	-0.52981
chr9	36214438	36258445	-	GNE	NM_001374797	12.0973	17.4653	1	-0.52981
chr9	36214438	36258445	-	GNE	NM_001190383	12.0973	17.4653	1	-0.52981
chr9	36214438	36258445	-	GNE	NM_001190384	12.0973	17.4653	1	-0.52981
chr9	36214438	36258445	-	GNE	NM_005476	12.0973	17.4653	1	-0.52981
chr8	144989320	145025094	-	PLEC	NM_201380	25.6396	37.0126	1	-0.529641
chr12	97301034	97347557	+	NEDD1	NM_001135177	8.17495	11.7978	1	-0.529231
chr12	97301034	97347557	+	NEDD1	NM_001135176	8.17495	11.7978	1	-0.529231
chr12	97301034	97347557	+	NEDD1	NM_152905	8.17495	11.7978	1	-0.529231
chr8	99053951	99057773	-	RPL30	NM_000989	10.0329	14.4709	1	-0.528415
chr5	81574468	81615751	+	ATP6AP1L	NM_001349374	11.8083	17.0283	1	-0.528142
chr5	81574468	81615751	+	ATP6AP1L	NM_001349373	11.8083	17.0283	1	-0.528142
chr5	81574468	81615751	+	ATP6AP1L	NM_001349372	11.8083	17.0283	1	-0.528142
chr5	81574468	81615751	+	ATP6AP1L	NM_001349371	11.8083	17.0283	1	-0.528142
chr11	73685716	73694247	-	UCP2	NM_001381944	8.17495	11.772	1	-0.526084
chr1	44412621	44433694	+	IPO13	NM_014652	8.05108	11.5921	1	-0.52589
chr8	71520811	71575513	+	LACTB2-AS1	NR_038881	8.13366	11.6949	1	-0.523908
chr3	107761937	107809878	-	CD47	NM_001382306	9.28971	13.3528	1	-0.523436
chr3	107761937	107809878	-	CD47	NM_001777	9.28971	13.3528	1	-0.523436
chr3	107761937	107809878	-	CD47	NM_198793	9.28971	13.3528	1	-0.523436
chr6	34845238	34855819	-	TAF11	NM_005643	13.8726	19.9328	1	-0.522902
chr1	109642814	109643234	+	SCARNA2	NR_003023	10.6935	15.3576	1	-0.522224
chr8	145149978	145152428	+	CYC1	NM_001916	9.74388	13.9697	1	-0.51973
chr8	130851838	130952057	-	CYRIB	NM_001353296	8.05108	11.5407	1	-0.519478
chr8	130851838	130952057	-	CYRIB	NM_001353301	8.05108	11.5407	1	-0.519478
chr8	130851838	130952057	-	CYRIB	NM_001353299	8.05108	11.5407	1	-0.519478
chr8	130851838	130952057	-	CYRIB	NM_001353298	8.05108	11.5407	1	-0.519478
chr8	130851838	130952057	-	CYRIB	NM_001353295	8.05108	11.5407	1	-0.519478
chr8	130851838	130952057	-	CYRIB	NM_001353300	8.05108	11.5407	1	-0.519478
chr8	130851838	130952057	-	CYRIB	NM_001353297	8.05108	11.5407	1	-0.519478
chr8	130851838	130952057	-	CYRIB	NM_001353244	8.05108	11.5407	1	-0.519478
chr8	130851838	130952057	-	CYRIB	NM_001353265	8.05108	11.5407	1	-0.519478
chr8	130851838	130952057	-	CYRIB	NM_001353264	8.05108	11.5407	1	-0.519478
chr8	130851838	130952057	-	CYRIB	NM_001353313	8.05108	11.5407	1	-0.519478
chr8	130851838	130952057	-	CYRIB	NM_001353268	8.05108	11.5407	1	-0.519478
chr8	130851838	130952057	-	CYRIB	NM_001353267	8.05108	11.5407	1	-0.519478
chr8	130851838	130952057	-	CYRIB	NM_001353266	8.05108	11.5407	1	-0.519478
chr8	130851838	130952057	-	CYRIB	NM_001256763	8.05108	11.5407	1	-0.519478
chr8	130851838	130952057	-	CYRIB	NM_016623	8.05108	11.5407	1	-0.519478
chr8	130851838	130952057	-	CYRIB	NM_001330612	8.05108	11.5407	1	-0.519478
chr8	130851838	130952057	-	CYRIB	NM_001353315	8.05108	11.5407	1	-0.519478
chr8	130851838	130952057	-	CYRIB	NM_001353314	8.05108	11.5407	1	-0.519478
chr19	19627033	19639007	+	NDUFA13	NM_015965	10.3219	14.7922	1	-0.519125
chr19	7968761	7979363	+	MAP2K7	NM_145185	12.1798	17.3882	1	-0.513612
chr19	7968761	7979363	+	MAP2K7	NM_001297556	12.1798	17.3882	1	-0.513612
chr19	7968761	7979363	+	MAP2K7	NM_001297555	12.1798	17.3882	1	-0.513612
chr5	122847792	122952738	+	CSNK1G3	NM_001031812	10.0329	14.291	1	-0.510365
chr1	110162434	110174677	+	AMPD2	NM_139156	15.0287	21.3979	1	-0.509749
chr1	110162458	110174673	+	AMPD2	NM_001368809	15.07	21.4493	1	-0.509252
chr16	23614485	23652631	-	PALB2	NM_024675	8.95941	12.7359	1	-0.507427
chr9	35812956	35815039	-	HINT2	NM_032593	10.8174	15.3705	1	-0.506816
chr12	673461	752802	-	NINJ2	NM_001294346	10.198	14.458	1	-0.503579
chr12	673461	752802	-	NINJ2	NM_001367996	10.198	14.458	1	-0.503579
chr12	673461	752802	-	NINJ2	NR_160428	10.198	14.458	1	-0.503579
chr5	16662015	16936397	-	MYO10	NM_012334	10.2806	14.5737	1	-0.50344
chr6	27798951	27799338	-	H4C12	NM_003541	17.3821	24.6236	1	-0.502442
chr5	147763497	147822399	+	FBXO38	NM_001271723	10.4458	14.7536	1	-0.49815
chr5	147647869	147763413	-	LOC102546294	NR_105057	10.4045	14.6894	1	-0.497567
chr17	8075774	8079698	-	TMEM107	NM_001351278	8.79426	12.4018	1	-0.495912
chr17	8075774	8079698	-	TMEM107	NM_183065	8.79426	12.4018	1	-0.495912
chr17	8075774	8079698	-	TMEM107	NR_147092	8.79426	12.4018	1	-0.495912
chr17	8075774	8079698	-	TMEM107	NM_001351279	8.79426	12.4018	1	-0.495912
chr17	8075774	8079698	-	TMEM107	NM_001351280	8.79426	12.4018	1	-0.495912
chr17	8075774	8079698	-	TMEM107	NM_032354	8.79426	12.4018	1	-0.495912
chr5	147763520	147822399	+	FBXO38	NM_205836	10.4458	14.7279	1	-0.495635
chr5	147763520	147822399	+	FBXO38	NM_030793	10.4458	14.7279	1	-0.495635
chr16	58426374	58440051	+	GINS3	NM_001126130	10.3219	14.5351	1	-0.493836
chr16	58426374	58440051	+	GINS3	NM_001126129	10.3219	14.5351	1	-0.493836
chr16	58426374	58440051	+	GINS3	NM_022770	10.3219	14.5351	1	-0.493836
chr2	182756456	182759424	+	ITPRID2	NM_001287505	9.37229	13.1857	1	-0.492503
chr2	182756456	182795464	+	ITPRID2	NM_001287504	9.37229	13.1857	1	-0.492503
chr2	182756456	182795464	+	ITPRID2	NM_001287503	9.37229	13.1857	1	-0.492503
chr2	182756456	182795464	+	ITPRID2	NM_006751	9.37229	13.1857	1	-0.492503
chr2	182756456	182795464	+	ITPRID2	NM_001130445	9.37229	13.1857	1	-0.492503
chr2	182756456	182795464	+	ITPRID2	NR_109843	9.37229	13.1857	1	-0.492503
chr1	229652328	229694454	-	ABCB10	NM_012089	8.25752	11.605	1	-0.490963
chr1	178511930	178518024	+	C1orf220	NR_033186	10.6109	14.9078	1	-0.490521
chr15	96875793	96883492	+	NR2F2	NM_001145156	11.767	16.5271	1	-0.490094
chr5	140053489	140070955	-	HARS1	NM_002109	8.87684	12.466	1	-0.489885
chr12	7074489	7079827	-	PHB2	NM_001144831	8.46396	11.8749	1	-0.488506
chr5	140071039	140078890	+	HARS2	NM_001363536	9.04199	12.6717	1	-0.486894
chr5	140071039	140078890	+	HARS2	NM_001363535	9.04199	12.6717	1	-0.486894
chr5	140071039	140078890	+	HARS2	NM_001278732	9.04199	12.6717	1	-0.486894
chr5	140071039	140078890	+	HARS2	NM_012208	9.04199	12.6717	1	-0.486894
chr5	140071039	140078890	+	HARS2	NM_001278731	9.04199	12.6717	1	-0.486894
chr12	7074514	7079916	-	PHB2	NM_001267700	8.50525	11.9134	1	-0.486162
chr16	2933215	2949366	+	FLYWCH2	NM_138439	8.91812	12.4789	1	-0.484677
chr8	145153539	145158676	-	SHARPIN	NR_038270	14.2029	19.8557	1	-0.483363
chr8	145153539	145158676	-	SHARPIN	NM_030974	14.2029	19.8557	1	-0.483363
chr7	27146628	27190569	-	HOXA3	NM_001384336	8.75297	12.2219	1	-0.481618
chr5	176875325	176883287	+	PRR7	NM_001174102	10.8174	15.1006	1	-0.481259
chr10	7830139	7849762	+	ATP5F1C	NM_001001973	8.0098	11.1809	1	-0.481196
chr8	59496067	59572412	-	NSMAF	NM_003580	14.8635	20.7167	1	-0.47902
chr3	147127151	147134506	+	ZIC1	NM_003412	12.8817	17.9537	1	-0.478951
chr12	56119226	56121684	-	CD63	NM_001257400	8.17495	11.3865	1	-0.478043
chr16	23652786	23688793	+	DCTN5	NR_037573	8.95941	12.4789	1	-0.478013
chr16	23652786	23685068	+	DCTN5	NM_001199743	8.95941	12.4789	1	-0.478013
chr16	23652786	23662468	+	DCTN5	NM_001199011	8.95941	12.4789	1	-0.478013
chr16	23652786	23688793	+	DCTN5	NM_032486	8.95941	12.4789	1	-0.478013
chr2	114340535	114340673	-	MIR1302-3	NR_031632	9.41357	13.1086	1	-0.4777
chr19	19303574	19312678	+	RFXANK	NM_001278728	11.5605	16.0773	1	-0.47582
chr20	44689633	44718601	-	NCOA5	NM_020967	8.95941	12.4532	1	-0.475039
chr20	44689633	44718601	-	NCOA5	NM_001348150	8.95941	12.4532	1	-0.475039
chr20	44689633	44718601	-	NCOA5	NM_001348151	8.95941	12.4532	1	-0.475039
chr16	2933195	2949383	+	FLYWCH2	NM_001142499	8.95941	12.4532	1	-0.475039
chr20	44689633	44718601	-	NCOA5	NM_001348148	8.95941	12.4532	1	-0.475039
chr20	44689633	44718601	-	NCOA5	NM_001348149	8.95941	12.4532	1	-0.475039
chr16	2933195	2949383	+	FLYWCH2	NM_001142500	8.95941	12.4532	1	-0.475039
chr1	178694281	178890977	+	RALGPS2	NM_001286247	9.41357	13.0829	1	-0.474869
chr19	19303743	19312675	+	RFXANK	NM_001370236	11.0238	15.3191	1	-0.474709
chr19	19303743	19312675	+	RFXANK	NM_001370234	11.0238	15.3191	1	-0.474709
chr19	19303743	19312675	+	RFXANK	NM_001370233	11.0238	15.3191	1	-0.474709
chr19	19303743	19312675	+	RFXANK	NM_001370238	11.0238	15.3191	1	-0.474709
chr19	19303743	19312675	+	RFXANK	NM_001370237	11.0238	15.3191	1	-0.474709
chr19	58920015	58929692	+	ZNF584	NM_001363680	10.0742	13.9954	1	-0.474288
chr19	58920015	58929692	+	ZNF584	NM_173548	10.0742	13.9954	1	-0.474288
chr12	54058953	54070114	-	ATP5MC2	NM_001002031	10.2393	14.2138	1	-0.473176
chr12	54058953	54070114	-	ATP5MC2	NM_001369754	10.2393	14.2138	1	-0.473176
chr12	54058953	54070114	-	ATP5MC2	NM_001369755	10.2393	14.2138	1	-0.473176
chr17	75369418	75496675	+	SEPTIN9	NM_001113493	13.2946	18.4549	1	-0.47316
chr19	58920040	58929692	+	ZNF584	NM_001318002	10.0742	13.9825	1	-0.472962
chr19	58920040	58929692	+	ZNF584	NR_134461	10.0742	13.9825	1	-0.472962
chr5	114539710	114598574	-	PGGT1B	NM_005023	9.12456	12.6588	1	-0.472314
chr5	140024869	140027215	-	NDUFA2	NM_002488	7.96851	11.0524	1	-0.471973
chr5	140053488	140071312	-	HARS1	NM_001289094	9.16585	12.7102	1	-0.471648
chr5	140053488	140071312	-	HARS1	NM_001289092	9.16585	12.7102	1	-0.471648
chr5	140053488	140071312	-	HARS1	NM_001258040	9.16585	12.7102	1	-0.471648
chr5	140053488	140071312	-	HARS1	NM_001258042	9.16585	12.7102	1	-0.471648
chr5	140053488	140071312	-	HARS1	NM_001258041	9.16585	12.7102	1	-0.471648
chr5	140053488	140071312	-	HARS1	NM_001289093	9.16585	12.7102	1	-0.471648
chr19	45147209	45169428	+	PVR	NM_006505	9.74388	13.507	1	-0.471141
chr19	45147209	45169428	+	PVR	NM_001135769	9.74388	13.507	1	-0.471141
chr19	45147209	45169428	+	PVR	NM_001135768	9.74388	13.507	1	-0.471141
chr3	183903862	183911795	+	ABCF3	NM_001351299	8.3401	11.5536	1	-0.470203
chr3	183903862	183911795	+	ABCF3	NM_018358	8.3401	11.5536	1	-0.470203
chr3	183903862	183911795	+	ABCF3	NM_001351300	8.3401	11.5536	1	-0.470203
chr3	183903862	183911795	+	ABCF3	NM_001351298	8.3401	11.5536	1	-0.470203
chr8	123793893	123986750	+	ZHX2	NM_014943	8.25752	11.4122	1	-0.466797
chr8	123793893	123986750	+	ZHX2	NM_001362797	8.25752	11.4122	1	-0.466797
chr16	22386207	22389501	+	LOC440346	NR_148970	9.70259	13.4042	1	-0.466243
chr10	7830066	7849762	+	ATP5F1C	NM_001320886	8.0098	11.0652	1	-0.466193
chr10	7830066	7849762	+	ATP5F1C	NM_005174	8.0098	11.0652	1	-0.466193
chr19	10501808	10514218	-	CDC37	NM_007065	8.25752	11.3994	1	-0.465171
chr10	104404251	104418076	+	TRIM8	NM_001345950	10.1568	14.0082	1	-0.463835
chr10	104404251	104418076	+	TRIM8	NR_144321	10.1568	14.0082	1	-0.463835
chr21	28290240	28339407	-	ADAMTS5	NM_007038	9.82645	13.5456	1	-0.463078
chr3	183960116	183967313	-	ALG3	NM_001006941	8.87684	12.2347	1	-0.462862
chr16	1823228	1826239	+	EME2	NM_001257370	11.3954	15.6918	1	-0.46156
chr17	42396995	42402191	-	SLC25A39	NM_001366726	9.74388	13.417	1	-0.4615
chr17	42396995	42402191	-	SLC25A39	NM_001143780	9.74388	13.417	1	-0.4615
chr17	42396995	42402191	-	SLC25A39	NR_159401	9.74388	13.417	1	-0.4615
chr17	42396995	42402191	-	SLC25A39	NR_159402	9.74388	13.417	1	-0.4615
chr17	42396995	42402191	-	SLC25A39	NR_159403	9.74388	13.417	1	-0.4615
chr17	42396995	42402191	-	SLC25A39	NR_159404	9.74388	13.417	1	-0.4615
chr17	42396995	42402191	-	SLC25A39	NR_159405	9.74388	13.417	1	-0.4615
chr5	114914192	114961733	-	TMED7-TICAM2	NM_001164468	9.57873	13.1857	1	-0.461071
chr5	114948906	114961733	-	TMED7	NM_181836	9.57873	13.1857	1	-0.461071
chr19	45147097	45162362	+	PVR	NM_001135770	9.78516	13.4685	1	-0.460917
chr12	7080075	7089098	+	EMG1	NM_006331	8.54653	11.7592	1	-0.460378
chr12	7080075	7089098	+	EMG1	NM_001320049	8.54653	11.7592	1	-0.460378
chr12	7080075	7105520	+	EMG1	NR_135131	8.54653	11.7592	1	-0.460378
chr19	19303087	19312675	+	RFXANK	NM_001370235	11.6018	15.9617	1	-0.46026
chr10	104404235	104418075	+	TRIM8	NM_030912	10.1155	13.9054	1	-0.459084
chr19	12902299	12904129	+	JUNB	NM_002229	17.2169	23.6469	1	-0.457823
chr9	113635542	113800367	-	LPAR1	NM_001401	12.1386	16.6556	1	-0.456415
chr9	113635542	113800367	-	LPAR1	NM_001351416	12.1386	16.6556	1	-0.456415
chr9	113635542	113800367	-	LPAR1	NM_001351418	12.1386	16.6556	1	-0.456415
chr9	113635542	113800367	-	LPAR1	NM_057159	12.1386	16.6556	1	-0.456415
chr9	113635542	113800367	-	LPAR1	NM_001351415	12.1386	16.6556	1	-0.456415
chr9	113635542	113800367	-	LPAR1	NM_001351417	12.1386	16.6556	1	-0.456415
chr19	10514123	10514223	-	MIR1181	NR_031592	8.29881	11.3736	1	-0.454719
chr19	19431637	19469563	+	MAU2	NM_015329	15.0287	20.5754	1	-0.4532
chr11	6616301	6624846	-	RRP8	NM_015324	9.28971	12.7102	1	-0.452282
chr12	54058953	54069867	-	ATP5MC2	NR_163135	10.5696	14.458	1	-0.451946
chr12	54058953	54069867	-	ATP5MC2	NR_163136	10.5696	14.458	1	-0.451946
chr12	54058953	54069867	-	ATP5MC2	NR_163137	10.5696	14.458	1	-0.451946
chr12	54058953	54069867	-	ATP5MC2	NM_005176	10.5696	14.458	1	-0.451946
chr12	54058953	54069867	-	ATP5MC2	NM_001369753	10.5696	14.458	1	-0.451946
chr12	54058953	54069867	-	ATP5MC2	NM_001369756	10.5696	14.458	1	-0.451946
chr12	54058953	54069867	-	ATP5MC2	NM_001369758	10.5696	14.458	1	-0.451946
chr12	54058953	54069867	-	ATP5MC2	NM_001369757	10.5696	14.458	1	-0.451946
chr5	140024947	140027370	-	NDUFA2	NM_001185012	7.96851	10.8981	1	-0.4517
chr5	140024947	140027370	-	NDUFA2	NR_033697	7.96851	10.8981	1	-0.4517
chr5	150480266	150537340	-	ANXA6	NM_001155	9.45486	12.9287	1	-0.451448
chr5	150480266	150537340	-	ANXA6	NM_001363114	9.45486	12.9287	1	-0.451448
chr3	183960116	183966759	-	ALG3	NR_024534	9.04199	12.3632	1	-0.451343
chr3	183960116	183966759	-	ALG3	NR_024533	9.04199	12.3632	1	-0.451343
chr3	183960088	183966750	-	ALG3	NM_005787	9.04199	12.3504	1	-0.449842
chr19	56153462	56154836	+	ZNF580	NM_001163423	8.0098	10.9367	1	-0.449339
chr6	44221837	44225627	-	SLC35B2	NM_001286511	16.7215	22.8244	1	-0.448875
chr3	195686791	195717150	-	SDHAP1	NR_003264	11.2715	15.3705	1	-0.447481
chr16	30565084	30569695	-	ZNF764	NM_001172679	8.79426	11.9905	1	-0.447261
chr16	30565084	30569695	-	ZNF764	NM_033410	8.79426	11.9905	1	-0.447261
chr16	684429	686305	-	METTL26	NR_109978	8.25752	11.258	1	-0.447168
chr16	684429	686305	-	METTL26	NR_109979	8.25752	11.258	1	-0.447168
chr16	684429	686305	-	METTL26	NM_001040161	8.25752	11.258	1	-0.447168
chr16	684429	686305	-	METTL26	NM_032366	8.25752	11.258	1	-0.447168
chr16	684429	686305	-	METTL26	NM_001040162	8.25752	11.258	1	-0.447168
chr16	684429	686305	-	METTL26	NM_001040165	8.25752	11.258	1	-0.447168
chr16	684429	686305	-	METTL26	NR_109977	8.25752	11.258	1	-0.447168
chr16	684429	686305	-	METTL26	NR_109976	8.25752	11.258	1	-0.447168
chr16	684429	686305	-	METTL26	NM_001040160	8.25752	11.258	1	-0.447168
chr3	197677060	197683481	+	RPL35A	NM_000996	10.3219	14.0725	1	-0.447168
chr3	197677060	197683481	+	RPL35A	NM_001316311	10.3219	14.0725	1	-0.447168
chr19	18530207	18545372	+	SSBP4	NM_032627	11.5192	15.7046	1	-0.447144
chr19	18530207	18545372	+	SSBP4	NM_001009998	11.5192	15.7046	1	-0.447144
chr11	62623019	62623119	-	SNORD25	NR_002565	11.5605	15.756	1	-0.446697
chr16	684426	686366	-	METTL26	NM_001288710	8.3401	11.3608	1	-0.445928
chr7	140218218	140340098	-	DENND2A	NM_001362678	10.3219	14.0468	1	-0.44453
chr17	37026111	37078023	+	LASP1	NM_001271608	11.0651	15.0492	1	-0.443673
chr20	48429364	48508779	+	SLC9A8	NM_015266	9.57873	13.0187	1	-0.442674
chr20	48429364	48508779	+	SLC9A8	NR_048537	9.57873	13.0187	1	-0.442674
chr20	48429364	48508779	+	SLC9A8	NR_048539	9.57873	13.0187	1	-0.442674
chr20	48429364	48508779	+	SLC9A8	NR_048540	9.57873	13.0187	1	-0.442674
chr20	48429364	48508779	+	SLC9A8	NR_048538	9.57873	13.0187	1	-0.442674
chr19	19303066	19312675	+	RFXANK	NM_003721	11.6431	15.8203	1	-0.442301
chr5	140027413	140042065	+	IK	NM_006083	7.96851	10.821	1	-0.441456
chr17	42396992	42402238	-	SLC25A39	NM_016016	10.0329	13.6227	1	-0.441273
chr17	42396992	42402238	-	SLC25A39	NM_001321241	10.0329	13.6227	1	-0.441273
chr17	42396992	42402238	-	SLC25A39	NM_001321240	10.0329	13.6227	1	-0.441273
chr11	6624937	6632105	+	ILK	NM_001278442	9.37229	12.7231	1	-0.440973
chr19	19386841	19431318	-	SUGP1	NM_172231	14.6571	19.8942	1	-0.440751
chr5	140027419	140027519	+	MIR3655	NR_037428	7.96851	10.8082	1	-0.439742
chr1	110943875	110950546	-	LAMTOR5	NM_006402	10.9825	14.895	1	-0.439619
chr19	7991602	8008551	-	TIMM44	NM_006351	8.21623	11.1423	1	-0.4395
chr1	180124003	180173165	+	QSOX1	NM_002826	10.3219	13.9954	1	-0.439241
chr8	38644753	38710546	+	TACC1	NM_001352783	8.71169	11.8106	1	-0.439059
chr8	38644753	38686088	+	TACC1	NM_001352800	8.71169	11.8106	1	-0.439059
chr8	38644753	38710546	+	TACC1	NM_001352781	8.71169	11.8106	1	-0.439059
chr8	38644753	38710546	+	TACC1	NM_001352779	8.71169	11.8106	1	-0.439059
chr8	38644753	38710546	+	TACC1	NM_001122824	8.71169	11.8106	1	-0.439059
chr8	38644753	38710546	+	TACC1	NM_001352801	8.71169	11.8106	1	-0.439059
chr8	38644753	38710546	+	TACC1	NM_006283	8.71169	11.8106	1	-0.439059
chr8	38644753	38710546	+	TACC1	NM_001352803	8.71169	11.8106	1	-0.439059
chr10	99437180	99446998	-	AVPI1	NM_021732	9.41357	12.7616	1	-0.438997
chr4	119199916	119200978	+	SNHG8	NR_034011	9.08327	12.3118	1	-0.438759
chr4	119199916	119200978	+	SNHG8	NR_034010	9.08327	12.3118	1	-0.438759
chr4	119199916	119200978	+	SNHG8	NR_003584	9.08327	12.3118	1	-0.438759
chr5	114914192	114961876	-	TMED7-TICAM2	NM_001164469	9.57873	12.9801	1	-0.438395
chr1	110950430	110958896	+	LAMTOR5-AS1	NR_102697	11.1064	15.0492	1	-0.4383
chr11	6625003	6632099	+	ILK	NM_004517	9.37229	12.6974	1	-0.438056
chr11	6625003	6632099	+	ILK	NM_001278441	9.37229	12.6974	1	-0.438056
chr11	6625003	6632099	+	ILK	NM_001014795	9.37229	12.6974	1	-0.438056
chr11	6625003	6632099	+	ILK	NM_001014794	9.37229	12.6974	1	-0.438056
chr17	37026310	37078023	+	LASP1	NR_073384	11.2302	15.2034	1	-0.437008
chr17	37026310	37078023	+	LASP1	NM_006148	11.2302	15.2034	1	-0.437008
chr17	16342796	16342896	+	SNORD49B	NR_003043	8.62911	11.6692	1	-0.435426
chr19	36706007	36729670	+	ZNF146	NM_001099638	13.4598	18.185	1	-0.434095
chr19	36706007	36729670	+	ZNF146	NM_001099639	13.4598	18.185	1	-0.434095
chr19	36706007	36729670	+	ZNF146	NM_007145	13.4598	18.185	1	-0.434095
chr19	56153417	56154836	+	ZNF580	NM_016202	8.05108	10.8724	1	-0.43342
chr5	141348669	141369857	+	RNF14	NM_183401	9.41357	12.7102	1	-0.433174
chr5	141348669	141369857	+	RNF14	NM_004290	9.41357	12.7102	1	-0.433174
chr5	141348669	141369857	+	RNF14	NM_183398	9.41357	12.7102	1	-0.433174
chr11	844080	867116	+	TSPAN4	NM_001025234	13.6249	18.3906	1	-0.432723
chr8	145159363	145162514	+	MAF1	NM_032272	14.4094	19.4444	1	-0.43235
chr9	139221994	139236290	+	GPSM1	NM_015597	9.62001	12.9672	1	-0.430761
chr9	139221994	139254053	+	GPSM1	NM_001145638	9.62001	12.9672	1	-0.430761
chr11	1295600	1330862	-	TOLLIP	NM_001318515	8.13366	10.9624	1	-0.430587
chr11	1295600	1330862	-	TOLLIP	NM_019009	8.13366	10.9624	1	-0.430587
chr11	1295600	1330862	-	TOLLIP	NM_001318516	8.13366	10.9624	1	-0.430587
chr11	1295600	1330862	-	TOLLIP	NM_001318512	8.13366	10.9624	1	-0.430587
chr19	36672961	36705986	-	ZNF565	NM_001042474	13.501	18.1721	1	-0.428656
chr1	110943875	110950316	-	LAMTOR5	NM_001382293	11.2302	15.1135	1	-0.428446
chr19	19625027	19626357	-	TSSK6	NM_032037	9.08327	12.209	1	-0.426661
chr22	50747458	50765441	-	DENND6B	NM_001001794	8.95941	12.0419	1	-0.426591
chr1	180123967	180167169	+	QSOX1	NM_001004128	10.2806	13.8154	1	-0.426356
chr11	1330937	1331937	+	TOLLIP-AS1	NR_029409	8.13366	10.9238	1	-0.425504
chr5	176873814	176883287	+	PRR7	NM_001174101	13.4598	18.0565	1	-0.423863
chr5	176873814	176883287	+	PRR7	NM_030567	13.4598	18.0565	1	-0.423863
chr9	129849626	129884914	-	ANGPTL2	NM_012098	10.4045	13.9568	1	-0.423765
chr16	1821895	1823135	-	MRPS34	NM_023936	11.5192	15.4476	1	-0.423337
chr16	1821895	1823135	-	MRPS34	NM_001300900	11.5192	15.4476	1	-0.423337
chr17	81039021	81052871	+	METRNL	NM_001363853	8.46396	11.3479	1	-0.423026
chr1	182347227	182360539	-	GLUL	NM_001033056	9.49615	12.7102	1	-0.420574
chr20	45837858	45985443	-	ZMYND8	NM_001281774	15.2764	20.434	1	-0.419666
chr20	45837858	45985443	-	ZMYND8	NM_001281782	15.2764	20.434	1	-0.419666
chr20	45837858	45985443	-	ZMYND8	NM_001281777	15.2764	20.434	1	-0.419666
chr20	45837858	45985443	-	ZMYND8	NM_001281781	15.2764	20.434	1	-0.419666
chr20	45837858	45985443	-	ZMYND8	NM_001281771	15.2764	20.434	1	-0.419666
chr20	45837858	45985443	-	ZMYND8	NM_001281776	15.2764	20.434	1	-0.419666
chr20	45837858	45985443	-	ZMYND8	NM_001281783	15.2764	20.434	1	-0.419666
chr20	45837858	45985443	-	ZMYND8	NM_001281780	15.2764	20.434	1	-0.419666
chr20	45837858	45985443	-	ZMYND8	NM_001281778	15.2764	20.434	1	-0.419666
chr20	45837858	45985443	-	ZMYND8	NM_001281775	15.2764	20.434	1	-0.419666
chr20	45837858	45985443	-	ZMYND8	NM_012408	15.2764	20.434	1	-0.419666
chr20	45837858	45985443	-	ZMYND8	NM_001281779	15.2764	20.434	1	-0.419666
chr20	45837858	45985443	-	ZMYND8	NM_183048	15.2764	20.434	1	-0.419666
chr20	45837858	45985443	-	ZMYND8	NM_183047	15.2764	20.434	1	-0.419666
chr20	45837858	45985443	-	ZMYND8	NM_001281784	15.2764	20.434	1	-0.419666
chr15	65134113	65160201	+	PLEKHO2	NM_025201	8.0098	10.7054	1	-0.418497
chr16	3708037	3767525	-	TRAP1	NM_016292	11.4367	15.2805	1	-0.418028
chr16	3708037	3767525	-	TRAP1	NM_001272049	11.4367	15.2805	1	-0.418028
chr17	80015381	80023680	-	DUS1L	NM_022156	8.95941	11.9648	1	-0.417323
chr8	6566162	6619021	+	AGPAT5	NM_018361	8.62911	11.515	1	-0.416233
chr2	196998306	197036302	-	STK17B	NM_004226	8.29881	11.0395	1	-0.4117
chr16	31469624	31478486	+	ARMC5	NM_001288767	9.41357	12.5174	1	-0.411125
chr16	30204250	30204987	-	BOLA2B	NM_001320607	13.6662	18.1721	1	-0.411116
chr16	30204252	30204987	-	BOLA2B	NM_001039182	13.6662	18.1721	1	-0.411116
chr20	61826781	61847483	-	YTHDF1	NM_017798	8.13366	10.8082	1	-0.410147
chr6	52285139	52361996	+	EFHC1	NM_018100	25.1442	33.4013	1	-0.409679
chr6	52285139	52361996	+	EFHC1	NR_033327	25.1442	33.4013	1	-0.409679
chr16	15153889	15188129	-	RRN3	NM_018427	8.38138	11.1295	1	-0.409124
chr16	2047654	2059822	-	ZNF598	NM_178167	14.781	19.6244	1	-0.408905
chr16	30204250	30204868	-	BOLA2	NR_135304	13.4185	17.8123	1	-0.408653
chr5	141348450	141369856	+	RNF14	NM_183400	9.20714	12.2219	1	-0.408639
chr10	116581538	116659590	+	FAM160B1	NM_001135051	10.0329	13.3142	1	-0.408233
chr10	116581538	116624474	+	FAM160B1	NM_020940	10.0329	13.3142	1	-0.408233
chr17	8280833	8286511	-	RPL26	NM_000987	10.8586	14.3938	1	-0.406601
chr17	8280833	8286511	-	RPL26	NM_001315531	10.8586	14.3938	1	-0.406601
chr17	8280833	8286511	-	RPL26	NM_001315530	10.8586	14.3938	1	-0.406601
chr3	183967459	183976547	+	EEF1AKMT4	NM_032331	8.46396	11.2194	1	-0.406595
chr3	183967459	184010819	+	EEF1AKMT4-ECE2	NM_014693	8.46396	11.2194	1	-0.406595
chr19	19303007	19312678	+	RFXANK	NM_134440	11.5192	15.2677	1	-0.406435
chr19	19303007	19312678	+	RFXANK	NM_001278727	11.5192	15.2677	1	-0.406435
chr15	70340129	70389091	-	TLE3	NM_001282981	9.9916	13.2371	1	-0.405802
chr8	117778762	117786921	+	UTP23	NM_032334	22.4605	29.7514	1	-0.405571
chr20	34541545	34542424	-	SCAND1	NM_033630	12.2624	16.2315	1	-0.404557
chr16	15188267	15203054	+	LOC100505915	NR_125434	8.25752	10.9238	1	-0.4037
chr11	767222	777487	-	GATD1	NM_182612	9.45486	12.4917	1	-0.401846
chr11	767222	777487	-	GATD1	NM_001318824	9.45486	12.4917	1	-0.401846
chr11	767222	777487	-	GATD1	NR_134867	9.45486	12.4917	1	-0.401846
chr11	767222	777487	-	GATD1	NM_001318818	9.45486	12.4917	1	-0.401846
chr11	767222	777487	-	GATD1	NM_001318822	9.45486	12.4917	1	-0.401846
chr11	767222	777487	-	GATD1	NM_001318823	9.45486	12.4917	1	-0.401846
chr11	767222	777487	-	GATD1	NR_134868	9.45486	12.4917	1	-0.401846
chr11	767222	777487	-	GATD1	NM_001318821	9.45486	12.4917	1	-0.401846
chr11	767222	777487	-	GATD1	NM_001318820	9.45486	12.4917	1	-0.401846
chr3	183853145	183863099	+	EIF2B5	NM_003907	9.70259	12.813	1	-0.40117
chr15	65134081	65160201	+	PLEKHO2	NM_001195059	8.09237	10.6797	1	-0.400232
chr17	46684594	46688379	-	HOXB7	NM_004502	15.1113	19.9328	1	-0.39952
chr17	27051365	27053949	-	TLCD1	NM_001160407	8.3401	11.001	1	-0.399492
chr16	15153878	15188192	-	RRN3	NM_001301064	8.3401	11.001	1	-0.399492
chr12	54378929	54384062	+	HOXC10	NM_017409	9.74388	12.8516	1	-0.399378
chr16	30205163	30208882	+	SLX1B	NM_024044	13.5423	17.8251	1	-0.396437
chr16	30205163	30208887	+	SLX1B	NM_178044	13.5423	17.8251	1	-0.396437
chr16	30205163	30208887	+	SLX1A	NM_001015000	13.5423	17.8251	1	-0.396437
chr16	451884	462482	+	DECR2	NM_020664	9.24842	12.1704	1	-0.396103
chr5	88012933	88179001	-	MEF2C	NM_002397	11.6018	15.242	1	-0.393699
chr5	88012933	88179001	-	MEF2C	NM_001364331	11.6018	15.242	1	-0.393699
chr5	88012933	88179001	-	MEF2C	NM_001364333	11.6018	15.242	1	-0.393699
chr5	88014059	88179001	-	MEF2C	NM_001364332	11.6018	15.242	1	-0.393699
chr5	88014059	88179001	-	MEF2C	NM_001364343	11.6018	15.242	1	-0.393699
chr5	88014057	88179001	-	MEF2C	NM_001364352	11.6018	15.242	1	-0.393699
chr5	88014057	88179001	-	MEF2C	NM_001364349	11.6018	15.242	1	-0.393699
chr5	88014057	88179001	-	MEF2C	NM_001364348	11.6018	15.242	1	-0.393699
chr5	88014057	88179001	-	MEF2C	NM_001364347	11.6018	15.242	1	-0.393699
chr5	88014059	88179001	-	MEF2C	NM_001364340	11.6018	15.242	1	-0.393699
chr5	88014057	88179001	-	MEF2C	NM_001364339	11.6018	15.242	1	-0.393699
chr5	88012933	88179001	-	MEF2C	NM_001308002	11.6018	15.242	1	-0.393699
chr5	88014059	88179001	-	MEF2C	NM_001364338	11.6018	15.242	1	-0.393699
chr5	88014059	88179001	-	MEF2C	NM_001364337	11.6018	15.242	1	-0.393699
chr5	88014057	88179001	-	MEF2C	NM_001364355	11.6018	15.242	1	-0.393699
chr5	88014057	88179001	-	MEF2C	NM_001364354	11.6018	15.242	1	-0.393699
chr5	88012933	88179001	-	MEF2C	NM_001364344	11.6018	15.242	1	-0.393699
chr5	88014057	88179001	-	MEF2C	NM_001364346	11.6018	15.242	1	-0.393699
chr5	88014059	88179001	-	MEF2C	NM_001193349	11.6018	15.242	1	-0.393699
chr5	88012933	88179001	-	MEF2C	NM_001193350	11.6018	15.242	1	-0.393699
chr5	88014059	88179001	-	MEF2C	NM_001364336	11.6018	15.242	1	-0.393699
chr11	62619449	62623357	-	SNHG1	NR_003098	12.0147	15.7817	1	-0.393456
chr11	62619449	62623357	-	SNHG1	NR_152585	12.0147	15.7817	1	-0.393456
chr11	62619449	62623357	-	SNHG1	NR_152584	12.0147	15.7817	1	-0.393456
chr11	62619449	62623357	-	SNHG1	NR_152583	12.0147	15.7817	1	-0.393456
chr11	62619449	62623357	-	SNHG1	NR_152582	12.0147	15.7817	1	-0.393456
chr11	62619449	62623357	-	SNHG1	NR_152581	12.0147	15.7817	1	-0.393456
chr11	62619449	62623357	-	SNHG1	NR_152579	12.0147	15.7817	1	-0.393456
chr11	62619449	62623357	-	SNHG1	NR_152580	12.0147	15.7817	1	-0.393456
chr11	62619449	62623357	-	SNHG1	NR_152578	12.0147	15.7817	1	-0.393456
chr11	62619449	62623357	-	SNHG1	NR_152577	12.0147	15.7817	1	-0.393456
chr11	62619449	62623357	-	SNHG1	NR_152576	12.0147	15.7817	1	-0.393456
chr11	62619449	62623357	-	SNHG1	NR_152575	12.0147	15.7817	1	-0.393456
chr11	57174426	57195053	-	SLC43A3	NM_017611	10.5696	13.8797	1	-0.393052
chr8	144680000	144685394	+	TIGD5	NM_032862	22.3366	29.2888	1	-0.390937
chr1	118472361	118509166	+	WDR3	NM_006784	8.38138	10.9752	1	-0.388993
chr19	15490860	15529799	-	AKAP8L	NM_014371	10.6522	13.944	1	-0.388489
chr19	15490860	15529799	-	AKAP8L	NR_111971	10.6522	13.944	1	-0.388489
chr19	15490860	15529799	-	AKAP8L	NM_001291478	10.6522	13.944	1	-0.388489
chr5	176874425	176883287	+	PRR7	NM_001375594	15.2764	19.9971	1	-0.388482
chr17	42148278	42153712	+	G6PC3	NM_001319945	8.50525	11.1295	1	-0.38796
chr19	19292684	19302961	-	BORCS8	NM_001145783	11.3541	14.8564	1	-0.387875
chr19	19256375	19302961	-	BORCS8-MEF2B	NR_027307	11.3541	14.8564	1	-0.387875
chr19	19256375	19302961	-	BORCS8-MEF2B	NR_027308	11.3541	14.8564	1	-0.387875
chr19	19256375	19302961	-	BORCS8-MEF2B	NM_005919	11.3541	14.8564	1	-0.387875
chr19	19287715	19302961	-	BORCS8	NM_001145784	11.3541	14.8564	1	-0.387875
chr19	39936221	39967308	+	SUPT5H	NM_001319991	11.2715	14.7408	1	-0.387129
chr19	39936221	39967308	+	SUPT5H	NM_001111020	11.2715	14.7408	1	-0.387129
chr19	39936221	39967308	+	SUPT5H	NM_001319990	11.2715	14.7408	1	-0.387129
chr19	39936221	39967308	+	SUPT5H	NM_001130824	11.2715	14.7408	1	-0.387129
chr19	39936287	39967308	+	SUPT5H	NM_003169	11.3128	14.7922	1	-0.386877
chr3	197615945	197676796	-	IQCG	NM_001134435	10.0329	13.1086	1	-0.385778
chr3	197615945	197676796	-	IQCG	NM_001323027	10.0329	13.1086	1	-0.385778
chr3	197640592	197676796	-	IQCG	NM_001323030	10.0329	13.1086	1	-0.385778
chr5	132091695	132112931	-	SEPTIN8	NM_001098812	9.20714	12.0291	1	-0.385702
chr5	132086510	132112931	-	SEPTIN8	NM_001098811	9.20714	12.0291	1	-0.385702
chr5	132091695	132112931	-	SEPTIN8	NM_015146	9.20714	12.0291	1	-0.385702
chr5	132091695	132112931	-	SEPTIN8	NM_001300799	9.20714	12.0291	1	-0.385702
chr5	132091695	132112931	-	SEPTIN8	NM_001300798	9.20714	12.0291	1	-0.385702
chr12	27677138	27848497	+	PPFIBP1	NM_001198915	8.79426	11.4893	1	-0.385658
chr12	27677138	27848497	+	PPFIBP1	NM_003622	8.79426	11.4893	1	-0.385658
chr12	27677138	27848497	+	PPFIBP1	NM_001198916	8.79426	11.4893	1	-0.385658
chr12	27677138	27848497	+	PPFIBP1	NM_177444	8.79426	11.4893	1	-0.385658
chr11	777577	784284	+	LOC171391	NR_126342	9.37229	12.2219	1	-0.38299
chr11	777577	784284	+	LOC171391	NR_126343	9.37229	12.2219	1	-0.38299
chr6	138725359	138743334	+	HEBP2	NM_014320	8.50525	11.0909	1	-0.382953
chr6	138725359	138743334	+	HEBP2	NM_001326381	8.50525	11.0909	1	-0.382953
chr16	30205195	30208882	+	SLX1A	NM_001014999	13.5423	17.6581	1	-0.382851
chr19	39936185	39967308	+	SUPT5H	NM_001130825	11.2715	14.6894	1	-0.382089
chr11	62623580	62656332	+	SLC3A2	NM_002394	12.1798	15.8717	1	-0.381961
chr11	62623580	62656332	+	SLC3A2	NM_001012664	12.1798	15.8717	1	-0.381961
chr11	62623580	62656332	+	SLC3A2	NM_001012662	12.1798	15.8717	1	-0.381961
chr5	94994019	95067806	-	SPATA9	NM_001349303	17.7537	23.1328	1	-0.381825
chr22	41640782	41698373	-	RANGAP1	NM_001317930	10.2393	13.3399	1	-0.381631
chr20	48429249	48508779	+	SLC9A8	NM_001260491	9.57873	12.4789	1	-0.381583
chr9	36336398	36400266	-	RNF38	NM_022781	12.7579	16.6042	1	-0.380164
chr9	36336398	36400266	-	RNF38	NM_194329	12.7579	16.6042	1	-0.380164
chr3	101399934	101405562	-	RPL24	NM_000986	9.57873	12.466	1	-0.380097
chr20	35631976	35724400	-	RBL1	NM_183404	9.37229	12.1704	1	-0.376909
chr20	35624754	35724400	-	RBL1	NM_001323282	9.37229	12.1704	1	-0.376909
chr20	35624754	35724400	-	RBL1	NM_002895	9.37229	12.1704	1	-0.376909
chr20	35624754	35724400	-	RBL1	NM_001323281	9.37229	12.1704	1	-0.376909
chr5	176730799	176733950	+	PRELID1	NM_001271828	12.0973	15.7046	1	-0.376509
chr5	176730799	176733950	+	PRELID1	NM_013237	12.0973	15.7046	1	-0.376509
chr22	31795589	31830438	+	DRG1	NM_004147	9.04199	11.7335	1	-0.375921
chr5	134210060	134237325	+	TXNDC15	NM_024715	15.359	19.9199	1	-0.375131
chr1	43148088	43169476	+	YBX1	NM_004559	8.21623	10.654	1	-0.374841
chr17	33901813	33905590	-	PEX12	NM_000286	10.4045	13.4813	1	-0.373756
chr15	59060270	59063173	-	LOC101928725	NR_135474	8.62911	11.1809	1	-0.373749
chr17	56413309	56413409	-	MIR4736	NR_039889	11.1477	14.4323	1	-0.372564
chr5	141488343	141534005	+	NDFIP1	NM_030571	11.2715	14.5865	1	-0.371956
chr16	31483472	31489279	+	TGFB1I1	NM_001042454	9.45486	12.2347	1	-0.371851
chr17	42148102	42153712	+	G6PC3	NM_138387	8.29881	10.7311	1	-0.370818
chr17	42148102	42153712	+	G6PC3	NM_001384165	8.29881	10.7311	1	-0.370818
chr17	42148102	42153712	+	G6PC3	NM_001384166	8.29881	10.7311	1	-0.370818
chr17	42148102	42153712	+	G6PC3	NM_001384167	8.29881	10.7311	1	-0.370818
chr15	65440557	65477680	-	CLPX	NM_006660	9.45486	12.2219	1	-0.370335
chr15	65440557	65477680	-	CLPX	NR_133680	9.45486	12.2219	1	-0.370335
chr8	128747679	128755197	+	MYC	NM_001354870	23.3688	30.2012	1	-0.370024
chr19	42580317	42585704	+	ZNF574	NM_022752	11.1889	14.458	1	-0.369797
chr16	29917660	29937547	-	KCTD13	NM_178863	9.82645	12.6845	1	-0.368325
chr16	29917660	29937547	-	KCTD13	NR_110933	9.82645	12.6845	1	-0.368325
chr10	69827445	69835040	-	HERC4	NM_001278187	8.71169	11.2451	1	-0.368277
chr10	69681662	69835040	-	HERC4	NM_022079	8.71169	11.2451	1	-0.368277
chr10	69681662	69835040	-	HERC4	NM_001278186	8.71169	11.2451	1	-0.368277
chr20	49126919	49201777	+	PTPN1	NM_002827	8.71169	11.2451	1	-0.368277
chr10	69681662	69835040	-	HERC4	NM_015601	8.71169	11.2451	1	-0.368277
chr10	69681662	69835040	-	HERC4	NM_001278185	8.71169	11.2451	1	-0.368277
chr5	176728190	176730745	-	RAB24	NR_109789	12.056	15.5504	1	-0.367204
chr5	176728190	176730745	-	RAB24	NR_109790	12.056	15.5504	1	-0.367204
chr5	176728190	176730745	-	RAB24	NM_130781	12.056	15.5504	1	-0.367204
chr20	49126857	49201300	+	PTPN1	NM_001278618	8.6704	11.1809	1	-0.366863
chr15	59063500	59154098	+	MINDY2	NM_001040450	9.0007	11.605	1	-0.366635
chr15	59063500	59154098	+	MINDY2	NM_001040453	9.0007	11.605	1	-0.366635
chr16	2022053	2032920	+	TBL3	NM_006453	9.62001	12.4018	1	-0.366436
chr5	146770370	146833255	-	DPYSL3	NM_001387	11.2715	14.5223	1	-0.365587
chr20	48249482	48330415	-	B4GALT5	NM_004776	8.17495	10.5254	1	-0.3646
chr16	27215295	27233089	+	KDM8	NM_001145348	12.3037	15.8331	1	-0.363855
chr16	31483528	31489281	+	TGFB1I1	NM_001164719	9.41357	12.1062	1	-0.36293
chr12	57031958	57039768	-	ATP5F1B	NM_001686	8.17495	10.5126	1	-0.362837
chr1	110527386	110566364	+	AHCYL1	NM_006621	19.6942	25.2919	1	-0.360906
chr1	110527386	110566364	+	AHCYL1	NM_001242673	19.6942	25.2919	1	-0.360906
chr3	156257341	156272634	-	SSR3	NM_001308204	9.62001	12.3375	1	-0.358941
chr19	10362639	10370721	+	MRPL4	NM_146387	10.6522	13.6612	1	-0.358936
chr5	176728198	176730720	-	RAB24	NM_001031677	12.056	15.4605	1	-0.358833
chr5	44744429	44808895	-	MRPS30-DT	NR_109862	8.50525	10.8981	1	-0.357657
chr5	44744429	44808895	-	MRPS30-DT	NR_109863	8.50525	10.8981	1	-0.357657
chr5	44744429	44808895	-	MRPS30-DT	NR_109864	8.50525	10.8981	1	-0.357657
chr5	44744429	44808895	-	MRPS30-DT	NR_109865	8.50525	10.8981	1	-0.357657
chr5	31400600	31532200	-	DROSHA	NM_001100412	7.96851	10.2042	1	-0.356775
chr5	31400600	31532200	-	DROSHA	NM_001382508	7.96851	10.2042	1	-0.356775
chr5	31400600	31532200	-	DROSHA	NM_013235	7.96851	10.2042	1	-0.356775
chr5	141303435	141321612	+	DELE1	NM_014773	11.2715	14.4323	1	-0.356622
chr5	141303435	141321612	+	DELE1	NM_001142603	11.2715	14.4323	1	-0.356622
chr12	64238479	64555997	+	SRGAP1	NM_001346201	11.7257	15.0106	1	-0.356314
chr12	64238479	64555997	+	SRGAP1	NM_020762	11.7257	15.0106	1	-0.356314
chr16	29464908	29465645	-	BOLA2B	NM_001320607	13.9552	17.8637	1	-0.356227
chr16	29464910	29465645	-	BOLA2B	NM_001039182	13.9552	17.8637	1	-0.356227
chr8	144661891	144679845	-	EEF1D	NM_001130055	22.6256	28.9418	1	-0.355196
chr19	10362889	10370730	+	MRPL4	NM_146388	10.5696	13.5199	1	-0.355156
chr19	10362889	10370730	+	MRPL4	NM_015956	10.5696	13.5199	1	-0.355156
chr5	31532407	31555156	+	C5orf22	NM_018356	8.09237	10.3455	1	-0.354372
chr8	67540721	67579466	-	VCPIP1	NM_025054	8.75297	11.1809	1	-0.353188
chr16	29454225	29465526	-	BOLA2-SMG1P6	NM_001320628	13.9552	17.8251	1	-0.35311
chr16	29464908	29465526	-	BOLA2	NR_135304	13.9552	17.8251	1	-0.35311
chr5	88179146	88328193	+	MEF2C-AS1	NR_109941	12.7992	16.3472	1	-0.352995
chr5	88179146	88763398	+	MEF2C-AS1	NR_136218	12.7992	16.3472	1	-0.352995
chr5	88179146	88763398	+	MEF2C-AS1	NR_136219	12.7992	16.3472	1	-0.352995
chr11	867858	910810	-	CHID1	NM_001142677	8.62911	11.0138	1	-0.352029
chr11	867858	910810	-	CHID1	NM_001142676	8.62911	11.0138	1	-0.352029
chr11	867858	910810	-	CHID1	NM_023947	8.62911	11.0138	1	-0.352029
chr11	867858	910810	-	CHID1	NM_001142674	8.62911	11.0138	1	-0.352029
chr3	134032417	134040013	+	LINC02004	NR_146711	14.8223	18.9175	1	-0.351959
chr8	6473123	6565730	-	MCPH1-AS1	NR_125386	8.29881	10.5897	1	-0.351686
chr19	9671004	9695180	-	ZNF121	NM_001008727	9.0007	11.4765	1	-0.350569
chr19	9671012	9695180	-	ZNF121	NM_001308269	9.0007	11.4765	1	-0.350569
chr10	99473486	99477907	+	MARVELD1	NM_031484	10.1155	12.8901	1	-0.349705
chr9	113635542	113800750	-	LPAR1	NM_001351414	11.6018	14.7665	1	-0.347974
chr9	113635542	113800750	-	LPAR1	NM_001351413	11.6018	14.7665	1	-0.347974
chr9	113635542	113800750	-	LPAR1	NM_001351412	11.6018	14.7665	1	-0.347974
chr9	113635542	113800750	-	LPAR1	NM_001351411	11.6018	14.7665	1	-0.347974
chr9	113635542	113800750	-	LPAR1	NM_001351410	11.6018	14.7665	1	-0.347974
chr9	113635542	113800750	-	LPAR1	NM_001351409	11.6018	14.7665	1	-0.347974
chr9	113635542	113800750	-	LPAR1	NM_001351408	11.6018	14.7665	1	-0.347974
chr9	113635542	113800750	-	LPAR1	NM_001351407	11.6018	14.7665	1	-0.347974
chr9	113635542	113800750	-	LPAR1	NM_001351406	11.6018	14.7665	1	-0.347974
chr15	49414923	49447796	-	COPS2	NM_004236	8.42267	10.7054	1	-0.345984
chr15	49414923	49447796	-	COPS2	NM_001143887	8.42267	10.7054	1	-0.345984
chr3	136560817	136580905	-	NCK1-DT	NR_110177	13.6249	17.3111	1	-0.345449
chr3	136560817	136580905	-	NCK1-DT	NR_110176	13.6249	17.3111	1	-0.345449
chr3	136560817	136580905	-	NCK1-DT	NR_110175	13.6249	17.3111	1	-0.345449
chr15	49447970	49624078	+	GALK2	NM_001001556	8.29881	10.5383	1	-0.344665
chr5	44809048	44815616	+	MRPS30	NM_016640	8.83555	11.2194	1	-0.344608
chr11	62392297	62414198	-	GANAB	NM_001278194	7.96851	10.1142	1	-0.344
chr15	49447955	49622002	+	GALK2	NM_001352048	8.3401	10.5769	1	-0.342774
chr11	35160717	35253949	+	CD44	NM_001202555	17.6711	22.3875	1	-0.341299
chr11	35160717	35253949	+	CD44	NM_001001392	17.6711	22.3875	1	-0.341299
chr11	35160717	35253949	+	CD44	NM_001001390	17.6711	22.3875	1	-0.341299
chr11	35160717	35253949	+	CD44	NM_001001391	17.6711	22.3875	1	-0.341299
chr11	35160717	35253949	+	CD44	NM_000610	17.6711	22.3875	1	-0.341299
chr11	35160717	35244866	+	CD44	NM_001202557	17.6711	22.3875	1	-0.341299
chr11	35160717	35253949	+	CD44	NM_001001389	17.6711	22.3875	1	-0.341299
chr11	35160717	35253949	+	CD44	NM_001202556	17.6711	22.3875	1	-0.341299
chr8	144661891	144679583	-	EEF1D	NM_001130057	23.2036	29.3916	1	-0.341051
chr1	118406106	118472244	-	GDAP2	NM_017686	8.50525	10.7696	1	-0.340543
chr1	118419333	118472244	-	GDAP2	NM_001135589	8.50525	10.7696	1	-0.340543
chr19	36673177	36705567	-	ZNF565	NM_152477	12.8404	16.2572	1	-0.340388
chr19	36673186	36705567	-	ZNF565	NM_001366190	12.8404	16.2572	1	-0.340388
chr5	31532372	31555165	+	C5orf22	NR_134298	8.13366	10.2941	1	-0.339844
chr8	144661863	144679585	-	EEF1D	NM_001195203	23.2449	29.4173	1	-0.339748
chr8	144661863	144679585	-	EEF1D	NM_001330646	23.2449	29.4173	1	-0.339748
chr8	144661863	144679585	-	EEF1D	NM_001317743	23.2449	29.4173	1	-0.339748
chr8	144661863	144679585	-	EEF1D	NM_001130053	23.2449	29.4173	1	-0.339748
chr8	144661863	144679585	-	EEF1D	NM_001289950	23.2449	29.4173	1	-0.339748
chr8	144661863	144679585	-	EEF1D	NM_032378	23.2449	29.4173	1	-0.339748
chr8	144661863	144679585	-	EEF1D	NM_001130056	23.2449	29.4173	1	-0.339748
chr8	144661863	144679585	-	EEF1D	NM_001960	23.2449	29.4173	1	-0.339748
chr17	40023170	40075204	-	ACLY	NM_001096	11.2715	14.2524	1	-0.338523
chr8	62587817	62627199	-	ASPH	NM_001164756	15.5654	19.6629	1	-0.337132
chr8	62536268	62627199	-	ASPH	NM_001164754	15.5654	19.6629	1	-0.337132
chr1	249200433	249213345	+	PGBD2	NM_170725	8.79426	11.0909	1	-0.334744
chr11	8714898	8932498	-	DENND2B	NM_005418	9.28971	11.7078	1	-0.333763
chr20	35807448	35870025	+	RPN2	NM_001135771	12.6753	15.9745	1	-0.333753
chr20	35807448	35870025	+	RPN2	NM_001324302	12.6753	15.9745	1	-0.333753
chr20	35807448	35870025	+	RPN2	NM_001324301	12.6753	15.9745	1	-0.333753
chr20	35807448	35870025	+	RPN2	NM_001324306	12.6753	15.9745	1	-0.333753
chr20	35807448	35870025	+	RPN2	NM_001324305	12.6753	15.9745	1	-0.333753
chr20	35807448	35870025	+	RPN2	NM_001324304	12.6753	15.9745	1	-0.333753
chr20	35807448	35870025	+	RPN2	NM_001324299	12.6753	15.9745	1	-0.333753
chr1	244571795	244615211	-	ADSS2	NM_001126	10.2806	12.9544	1	-0.333515
chr8	77523113	77595510	-	ZFHX4-AS1	NR_024360	16.6802	21.0123	1	-0.3331
chr10	91152379	91166244	+	IFIT1	NM_001270928	8.13366	10.2427	1	-0.332621
chr10	91152379	91166244	+	IFIT1	NM_001270927	8.13366	10.2427	1	-0.332621
chr10	91152379	91166244	+	IFIT1	NM_001270929	8.13366	10.2427	1	-0.332621
chr10	91152379	91166244	+	IFIT1	NM_001548	8.13366	10.2427	1	-0.332621
chr1	56960432	57045236	-	PLPP3	NM_003713	8.62911	10.8596	1	-0.331685
chr1	249200441	249213345	+	PGBD2	NM_001017434	8.83555	11.1166	1	-0.331326
chr11	75273297	75283828	+	SERPINH1	NM_001235	10.6935	13.4428	1	-0.330096
chr11	75273297	75283856	+	SERPINH1	NM_001207014	10.6935	13.4428	1	-0.330096
chr7	13930855	14029291	-	ETV1	NM_004956	9.70259	12.1961	1	-0.329984
chr7	13930855	14029291	-	ETV1	NM_001370556	9.70259	12.1961	1	-0.329984
chr17	40023178	40075272	-	ACLY	NM_198830	11.2715	14.1624	1	-0.329388
chr17	40724327	40729849	-	PSMC3IP	NM_001256015	8.62911	10.8339	1	-0.328267
chr17	40724327	40729849	-	PSMC3IP	NM_013290	8.62911	10.8339	1	-0.328267
chr17	40724327	40729849	-	PSMC3IP	NR_045670	8.62911	10.8339	1	-0.328267
chr17	40724327	40729849	-	PSMC3IP	NR_045669	8.62911	10.8339	1	-0.328267
chr17	40724327	40729849	-	PSMC3IP	NM_001256016	8.62911	10.8339	1	-0.328267
chr17	40023169	40075275	-	ACLY	NM_001303275	11.2715	14.1496	1	-0.328079
chr17	40023169	40075275	-	ACLY	NM_001303274	11.2715	14.1496	1	-0.328079
chr11	62392300	62414085	-	GANAB	NM_001278193	8.0098	10.0499	1	-0.327349
chr11	62392300	62414085	-	GANAB	NM_001278192	8.0098	10.0499	1	-0.327349
chr11	62392300	62414085	-	GANAB	NM_198335	8.0098	10.0499	1	-0.327349
chr11	62392300	62414085	-	GANAB	NM_001329223	8.0098	10.0499	1	-0.327349
chr11	62392300	62414085	-	GANAB	NM_001329225	8.0098	10.0499	1	-0.327349
chr11	62392300	62414085	-	GANAB	NM_198334	8.0098	10.0499	1	-0.327349
chr1	40840304	40888998	+	SMAP2	NM_001198978	9.74388	12.2219	1	-0.326895
chr1	235291117	235291252	-	SNORA14B	NR_002956	9.82645	12.3247	1	-0.326806
chr16	29465853	29469540	+	SLX1A	NM_001014999	13.8313	17.3239	1	-0.324824
chr1	203595959	203713209	+	ATP2B4	NM_001684	9.74388	12.1961	1	-0.323858
chr1	203595959	203702757	+	ATP2B4	NM_001365783	9.74388	12.1961	1	-0.323858
chr17	42148040	42153712	+	G6PC3	NM_001384168	8.38138	10.4869	1	-0.323326
chr21	30502964	30548208	+	MAP3K7CL	NM_001286620	11.0651	13.8412	1	-0.32295
chr21	30502964	30548208	+	MAP3K7CL	NM_001371373	11.0651	13.8412	1	-0.32295
chr5	176864889	176874945	-	PRR7-AS1	NR_038915	14.2029	17.7609	1	-0.322514
chr5	176864889	176874945	-	PRR7-AS1	NR_038916	14.2029	17.7609	1	-0.322514
chr15	99189094	99194450	-	IRAIN	NR_126453	10.4871	13.0958	1	-0.320491
chr16	29802288	29816706	+	KIF22	NM_001256270	11.0238	13.764	1	-0.320284
chr17	40688258	40696466	+	NAGLU	NM_000263	11.3128	14.1239	1	-0.32018
chr10	91152302	91166244	+	IFIT1	NM_001270930	7.96851	9.94712	1	-0.31997
chr12	54377734	54379303	-	HOXC-AS3	NR_047506	12.8404	16.0259	1	-0.319712
chr16	29465821	29469540	+	SLX1B	NM_024044	13.9552	17.401	1	-0.318369
chr16	29465821	29469545	+	SLX1A	NM_001015000	13.9552	17.401	1	-0.318369
chr3	136581049	136670448	+	NCK1	NM_001291999	13.9552	17.401	1	-0.318369
chr16	29465821	29469545	+	SLX1B	NM_178044	13.9552	17.401	1	-0.318369
chr3	136581049	136670448	+	NCK1	NM_006153	13.9552	17.401	1	-0.318369
chr9	139216997	139221779	-	DKFZP434A062	NR_026964	10.6522	13.2757	1	-0.317634
chr12	1100388	1605097	+	ERC1	NR_027946	12.5101	15.589	1	-0.317427
chr12	1100388	1605097	+	ERC1	NM_178039	12.5101	15.589	1	-0.317427
chr12	1100388	1605097	+	ERC1	NR_027948	12.5101	15.589	1	-0.317427
chr12	1100388	1605097	+	ERC1	NR_027949	12.5101	15.589	1	-0.317427
chr12	1100388	1605097	+	ERC1	NM_178040	12.5101	15.589	1	-0.317427
chr13	64560503	64650144	-	LINC00355	NR_145420	10.198	12.6974	1	-0.316237
chr7	27210223	27219480	-	HOXA10	NR_037939	7.96851	9.92142	1	-0.316237
chr5	10564181	10657928	+	ANKRD33B	NM_001164440	8.62911	10.7439	1	-0.316237
chr2	219138914	219151572	-	TMBIM1	NM_001321427	8.79426	10.9495	1	-0.316237
chr8	62627332	62627432	+	MIR4470	NR_039680	15.4416	19.2131	1	-0.315272
chr3	183873164	183891402	+	DVL3	NM_004423	10.9412	13.6098	1	-0.314875
chr21	45719935	45747256	+	PFKL	NM_001002021	8.75297	10.8853	1	-0.314535
chr21	45719935	45747256	+	PFKL	NM_002626	8.75297	10.8853	1	-0.314535
chr19	7694678	7696842	+	PET100	NR_033242	8.50525	10.5769	1	-0.314485
chr19	7694678	7696842	+	PET100	NM_001171155	8.50525	10.5769	1	-0.314485
chr1	162467594	162499419	+	UHMK1	NM_144624	8.21623	10.2042	1	-0.312607
chr1	162467607	162499421	+	UHMK1	NM_175866	8.21623	10.2042	1	-0.312607
chr12	6493327	6500732	+	LTBR	NM_002342	13.4598	16.7071	1	-0.311805
chr16	29802071	29816705	+	KIF22	NM_001256269	11.0238	13.6741	1	-0.310823
chr16	29802071	29816705	+	KIF22	NM_007317	11.0238	13.6741	1	-0.310823
chr9	19049424	19051021	+	RRAGA	NM_006570	15.5241	19.2388	1	-0.309507
chr3	122130692	122134909	-	WDR5B	NM_019069	10.3632	12.8387	1	-0.309034
chr20	45926869	45985633	-	ZMYND8	NM_001281769	17.3408	21.475	1	-0.308487
chr20	45837858	45985633	-	ZMYND8	NM_001281773	17.3408	21.475	1	-0.308487
chr20	45837858	45985633	-	ZMYND8	NM_001281772	17.3408	21.475	1	-0.308487
chr19	39971477	39984419	+	TIMM50	NM_001329559	9.16585	11.3479	1	-0.308091
chr19	39971477	39984419	+	TIMM50	NM_001001563	9.16585	11.3479	1	-0.308091
chr20	47895470	47895570	+	SNORD12C	NR_002433	15.1938	18.7762	1	-0.305415
chr11	121959810	122051340	-	MIR100HG	NR_137185	11.2715	13.9183	1	-0.304297
chr11	121959810	122051340	-	MIR100HG	NR_137184	11.2715	13.9183	1	-0.304297
chr11	121959810	122051340	-	MIR100HG	NR_137183	11.2715	13.9183	1	-0.304297
chr8	62536272	62627151	-	ASPH	NM_032466	15.8544	19.573	1	-0.303975
chr8	62413114	62627151	-	ASPH	NM_004318	15.8544	19.573	1	-0.303975
chr8	62536272	62627151	-	ASPH	NM_001164755	15.8544	19.573	1	-0.303975
chr11	76493624	76494106	-	LOC101928837	NR_120561	8.13366	10.0371	1	-0.303364
chr11	76493624	76494106	-	LOC101928837	NR_120562	8.13366	10.0371	1	-0.303364
chr2	217363566	217368809	+	RPL37A	NM_000998	13.1707	16.2444	1	-0.302605
chr19	7684410	7694431	-	XAB2	NM_020196	8.54653	10.5383	1	-0.30223
chr5	34656595	34832717	+	RAI14	NM_001145520	12.5101	15.4219	1	-0.301882
chr13	49063098	49107216	-	RCBTB2	NM_001352424	9.24842	11.3994	1	-0.301672
chr13	49063098	49107216	-	RCBTB2	NM_001352426	9.24842	11.3994	1	-0.301672
chr13	49063098	49107216	-	RCBTB2	NM_001352425	9.24842	11.3994	1	-0.301672
chr13	49063098	49107216	-	RCBTB2	NM_001268	9.24842	11.3994	1	-0.301672
chr13	49063098	49107216	-	RCBTB2	NM_001352427	9.24842	11.3994	1	-0.301672
chr13	49063098	49107216	-	RCBTB2	NM_001352428	9.24842	11.3994	1	-0.301672
chr13	49063098	49107216	-	RCBTB2	NR_147985	9.24842	11.3994	1	-0.301672
chr12	53443848	53458162	+	TNS2	NM_170754	11.9321	14.7022	1	-0.301183
chr17	10600910	10614875	+	ADPRM	NM_020233	9.57873	11.7978	1	-0.300606
chr20	35807732	35870022	+	RPN2	NM_002951	12.3037	15.152	1	-0.300416
chr20	35807732	35870022	+	RPN2	NM_001324303	12.3037	15.152	1	-0.300416
chr1	203595914	203713209	+	ATP2B4	NM_001001396	9.78516	12.0419	1	-0.299399
chr6	133135707	133138703	+	RPS12	NM_001016	11.3541	13.9697	1	-0.299085
chr5	179289070	179334897	-	TBC1D9B	NM_015043	8.6704	10.6668	1	-0.298959
chr5	179289070	179334897	-	TBC1D9B	NM_198868	8.6704	10.6668	1	-0.298959
chr3	121382047	121468588	-	GOLGB1	NM_001366283	9.16585	11.2708	1	-0.298254
chr3	121382047	121468588	-	GOLGB1	NM_001366282	9.16585	11.2708	1	-0.298254
chr3	121382047	121468588	-	GOLGB1	NM_001256487	9.16585	11.2708	1	-0.298254
chr3	121382047	121468588	-	GOLGB1	NM_001366284	9.16585	11.2708	1	-0.298254
chr3	121382047	121468588	-	GOLGB1	NM_004487	9.16585	11.2708	1	-0.298254
chr3	121382047	121468588	-	GOLGB1	NM_001256486	9.16585	11.2708	1	-0.298254
chr3	42695188	42709072	+	ZBTB47	NM_145166	9.04199	11.1166	1	-0.298006
chr12	104343971	104350993	-	C12orf73	NM_001135570	8.0098	9.84431	1	-0.297525
chr19	8509858	8553996	+	HNRNPM	NM_001297418	14.0791	17.2854	1	-0.295999
chr19	8509858	8553996	+	HNRNPM	NM_031203	14.0791	17.2854	1	-0.295999
chr19	8509858	8553996	+	HNRNPM	NM_005968	14.0791	17.2854	1	-0.295999
chr22	21336585	21353320	+	LZTR1	NM_006767	11.0238	13.5327	1	-0.295831
chr3	122135052	122162094	+	LOC102723582	NR_125405	10.9412	13.4299	1	-0.295676
chr3	101293023	101313309	+	PCNP	NM_020357	12.3037	15.1006	1	-0.295513
chr16	4366067	4389596	+	GLIS2	NM_032575	8.6704	10.6411	1	-0.295478
chr1	20978270	20987862	-	DDOST	NM_005216	8.46396	10.3841	1	-0.294968
chr1	167691218	167761156	+	MPZL1	NM_001146191	9.86774	12.1062	1	-0.294953
chr1	167691218	167761156	+	MPZL1	NM_003953	9.86774	12.1062	1	-0.294953
chr1	167691218	167761156	+	MPZL1	NM_024569	9.86774	12.1062	1	-0.294953
chr9	139743860	139745476	+	PHPT1	NM_014172	9.04199	11.0909	1	-0.294667
chr9	139743860	139745476	+	PHPT1	NM_001287342	9.04199	11.0909	1	-0.294667
chr9	139743860	139745476	+	PHPT1	NM_001135861	9.04199	11.0909	1	-0.294667
chr9	139743860	139745476	+	PHPT1	NM_001287343	9.04199	11.0909	1	-0.294667
chr9	139743860	139745476	+	PHPT1	NR_109808	9.04199	11.0909	1	-0.294667
chr9	139743860	139745476	+	PHPT1	NR_109807	9.04199	11.0909	1	-0.294667
chr15	90544555	90625423	+	ZNF710	NM_198526	8.21623	10.0628	1	-0.292481
chr20	34633539	34638882	-	NORAD	NR_027451	10.2393	12.5303	1	-0.291299
chr8	22298590	22398637	+	PPP3CC	NM_005605	15.2351	18.6219	1	-0.289602
chr12	54789044	54813050	-	ITGA5	NM_002205	9.0007	11.001	1	-0.28952
chr8	22298482	22398657	+	PPP3CC	NM_001243974	15.4003	18.8147	1	-0.288905
chr8	22298482	22398657	+	PPP3CC	NM_001243975	15.4003	18.8147	1	-0.288905
chr8	42249397	42263455	+	VDAC3	NM_005662	9.82645	12.0034	1	-0.288698
chr3	121382045	121468614	-	GOLGB1	NM_001256488	9.16585	11.1937	1	-0.28835
chr19	12778886	12780229	-	WDR83OS	NM_016145	14.9874	18.3006	1	-0.288145
chr8	25316446	25365433	+	CDCA2	NM_001317906	8.0098	9.78005	1	-0.288077
chr8	25316446	25365433	+	CDCA2	NM_001317907	8.0098	9.78005	1	-0.288077
chr1	244571793	244615362	-	ADSS2	NM_001365073	10.1155	12.3504	1	-0.287992
chr1	231664398	231838307	+	TSNAX-DISC1	NR_028399	9.57873	11.6949	1	-0.287979
chr1	231664398	231886365	+	TSNAX-DISC1	NR_028400	9.57873	11.6949	1	-0.287979
chr1	231664398	231954990	+	TSNAX-DISC1	NR_028394	9.57873	11.6949	1	-0.287979
chr1	231664398	231954990	+	TSNAX-DISC1	NR_028395	9.57873	11.6949	1	-0.287979
chr1	231664398	231954990	+	TSNAX-DISC1	NR_028396	9.57873	11.6949	1	-0.287979
chr1	231664398	231954990	+	TSNAX-DISC1	NR_028397	9.57873	11.6949	1	-0.287979
chr1	231664398	231954990	+	TSNAX-DISC1	NR_028398	9.57873	11.6949	1	-0.287979
chr1	231664398	232177020	+	TSNAX-DISC1	NR_028393	9.57873	11.6949	1	-0.287979
chr7	27179982	27195547	+	HOXA-AS3	NR_038832	8.29881	10.127	1	-0.287237
chr17	40724327	40729747	-	PSMC3IP	NM_016556	8.6704	10.5769	1	-0.28674
chr3	196662276	196669399	-	NCBP2	NM_007362	11.6431	14.201	1	-0.286516
chr12	56498342	56507694	+	PA2G4	NM_006191	8.42267	10.2684	1	-0.285863
chr1	201433405	201438316	-	PHLDA3	NM_012396	13.1707	16.0516	1	-0.285382
chr4	187112720	187134617	+	CYP4V2	NM_207352	14.9461	18.2107	1	-0.285015
chr8	131064350	131455906	-	ASAP1	NM_001362924	26.0938	31.782	1	-0.284503
chr8	131064350	131455906	-	ASAP1	NM_001247996	26.0938	31.782	1	-0.284503
chr3	196662272	196669311	-	NCBP2	NM_001308036	11.7257	14.2781	1	-0.284133
chr17	40719077	40725221	+	MLX	NM_170607	10.4871	12.7616	1	-0.283202
chr17	40719077	40725221	+	MLX	NM_198205	10.4871	12.7616	1	-0.283202
chr4	187110185	187112644	-	FLJ38576	NR_046264	14.9461	18.185	1	-0.282977
chr11	8932735	8941626	+	AKIP1	NM_001206648	10.2806	12.5046	1	-0.282531
chr11	8932735	8941626	+	AKIP1	NM_001206647	10.2806	12.5046	1	-0.282531
chr11	8932735	8941626	+	AKIP1	NM_001206646	10.2806	12.5046	1	-0.282531
chr11	8932735	8941626	+	AKIP1	NM_020642	10.2806	12.5046	1	-0.282531
chr11	8932735	8941626	+	AKIP1	NR_045418	10.2806	12.5046	1	-0.282531
chr11	8932735	8941626	+	AKIP1	NR_045417	10.2806	12.5046	1	-0.282531
chr1	231664414	231702269	+	TSNAX	NM_005999	9.62001	11.6949	1	-0.281773
chr7	27146628	27179858	-	HOXA3	NM_001384337	8.58782	10.4355	1	-0.281133
chr7	27146628	27179858	-	HOXA3	NM_001384338	8.58782	10.4355	1	-0.281133
chr7	27146628	27179858	-	HOXA3	NM_001384339	8.58782	10.4355	1	-0.281133
chr7	27146628	27179858	-	HOXA3	NM_001384340	8.58782	10.4355	1	-0.281133
chr3	196662272	196669464	-	NCBP2	NM_001042540	11.5605	14.0468	1	-0.281032
chr3	101292937	101313310	+	PCNP	NR_135223	12.3037	14.9464	1	-0.280704
chr3	101292937	101313310	+	PCNP	NR_135224	12.3037	14.9464	1	-0.280704
chr3	101292937	101313310	+	PCNP	NR_135225	12.3037	14.9464	1	-0.280704
chr3	101292937	101313310	+	PCNP	NR_135226	12.3037	14.9464	1	-0.280704
chr3	101292937	101313310	+	PCNP	NR_135227	12.3037	14.9464	1	-0.280704
chr3	101292937	101313310	+	PCNP	NR_135228	12.3037	14.9464	1	-0.280704
chr3	101292937	101313310	+	PCNP	NR_135229	12.3037	14.9464	1	-0.280704
chr3	101292937	101313310	+	PCNP	NR_135230	12.3037	14.9464	1	-0.280704
chr3	101292937	101313310	+	PCNP	NR_135231	12.3037	14.9464	1	-0.280704
chr3	101292937	101313310	+	PCNP	NR_135232	12.3037	14.9464	1	-0.280704
chr3	101292937	101313310	+	PCNP	NM_001320400	12.3037	14.9464	1	-0.280704
chr3	101292937	101313310	+	PCNP	NM_001320397	12.3037	14.9464	1	-0.280704
chr3	101292937	101313310	+	PCNP	NM_001320395	12.3037	14.9464	1	-0.280704
chr3	101292937	101313310	+	PCNP	NM_001320401	12.3037	14.9464	1	-0.280704
chr3	101292937	101313310	+	PCNP	NM_001320399	12.3037	14.9464	1	-0.280704
chr3	101292937	101313310	+	PCNP	NM_001320398	12.3037	14.9464	1	-0.280704
chr17	37009115	37009248	-	SNORA21	NR_002576	10.4045	12.6331	1	-0.280005
chr1	201434606	201438299	-	PHLDA3	NR_073080	13.2946	16.1416	1	-0.279941
chr17	10575790	10600850	-	SCO1	NM_004589	9.53744	11.5793	1	-0.279871
chr17	40724327	40729734	-	PSMC3IP	NR_045671	8.6704	10.5254	1	-0.279711
chr17	40724327	40729734	-	PSMC3IP	NM_001256014	8.6704	10.5254	1	-0.279711
chr20	47895178	47905795	+	ZFAS1	NR_036659	16.9279	20.5497	1	-0.279711
chr9	18927657	19049352	-	SAXO1	NM_001287049	15.5241	18.8404	1	-0.279317
chr20	35729571	35807951	-	MROH8	NM_152503	12.0973	14.6765	1	-0.278827
chr20	35757223	35807951	-	MROH8	NM_213632	12.0973	14.6765	1	-0.278827
chr20	35757223	35807951	-	MROH8	NM_213631	12.0973	14.6765	1	-0.278827
chr7	79083275	79100524	+	MAGI2-AS3	NR_038344	8.0098	9.71579	1	-0.278566
chr7	79083275	79096783	+	MAGI2-AS3	NR_038343	8.0098	9.71579	1	-0.278566
chr22	30163357	30166402	+	UQCR10	NM_013387	10.0329	12.1576	1	-0.277121
chr22	30163357	30166402	+	UQCR10	NM_001003684	10.0329	12.1576	1	-0.277121
chr5	139028583	139029313	-	CXXC5-AS1	NR_149086	14.2029	17.1954	1	-0.275835
chr19	39897486	39900047	+	ZFP36	NM_003407	9.9916	12.0933	1	-0.275425
chr19	18315539	18316373	+	LOC102725254	NR_134910	8.83555	10.6925	1	-0.27521
chr20	44441282	44445591	+	UBE2C	NM_181800	7.96851	9.63869	1	-0.274527
chr20	44441282	44445591	+	UBE2C	NM_007019	7.96851	9.63869	1	-0.274527
chr20	44441282	44445591	+	UBE2C	NR_104037	7.96851	9.63869	1	-0.274527
chr20	44441282	44445591	+	UBE2C	NR_104036	7.96851	9.63869	1	-0.274527
chr20	44441282	44445591	+	UBE2C	NM_181799	7.96851	9.63869	1	-0.274527
chr15	73043634	73076099	-	ADPGK	NM_001365224	9.41357	11.3865	1	-0.27451
chr15	73043634	73076099	-	ADPGK	NM_001365223	9.41357	11.3865	1	-0.27451
chr15	73043634	73076099	-	ADPGK	NM_031284	9.41357	11.3865	1	-0.27451
chr15	73043634	73076099	-	ADPGK	NM_001365229	9.41357	11.3865	1	-0.27451
chr15	73043634	73076099	-	ADPGK	NM_001365228	9.41357	11.3865	1	-0.27451
chr15	73043634	73076099	-	ADPGK	NM_001365227	9.41357	11.3865	1	-0.27451
chr15	73043634	73076099	-	ADPGK	NM_001365226	9.41357	11.3865	1	-0.27451
chr15	73043634	73076099	-	ADPGK	NM_001365225	9.41357	11.3865	1	-0.27451
chr1	182347232	182360925	-	GLUL	NM_001033044	9.70259	11.7335	1	-0.274191
chr5	95067039	95132065	+	RHOBTB3	NM_014899	20.2309	24.4566	1	-0.273659
chr3	93776765	93781760	-	DHFR2	NM_001195643	10.4045	12.5688	1	-0.272648
chr3	93776765	93781760	-	DHFR2	NM_176815	10.4045	12.5688	1	-0.272648
chr8	131064350	131455920	-	ASAP1	NM_018482	26.1763	31.6149	1	-0.27234
chr8	131064350	131455920	-	ASAP1	NM_001362926	26.1763	31.6149	1	-0.27234
chr8	131064350	131455920	-	ASAP1	NM_001362925	26.1763	31.6149	1	-0.27234
chr5	96211642	96255420	+	ERAP2	NM_001130140	9.45486	11.4122	1	-0.271449
chr5	96211642	96225192	+	ERAP2	NM_001329233	9.45486	11.4122	1	-0.271449
chr5	96211642	96255420	+	ERAP2	NM_001329229	9.45486	11.4122	1	-0.271449
chr5	96211642	96255420	+	ERAP2	NR_137637	9.45486	11.4122	1	-0.271449
chr5	126853331	126890777	+	PRRC1	NM_001286808	9.9916	12.0548	1	-0.270818
chr5	126853331	126890777	+	PRRC1	NM_130809	9.9916	12.0548	1	-0.270818
chr19	15464195	15490598	-	AKAP8	NM_005858	18.7859	22.6573	1	-0.270331
chr16	3508044	3536953	+	NAA60	NM_001317098	12.2211	14.7279	1	-0.269175
chr16	3508044	3536953	+	NAA60	NM_024845	12.2211	14.7279	1	-0.269175
chr16	3508044	3536953	+	NAA60	NM_001317095	12.2211	14.7279	1	-0.269175
chr16	3508044	3536953	+	NAA60	NM_001083600	12.2211	14.7279	1	-0.269175
chr16	3508044	3536953	+	NAA60	NM_001317097	12.2211	14.7279	1	-0.269175
chr16	3508044	3536953	+	NAA60	NM_001317096	12.2211	14.7279	1	-0.269175
chr16	3508044	3536953	+	NAA60	NM_001317094	12.2211	14.7279	1	-0.269175
chr17	40719117	40725221	+	MLX	NM_198204	10.5283	12.6845	1	-0.26879
chr12	75874534	75897641	+	GLIPR1	NM_006851	10.8174	13.0187	1	-0.267232
chr17	46673112	46682348	-	HOXB6	NM_001369397	10.2806	12.3632	1	-0.266128
chr17	46673112	46682348	-	HOXB6	NM_018952	10.2806	12.3632	1	-0.266128
chr16	30541687	30546291	-	ZNF747	NM_023931	15.1938	18.2621	1	-0.265366
chr16	30541687	30546291	-	ZNF747	NM_001305020	15.1938	18.2621	1	-0.265366
chr16	30541687	30546291	-	ZNF747	NM_001305019	15.1938	18.2621	1	-0.265366
chr16	30541687	30546291	-	ZNF747	NM_001305018	15.1938	18.2621	1	-0.265366
chr16	30789776	30798526	-	ZNF629	NM_001345970	8.75297	10.5126	1	-0.264273
chr16	30789776	30798526	-	ZNF629	NM_001080417	8.75297	10.5126	1	-0.264273
chr1	229728864	229761794	-	TAF5L	NM_014409	8.3401	10.0114	1	-0.263505
chr16	24740971	24837537	+	TNRC6A	NM_014494	10.3219	12.3889	1	-0.263342
chr16	24740971	24837537	+	TNRC6A	NM_001330520	10.3219	12.3889	1	-0.263342
chr13	49063098	49107392	-	RCBTB2	NM_001286832	9.04199	10.8467	1	-0.262549
chr13	49063098	49107392	-	RCBTB2	NM_001286831	9.04199	10.8467	1	-0.262549
chr13	49063098	49107392	-	RCBTB2	NM_001286830	9.04199	10.8467	1	-0.262549
chr13	49085299	49107392	-	RCBTB2	NM_001352431	9.04199	10.8467	1	-0.262549
chr13	49085299	49107392	-	RCBTB2	NM_001352430	9.04199	10.8467	1	-0.262549
chr8	42249278	42263455	+	VDAC3	NM_001135694	9.82645	11.7849	1	-0.262197
chr16	686951	689205	+	LOC100287175	NR_149003	8.29881	9.94712	1	-0.261375
chr18	67956280	67997435	+	SOCS6	NM_004232	8.0098	9.60013	1	-0.261288
chr19	12780566	12786646	+	WDR83	NM_032332	15.2764	18.3006	1	-0.260589
chr12	54058943	54069203	-	ATP5MC2	NM_001330269	9.37229	11.2194	1	-0.259526
chr3	93781904	93850675	+	NSUN3	NM_022072	10.6522	12.7488	1	-0.259206
chr3	196594790	196661584	+	SENP5	NM_152699	8.62911	10.307	1	-0.256336
chr5	96212203	96255406	+	ERAP2	NM_022350	12.4276	14.8436	1	-0.256294
chr19	16660647	16683226	-	SLC35E1	NM_024881	10.3632	12.3761	1	-0.256085
chr19	19030523	19039439	+	DDX49	NM_019070	13.6249	16.2701	1	-0.255976
chr19	19030523	19039439	+	DDX49	NR_033677	13.6249	16.2701	1	-0.255976
chr5	122680585	122759097	-	CEP120	NM_001375405	9.82645	11.7335	1	-0.25589
chr5	122680585	122759097	-	CEP120	NM_001375409	9.82645	11.7335	1	-0.25589
chr5	122680585	122759097	-	CEP120	NM_001375407	9.82645	11.7335	1	-0.25589
chr5	122680585	122759097	-	CEP120	NM_001375406	9.82645	11.7335	1	-0.25589
chr5	122680585	122759097	-	CEP120	NR_164685	9.82645	11.7335	1	-0.25589
chr5	34656432	34832717	+	RAI14	NM_001145522	12.345	14.7408	1	-0.255885
chr5	34656432	34832717	+	RAI14	NM_015577	12.345	14.7408	1	-0.255885
chr1	231499502	231558033	-	EGLN1	NM_022051	10.5696	12.6203	1	-0.255816
chr1	231499502	231558033	-	EGLN1	NM_001377261	10.5696	12.6203	1	-0.255816
chr1	231499502	231558033	-	EGLN1	NM_001377260	10.5696	12.6203	1	-0.255816
chr1	44173206	44396831	+	ST3GAL3	NM_001350621	9.0007	10.7439	1	-0.255412
chr1	44173206	44396831	+	ST3GAL3	NM_001363573	9.0007	10.7439	1	-0.255412
chr1	44173206	44396831	+	ST3GAL3	NR_146867	9.0007	10.7439	1	-0.255412
chr1	44173206	44396831	+	ST3GAL3	NM_006279	9.0007	10.7439	1	-0.255412
chr1	44173206	44396831	+	ST3GAL3	NM_001270464	9.0007	10.7439	1	-0.255412
chr1	44173206	44396831	+	ST3GAL3	NM_001270463	9.0007	10.7439	1	-0.255412
chr1	44173206	44396831	+	ST3GAL3	NM_001270462	9.0007	10.7439	1	-0.255412
chr1	44173206	44396831	+	ST3GAL3	NM_001270461	9.0007	10.7439	1	-0.255412
chr1	44173206	44396831	+	ST3GAL3	NM_001270460	9.0007	10.7439	1	-0.255412
chr1	44173206	44396831	+	ST3GAL3	NM_174964	9.0007	10.7439	1	-0.255412
chr1	44173206	44396831	+	ST3GAL3	NM_174966	9.0007	10.7439	1	-0.255412
chr1	44173206	44396831	+	ST3GAL3	NM_174968	9.0007	10.7439	1	-0.255412
chr1	44173206	44396831	+	ST3GAL3	NM_174969	9.0007	10.7439	1	-0.255412
chr1	44173206	44396831	+	ST3GAL3	NM_174970	9.0007	10.7439	1	-0.255412
chr1	44173206	44396831	+	ST3GAL3	NM_174971	9.0007	10.7439	1	-0.255412
chr1	44173206	44396831	+	ST3GAL3	NR_073023	9.0007	10.7439	1	-0.255412
chr1	44173206	44396831	+	ST3GAL3	NR_073021	9.0007	10.7439	1	-0.255412
chr1	44173206	44396831	+	ST3GAL3	NR_073019	9.0007	10.7439	1	-0.255412
chr1	44173206	44396831	+	ST3GAL3	NR_073020	9.0007	10.7439	1	-0.255412
chr1	44173206	44396831	+	ST3GAL3	NR_073018	9.0007	10.7439	1	-0.255412
chr1	44173206	44396831	+	ST3GAL3	NR_073017	9.0007	10.7439	1	-0.255412
chr1	44173206	44396831	+	ST3GAL3	NR_073016	9.0007	10.7439	1	-0.255412
chr1	44173206	44396831	+	ST3GAL3	NM_174967	9.0007	10.7439	1	-0.255412
chr1	44173206	44396831	+	ST3GAL3	NM_174963	9.0007	10.7439	1	-0.255412
chr1	44173206	44396831	+	ST3GAL3	NM_001270459	9.0007	10.7439	1	-0.255412
chr1	44173206	44396831	+	ST3GAL3	NM_001350620	9.0007	10.7439	1	-0.255412
chr1	44173206	44396831	+	ST3GAL3	NM_001350619	9.0007	10.7439	1	-0.255412
chr3	143691922	143711210	+	DIPK2A	NM_001134470	14.781	17.6195	1	-0.253434
chr17	66202269	66253305	+	AMZ2	NM_001346471	8.17495	9.7415	1	-0.252934
chr17	66202269	66253305	+	AMZ2	NM_001346473	8.17495	9.7415	1	-0.252934
chr17	66202269	66253305	+	AMZ2	NM_001346472	8.17495	9.7415	1	-0.252934
chr17	66202269	66253305	+	AMZ2	NM_001346481	8.17495	9.7415	1	-0.252934
chr17	66202269	66253305	+	AMZ2	NM_001346480	8.17495	9.7415	1	-0.252934
chr16	27214846	27233089	+	KDM8	NM_024773	12.1386	14.458	1	-0.252274
chr1	44173167	44396837	+	ST3GAL3	NM_001270466	9.0007	10.7182	1	-0.251956
chr1	44173167	44396837	+	ST3GAL3	NM_001270465	9.0007	10.7182	1	-0.251956
chr1	44173167	44396837	+	ST3GAL3	NM_174965	9.0007	10.7182	1	-0.251956
chr5	95998728	96110385	+	CAST	NM_001375317	10.4458	12.4275	1	-0.250615
chr5	95998728	96110385	+	CAST	NM_001330628	10.4458	12.4275	1	-0.250615
chr5	95998728	96110385	+	CAST	NM_001330629	10.4458	12.4275	1	-0.250615
chr19	19010322	19030196	-	COPE	NM_199444	13.8726	16.5014	1	-0.250349
chr19	19010322	19030196	-	COPE	NM_007263	13.8726	16.5014	1	-0.250349
chr19	19010322	19030196	-	COPE	NM_199442	13.8726	16.5014	1	-0.250349
chr19	19010322	19030196	-	COPE	NM_001330469	13.8726	16.5014	1	-0.250349
chr9	113635542	113801020	-	LPAR1	NM_001351400	11.0238	13.1086	1	-0.249894
chr9	113635542	113801020	-	LPAR1	NM_001351405	11.0238	13.1086	1	-0.249894
chr9	113635542	113801020	-	LPAR1	NM_001351404	11.0238	13.1086	1	-0.249894
chr9	113635542	113801020	-	LPAR1	NM_001351403	11.0238	13.1086	1	-0.249894
chr9	113635542	113801020	-	LPAR1	NM_001351402	11.0238	13.1086	1	-0.249894
chr9	113635542	113801020	-	LPAR1	NM_001351401	11.0238	13.1086	1	-0.249894
chr10	112257664	112271289	+	DUSP5	NM_004419	9.41357	11.1937	1	-0.249876
chr18	12307667	12326615	+	TUBB6	NM_001303524	8.0098	9.52302	1	-0.249654
chr17	75471716	75496675	+	SEPTIN9	NM_001113495	8.13366	9.66439	1	-0.248774
chr3	183415605	183530413	+	YEATS2	NM_001351370	9.24842	10.9881	1	-0.248663
chr7	77646371	79082983	-	MAGI2	NM_012301	8.95941	10.6411	1	-0.248173
chr7	77646371	79082983	-	MAGI2	NM_001301128	8.95941	10.6411	1	-0.248173
chr11	76494399	76509188	+	TSKU	NM_015516	9.37229	11.1295	1	-0.247912
chr21	30396988	30426807	+	USP16	NM_006447	8.0098	9.51017	1	-0.247706
chr3	183415584	183511278	+	YEATS2	NM_001351371	9.20714	10.9238	1	-0.246656
chr3	183415584	183530412	+	YEATS2	NM_018023	9.20714	10.9238	1	-0.246656
chr15	90645363	90676804	+	IDH2-DT	NR_149130	13.5836	16.1159	1	-0.246615
chr17	75447565	75496675	+	SEPTIN9	NM_001293697	10.0329	11.9006	1	-0.246293
chr3	186501365	186507685	+	EIF4A2	NM_001967	17.2169	20.4212	1	-0.246237
chr3	196594726	196661584	+	SENP5	NM_001308045	8.6704	10.2813	1	-0.245848
chr18	60994958	61034439	-	KDSR	NM_002035	8.0098	9.49732	1	-0.245755
chr16	87799936	87812754	-	LOC102724467	NR_120309	7.96851	9.44591	1	-0.24538
chr1	44165408	44173012	-	KDM4A-AS1	NR_033827	9.0007	10.6668	1	-0.24502
chr22	41697528	41756151	+	ZC3H7B	NM_017590	9.41357	11.1552	1	-0.244898
chr20	47894714	47905795	+	ZFAS1	NR_003606	17.5885	20.8324	1	-0.244196
chr20	47894714	47905795	+	ZFAS1	NR_003605	17.5885	20.8324	1	-0.244196
chr20	47894714	47905795	+	ZFAS1	NR_003604	17.5885	20.8324	1	-0.244196
chr20	47894714	47905795	+	ZFAS1	NR_036658	17.5885	20.8324	1	-0.244196
chr2	220415449	220436261	-	OBSL1	NM_015311	8.21623	9.72865	1	-0.243762
chr2	220426443	220436261	-	OBSL1	NM_001173408	8.21623	9.72865	1	-0.243762
chr2	220419870	220436261	-	OBSL1	NM_001173431	8.21623	9.72865	1	-0.243762
chr12	53458099	53473174	-	SPRYD3	NM_032840	8.83555	10.4612	1	-0.243655
chr12	32259780	32536567	+	BICD1	NM_001354187	13.0882	15.4862	1	-0.242715
chr12	32259780	32536567	+	BICD1	NM_001354186	13.0882	15.4862	1	-0.242715
chr12	32259780	32485999	+	BICD1	NM_001354189	13.0882	15.4862	1	-0.242715
chr12	32259780	32536567	+	BICD1	NM_001354188	13.0882	15.4862	1	-0.242715
chr12	32259780	32536567	+	BICD1	NR_148725	13.0882	15.4862	1	-0.242715
chr12	32259780	32536567	+	BICD1	NM_001003398	13.0882	15.4862	1	-0.242715
chr12	32259780	32536567	+	BICD1	NM_001714	13.0882	15.4862	1	-0.242715
chr5	145316140	145442855	+	SH3RF2	NM_152550	9.45486	11.1809	1	-0.241905
chr20	48697660	48729687	-	UBE2V1	NM_001282578	11.9321	14.0982	1	-0.240659
chr20	48697660	48729687	-	UBE2V1	NM_001257397	11.9321	14.0982	1	-0.240659
chr20	48697660	48729687	-	UBE2V1	NM_001257396	11.9321	14.0982	1	-0.240659
chr20	48697660	48729687	-	UBE2V1	NM_001257395	11.9321	14.0982	1	-0.240659
chr20	48697660	48729687	-	UBE2V1	NM_001282577	11.9321	14.0982	1	-0.240659
chr20	48697660	48729687	-	UBE2V1	NM_001257399	11.9321	14.0982	1	-0.240659
chr20	48697660	48729687	-	UBE2V1	NR_047554	11.9321	14.0982	1	-0.240659
chr20	48697660	48729687	-	UBE2V1	NM_001032288	11.9321	14.0982	1	-0.240659
chr3	196669544	196670414	+	NCBP2AS2	NM_001355243	11.6018	13.6998	1	-0.239802
chr22	20301760	20307583	-	DGCR6L	NM_033257	8.87684	10.474	1	-0.2387
chr5	138855117	138862343	-	STING1	NM_001301738	15.1526	17.8765	1	-0.238507
chr5	138855117	138862343	-	STING1	NM_198282	15.1526	17.8765	1	-0.238507
chr5	138855117	138862343	-	STING1	NM_001367258	15.1526	17.8765	1	-0.238507
chr16	21610897	21668792	+	METTL9	NM_016025	11.1889	13.1986	1	-0.238308
chr21	30396937	30426807	+	USP16	NM_001001992	8.0098	9.44591	1	-0.237924
chr21	30396937	30426807	+	USP16	NM_001032410	8.0098	9.44591	1	-0.237924
chr8	120846215	120868134	-	DSCC1	NM_024094	14.3681	16.9384	1	-0.237428
chr20	44441214	44445596	+	UBE2C	NM_001281742	8.0098	9.43306	1	-0.23596
chr20	44441214	44445596	+	UBE2C	NM_001281741	8.0098	9.43306	1	-0.23596
chr22	30126944	30162996	-	ZMAT5	NM_001003692	9.86774	11.6178	1	-0.235549
chr22	30126944	30163000	-	ZMAT5	NM_001318129	9.86774	11.6178	1	-0.235549
chr19	47278139	47291851	-	SLC1A5	NM_005628	9.45486	11.1295	1	-0.235256
chr21	30503299	30548208	+	MAP3K7CL	NM_001371372	10.4871	12.3375	1	-0.234443
chr11	76495191	76509198	+	TSKU	NM_001318479	8.21623	9.66439	1	-0.234201
chr11	76495191	76509198	+	TSKU	NM_001318478	8.21623	9.66439	1	-0.234201
chr20	48711955	48729735	-	UBE2V1	NM_001282580	11.9321	14.0339	1	-0.234068
chr20	48697660	48729735	-	UBE2V1	NM_001282579	11.9321	14.0339	1	-0.234068
chr20	48697660	48729735	-	UBE2V1	NM_001257398	11.9321	14.0339	1	-0.234068
chr20	48697660	48729735	-	UBE2V1	NM_001282576	11.9321	14.0339	1	-0.234068
chr20	48711955	48729735	-	UBE2V1	NR_104218	11.9321	14.0339	1	-0.234068
chr11	101983178	102104155	+	YAP1	NM_001195045	9.08327	10.6668	1	-0.231845
chr16	11772940	11836713	-	TXNDC11	NM_001324024	13.2533	15.5633	1	-0.231791
chr16	11772940	11836713	-	TXNDC11	NM_001303447	13.2533	15.5633	1	-0.231791
chr16	11772940	11836713	-	TXNDC11	NM_015914	13.2533	15.5633	1	-0.231791
chr16	11772940	11836713	-	TXNDC11	NR_136672	13.2533	15.5633	1	-0.231791
chr16	11772940	11836713	-	TXNDC11	NR_136671	13.2533	15.5633	1	-0.231791
chr16	11772940	11836713	-	TXNDC11	NR_136674	13.2533	15.5633	1	-0.231791
chr16	11772940	11836713	-	TXNDC11	NR_136673	13.2533	15.5633	1	-0.231791
chr16	11772940	11836713	-	TXNDC11	NM_001324025	13.2533	15.5633	1	-0.231791
chr16	11772940	11836713	-	TXNDC11	NM_001324022	13.2533	15.5633	1	-0.231791
chr1	156278758	156308083	-	CCT3	NM_005998	10.1568	11.9263	1	-0.231703
chr12	93965635	93970521	+	SOCS2	NM_001270469	8.13366	9.54872	1	-0.231403
chr19	46850343	46894232	+	PPP5C	NM_001204284	10.3632	12.1576	1	-0.23039
chr19	46850343	46894232	+	PPP5C	NM_006247	10.3632	12.1576	1	-0.23039
chr22	30126944	30162969	-	ZMAT5	NM_019103	9.82645	11.5279	1	-0.230383
chr9	116356408	116360018	+	RGS3	NM_001276262	10.4871	12.299	1	-0.229927
chr3	185360917	185542830	-	IGF2BP2	NM_006548	11.8495	13.8926	1	-0.229481
chr3	185360917	185542830	-	IGF2BP2	NM_001007225	11.8495	13.8926	1	-0.229481
chr3	185360917	185542830	-	IGF2BP2	NR_138486	11.8495	13.8926	1	-0.229481
chr3	185360917	185542830	-	IGF2BP2	NM_001291869	11.8495	13.8926	1	-0.229481
chr3	156257341	156272906	-	SSR3	NM_007107	9.49615	11.1295	1	-0.22897
chr7	44617493	44621830	-	TMED4	NM_182547	10.8999	12.7745	1	-0.228945
chr7	44617493	44621830	-	TMED4	NM_001303059	10.8999	12.7745	1	-0.228945
chr7	44617493	44621830	-	TMED4	NM_001303061	10.8999	12.7745	1	-0.228945
chr7	44617493	44621830	-	TMED4	NM_001303062	10.8999	12.7745	1	-0.228945
chr13	50571177	50592603	+	TRIM13	NM_005798	9.28971	10.8853	1	-0.228674
chr13	50571177	50592603	+	TRIM13	NM_213590	9.28971	10.8853	1	-0.228674
chr13	50571177	50592603	+	TRIM13	NM_001007278	9.28971	10.8853	1	-0.228674
chr13	50571177	50592603	+	TRIM13	NM_052811	9.28971	10.8853	1	-0.228674
chr11	14299467	14380729	-	RRAS2	NM_012250	9.37229	10.9752	1	-0.227781
chr18	22006633	22033494	+	IMPACT	NM_018439	8.29881	9.71579	1	-0.227428
chr12	110338381	110355874	+	TCHP	NM_032300	8.75297	10.2427	1	-0.226752
chr7	44619489	44621894	-	TMED4	NM_001303060	10.9412	12.8002	1	-0.22639
chr7	44619489	44621894	-	TMED4	NM_001303058	10.9412	12.8002	1	-0.22639
chr3	51705642	51738339	+	TEX264	NR_103463	8.54653	9.99853	1	-0.226376
chr3	51705642	51738339	+	TEX264	NR_103462	8.54653	9.99853	1	-0.226376
chr12	8383644	8395542	-	FAM86FP	NR_024254	8.71169	10.1913	1	-0.226315
chr20	47862438	47894594	-	ZNFX1	NM_021035	17.2582	20.177	1	-0.225427
chr5	108083597	108532541	+	FER	NM_005246	8.62911	10.0885	1	-0.225427
chr8	91634227	91658311	-	TMEM64	NM_001008495	9.78516	11.4379	1	-0.225155
chr17	29226003	29233256	-	TEFM	NM_024683	8.58782	10.0371	1	-0.224976
chr8	91634222	91658133	-	TMEM64	NM_001146273	9.86774	11.515	1	-0.222725
chr12	76419226	76425556	-	PHLDA1	NM_007350	16.5563	19.3159	1	-0.222408
chr1	229734940	229761869	-	TAF5L	NM_001025247	8.3401	9.72865	1	-0.222175
chr12	32259740	32493658	+	BICD1	NM_001363603	13.0056	15.1649	1	-0.2216
chr22	45588124	45608265	-	KIAA0930	NM_015264	10.2393	11.9391	1	-0.221575
chr13	52158597	52341845	+	WDFY2	NM_052950	9.53744	11.1166	1	-0.221044
chr19	19756009	19774485	-	ATP13A1	NM_020410	14.2855	16.6428	1	-0.220345
chr17	45608473	45700642	+	NPEPPS	NM_006310	8.3401	9.71579	1	-0.220268
chr16	21610796	21668794	+	METTL9	NM_001077180	11.1889	13.0315	1	-0.21993
chr9	113635542	113801278	-	LPAR1	NM_001351399	9.41357	10.9624	1	-0.219749
chr9	113635542	113801278	-	LPAR1	NM_001351398	9.41357	10.9624	1	-0.219749
chr9	113635542	113801278	-	LPAR1	NM_001351397	9.41357	10.9624	1	-0.219749
chr8	120743013	120845081	-	TAF2	NM_003184	15.3177	17.8251	1	-0.218714
chr16	56642495	56643409	+	MT2A	NM_005953	28.8188	33.5298	1	-0.218435
chr3	186507681	186524271	-	RFC4	NM_002916	11.6018	13.4942	1	-0.217984
chr3	107149776	107182759	+	LINC01990	NR_110039	8.13366	9.45876	1	-0.217747
chr11	66406173	66435850	+	RBM4	NM_001198844	8.0098	9.30454	1	-0.21617
chr11	66406173	66413939	+	RBM4	NM_002896	8.0098	9.30454	1	-0.21617
chr1	232941161	232945675	+	MAP10	NM_019090	10.1568	11.7978	1	-0.216073
chr11	33724555	33758025	-	CD59	NM_203331	9.9916	11.605	1	-0.215956
chr11	33724555	33758025	-	CD59	NM_203329	9.9916	11.605	1	-0.215956
chr11	33724555	33758025	-	CD59	NM_203330	9.9916	11.605	1	-0.215956
chr13	45694644	45859027	+	GTF2F2	NM_004128	12.5514	14.5737	1	-0.215514
chr19	58873991	58877945	+	LOC105372483	NR_136527	11.8083	13.6998	1	-0.214357
chr1	156278751	156308206	-	CCT3	NM_001008800	10.0329	11.6307	1	-0.213198
chr1	156278751	156308206	-	CCT3	NR_036565	10.0329	11.6307	1	-0.213198
chr1	156278751	156308206	-	CCT3	NR_036564	10.0329	11.6307	1	-0.213198
chr11	33724555	33757969	-	CD59	NM_000611	10.1568	11.772	1	-0.212926
chr20	30102244	30129535	+	HM13	NM_178582	8.91812	10.3327	1	-0.212401
chr20	30102244	30157346	+	HM13	NM_178581	8.91812	10.3327	1	-0.212401
chr16	54317215	54320699	-	IRX3	NM_024336	18.1253	20.9866	1	-0.211469
chr2	162016938	162092724	+	TANK	NM_001199135	12.056	13.944	1	-0.209892
chr1	156308316	156316785	+	TSACC	NM_001304826	9.86774	11.4122	1	-0.209786
chr1	156308316	156316785	+	TSACC	NR_130913	9.86774	11.4122	1	-0.209786
chr1	156308316	156316785	+	TSACC	NM_001304822	9.86774	11.4122	1	-0.209786
chr1	156308316	156316785	+	TSACC	NM_001304825	9.86774	11.4122	1	-0.209786
chr1	156308316	156316785	+	TSACC	NM_001304824	9.86774	11.4122	1	-0.209786
chr1	156308316	156316785	+	TSACC	NM_001304819	9.86774	11.4122	1	-0.209786
chr1	156308316	156316785	+	TSACC	NM_001304817	9.86774	11.4122	1	-0.209786
chr1	156308316	156316785	+	TSACC	NM_001304823	9.86774	11.4122	1	-0.209786
chr1	156308316	156316785	+	TSACC	NM_001304818	9.86774	11.4122	1	-0.209786
chr1	156308316	156316785	+	TSACC	NM_001304821	9.86774	11.4122	1	-0.209786
chr15	85184725	85197574	-	WDR73	NR_130947	9.53744	11.0267	1	-0.209322
chr15	85184725	85197574	-	WDR73	NR_130946	9.53744	11.0267	1	-0.209322
chr15	85184725	85197574	-	WDR73	NR_130945	9.53744	11.0267	1	-0.209322
chr18	60190257	60253962	+	ZCCHC2	NR_126534	8.50525	9.83146	1	-0.209052
chr18	60190257	60245812	+	ZCCHC2	NM_017742	8.50525	9.83146	1	-0.209052
chr16	2138708	2185899	-	PKD1	NM_000296	10.7761	12.4532	1	-0.208684
chr16	2138708	2185899	-	PKD1	NM_001009944	10.7761	12.4532	1	-0.208684
chr2	148687965	148778316	-	ORC4	NM_001190879	8.46396	9.78005	1	-0.208509
chr1	246729757	246831897	+	CNST	NM_152609	8.71169	10.0628	1	-0.208006
chr1	246703862	246729563	-	TFB2M	NM_022366	8.54653	9.87001	1	-0.207712
chr11	66406087	66413944	+	RBM4	NM_001198843	7.96851	9.20173	1	-0.207596
chr15	96873928	96883485	+	NR2F2	NM_021005	8.79426	10.1527	1	-0.207236
chr1	230202984	230417868	+	GALNT2	NM_004481	8.62911	9.95997	1	-0.20693
chr1	230202984	230227777	+	GALNT2	NR_120373	8.62911	9.95997	1	-0.20693
chr2	148687965	148778306	-	ORC4	NM_001190882	8.46396	9.7672	1	-0.206612
chr2	148687965	148778330	-	ORC4	NM_001190881	8.46396	9.7672	1	-0.206612
chr2	148687964	148778306	-	ORC4	NM_002552	8.46396	9.7672	1	-0.206612
chr2	148687964	148778306	-	ORC4	NM_001374272	8.46396	9.7672	1	-0.206612
chr2	148687964	148778306	-	ORC4	NM_001374270	8.46396	9.7672	1	-0.206612
chr2	148687964	148778306	-	ORC4	NM_181741	8.46396	9.7672	1	-0.206612
chr11	44587212	44641908	+	CD82	NM_001024844	9.86774	11.3736	1	-0.204904
chr11	44587212	44641908	+	CD82	NM_002231	9.86774	11.3736	1	-0.204904
chr1	229761962	229795947	+	URB2	NM_001314021	8.29881	9.56158	1	-0.204344
chr15	85182515	85197514	-	WDR73	NM_032856	9.53744	10.9881	1	-0.204268
chr22	40806292	41032723	-	MRTFA	NM_020831	9.90903	11.4122	1	-0.203762
chr22	40806292	41032723	-	MRTFA	NM_001282662	9.90903	11.4122	1	-0.203762
chr22	40806292	41032723	-	MRTFA	NM_001282661	9.90903	11.4122	1	-0.203762
chr12	51379774	51419924	-	SLC11A2	NM_001174129	9.62001	11.0781	1	-0.203595
chr2	148778659	149274540	+	MBD5	NM_001378120	8.79426	10.127	1	-0.203579
chr12	32832234	32898584	+	DNM1L	NM_012062	8.09237	9.3174	1	-0.203364
chr1	109941663	109969070	-	PSMA5	NM_002790	15.8544	18.2492	1	-0.20295
chr1	109941663	109969070	-	PSMA5	NM_001199772	15.8544	18.2492	1	-0.20295
chr1	109941663	109969070	-	PSMA5	NM_001199774	15.8544	18.2492	1	-0.20295
chr1	109941663	109969070	-	PSMA5	NM_001199773	15.8544	18.2492	1	-0.20295
chr1	227918889	227923112	-	JMJD4	NM_001161465	9.41357	10.8339	1	-0.202736
chr1	227918889	227923112	-	JMJD4	NM_023007	9.41357	10.8339	1	-0.202736
chr1	246729638	246811544	+	CNST	NM_001139459	8.58782	9.88287	1	-0.202637
chr15	50849355	50978994	-	TRPM7	NM_017672	11.3954	13.1086	1	-0.202066
chr15	50849355	50978994	-	TRPM7	NR_149153	11.3954	13.1086	1	-0.202066
chr15	50849355	50978994	-	TRPM7	NR_149152	11.3954	13.1086	1	-0.202066
chr15	50849355	50978994	-	TRPM7	NM_001301212	11.3954	13.1086	1	-0.202066
chr15	50849355	50978994	-	TRPM7	NR_149154	11.3954	13.1086	1	-0.202066
chr8	135490030	135725274	-	ZFAT	NM_001289394	23.9468	27.5409	1	-0.201744
chr8	135490030	135725274	-	ZFAT	NM_020863	23.9468	27.5409	1	-0.201744
chr8	135490030	135725274	-	ZFAT	NM_001174157	23.9468	27.5409	1	-0.201744
chr8	135490030	135725274	-	ZFAT	NR_110323	23.9468	27.5409	1	-0.201744
chr19	47105328	47114039	+	CALM3	NM_001329922	7.96851	9.16318	1	-0.201538
chr15	85184725	85197477	-	WDR73	NR_130944	9.53744	10.9624	1	-0.20089
chr9	129567284	129600487	+	ZBTB43	NM_001135776	10.0742	11.5793	1	-0.200883
chr15	50716601	50806618	+	USP8	NM_001128610	8.05108	9.25314	1	-0.20076
chr15	50716601	50806618	+	USP8	NM_005154	8.05108	9.25314	1	-0.20076
chr15	50716601	50806618	+	USP8	NM_001283049	8.05108	9.25314	1	-0.20076
chr12	51373566	51419933	-	SLC11A2	NM_001379447	9.62001	11.0524	1	-0.200244
chr3	129816624	129830276	-	FAM86HP	NR_024252	11.0651	12.7102	1	-0.199974
chr9	19053138	19102902	-	HAUS6	NM_017645	9.70259	11.1423	1	-0.199608
chr9	19053138	19102902	-	HAUS6	NM_001270890	9.70259	11.1423	1	-0.199608
chr3	128968448	128996616	+	COPG1	NM_016128	14.8635	17.0669	1	-0.199423
chr5	134670070	134734921	-	MACROH2A1	NM_138610	16.8041	19.2902	1	-0.19906
chr12	57623924	57628718	+	SHMT2	NM_001166358	12.3037	14.1239	1	-0.199044
chr12	57623924	57628718	+	SHMT2	NR_029416	12.3037	14.1239	1	-0.199044
chr1	108676664	108742965	-	SLC25A24	NM_013386	19.9006	22.8373	1	-0.198576
chr17	46952221	46986345	-	LOC105371814	NR_135674	8.6704	9.94712	1	-0.198181
chr1	227923135	227964671	+	SNAP47	NR_136657	9.41357	10.7953	1	-0.197592
chr3	119217393	119243937	+	TIMMDC1	NM_016589	11.7257	13.4428	1	-0.197157
chr12	56512200	56521298	+	ZC3H10	NM_001303125	9.08327	10.4098	1	-0.196655
chr2	148778579	149274540	+	MBD5	NM_018328	8.79426	10.0756	1	-0.196237
chr17	58156669	58166053	+	LOC105371849	NR_135648	12.1386	13.9054	1	-0.196049
chr5	39371775	39425335	-	DAB2	NM_001244871	17.0105	19.483	1	-0.19579
chr5	130599745	130730365	+	CDC42SE2	NM_001375634	8.50525	9.7415	1	-0.19579
chr5	130599745	130730365	+	CDC42SE2	NM_001038702	8.50525	9.7415	1	-0.19579
chr5	130599745	130730365	+	CDC42SE2	NM_001375635	8.50525	9.7415	1	-0.19579
chr5	130599745	130730365	+	CDC42SE2	NM_001375633	8.50525	9.7415	1	-0.19579
chr5	130599745	130730365	+	CDC42SE2	NM_020240	8.50525	9.7415	1	-0.19579
chr16	30771357	30773565	-	CCDC189	NM_001195620	8.21623	9.40736	1	-0.195312
chr2	36581891	36582713	-	CRIM1-DT	NR_037631	8.46396	9.69009	1	-0.195178
chr16	30662280	30667734	+	PRR14	NM_024031	11.2715	12.903	1	-0.195023
chr20	30102212	30157370	+	HM13	NM_178580	8.91812	10.2042	1	-0.194345
chr20	30102212	30157370	+	HM13	NM_030789	8.91812	10.2042	1	-0.194345
chr5	134670070	134734928	-	MACROH2A1	NM_138609	16.8041	19.226	1	-0.194246
chr5	134670070	134734928	-	MACROH2A1	NM_001040158	16.8041	19.226	1	-0.194246
chr1	234508552	234509149	-	COA6-AS1	NR_125962	10.9412	12.5174	1	-0.194166
chr10	26986629	27035726	+	PDSS1	NM_014317	8.75297	10.0114	1	-0.193796
chr11	47270445	47290584	+	NR1H3	NM_001130102	8.75297	10.0114	1	-0.193796
chr16	21601018	21610706	-	LOC101927814	NR_110930	10.9825	12.556	1	-0.193169
chr21	46188494	46221735	-	UBE2G2	NM_182688	10.0742	11.515	1	-0.192854
chr21	46188494	46221735	-	UBE2G2	NM_001202489	10.0742	11.515	1	-0.192854
chr21	46188494	46221735	-	UBE2G2	NM_003343	10.0742	11.515	1	-0.192854
chr15	85113879	85123412	+	LINC00933	NR_038274	8.05108	9.20173	1	-0.192722
chr12	133287427	133299318	+	PGAM5	NM_001170544	11.3128	12.9287	1	-0.192619
chr12	133287427	133299318	+	PGAM5	NM_001170543	11.3128	12.9287	1	-0.192619
chr12	133287427	133295752	+	PGAM5	NM_138575	11.3128	12.9287	1	-0.192619
chr12	110338078	110355874	+	TCHP	NM_001143852	8.62911	9.85716	1	-0.191961
chr1	111682844	111727726	+	CEPT1	NR_138484	16.4325	18.7633	1	-0.191365
chr1	111682844	111727726	+	CEPT1	NM_006090	16.4325	18.7633	1	-0.191365
chr1	111682844	111727726	+	CEPT1	NR_138483	16.4325	18.7633	1	-0.191365
chr9	129567318	129600487	+	ZBTB43	NM_014007	10.198	11.6435	1	-0.191237
chr20	47729875	47835832	-	STAU1	NM_001319135	8.17495	9.33025	1	-0.190706
chr12	16500711	16517344	+	MGST1	NR_048547	12.7579	14.5608	1	-0.190706
chr12	16500711	16517344	+	MGST1	NM_145791	12.7579	14.5608	1	-0.190706
chr19	45251964	45263301	+	BCL3	NM_005178	13.0056	14.8436	1	-0.190706
chr16	4658884	4664889	-	UBALD1	NM_001330467	15.4416	17.6195	1	-0.190355
chr16	4658884	4664889	-	UBALD1	NM_145253	15.4416	17.6195	1	-0.190355
chr10	60272631	60591195	+	BICC1	NM_001080512	11.9734	13.6612	1	-0.190254
chr8	66626568	66754299	-	PDE7A	NM_001242318	16.3499	18.6476	1	-0.189712
chr21	47518032	47549719	+	COL6A2	NM_058175	10.8999	12.4275	1	-0.189215
chr1	234508552	234509339	-	COA6-AS1	NR_125961	11.1064	12.6588	1	-0.188754
chr1	234509201	234520826	+	COA6	NM_001206641	11.0651	12.6074	1	-0.188257
chr1	235272657	235292152	-	TOMM20	NM_014765	13.0056	14.8179	1	-0.188206
chr3	194995473	195163749	-	ACAP2	NM_012287	8.62911	9.83146	1	-0.188194
chr15	63879908	63893026	-	USP3-AS1	NR_034080	8.62911	9.83146	1	-0.188194
chr16	20911203	20936328	+	LYRM1	NM_001369632	13.212	15.0492	1	-0.187834
chr16	20911203	20936328	+	LYRM1	NM_001369631	13.212	15.0492	1	-0.187834
chr16	20911203	20936328	+	LYRM1	NM_020424	13.212	15.0492	1	-0.187834
chr12	56512049	56521298	+	ZC3H10	NM_032786	9.331	10.6283	1	-0.187801
chr12	56512049	56521298	+	ZC3H10	NM_001303124	9.331	10.6283	1	-0.187801
chr11	47260852	47270179	-	ACP2	NM_001302489	8.71169	9.92142	1	-0.187595
chr1	229761993	229795947	+	URB2	NM_014777	8.3401	9.49732	1	-0.187456
chr10	103825105	103827793	+	HPS6	NM_024747	8.21623	9.35595	1	-0.187407
chr1	111659791	111682838	-	DRAM2	NM_001349892	16.4325	18.7119	1	-0.187407
chr1	111659791	111682838	-	DRAM2	NM_001349887	16.4325	18.7119	1	-0.187407
chr1	111659791	111682838	-	DRAM2	NM_001349886	16.4325	18.7119	1	-0.187407
chr1	111659791	111682838	-	DRAM2	NM_001349885	16.4325	18.7119	1	-0.187407
chr1	111659791	111682838	-	DRAM2	NM_001349893	16.4325	18.7119	1	-0.187407
chr1	111659791	111682838	-	DRAM2	NM_001349891	16.4325	18.7119	1	-0.187407
chr1	111659791	111682838	-	DRAM2	NR_146308	16.4325	18.7119	1	-0.187407
chr1	111659791	111682838	-	DRAM2	NR_146307	16.4325	18.7119	1	-0.187407
chr1	111659791	111682838	-	DRAM2	NR_146306	16.4325	18.7119	1	-0.187407
chr1	111659791	111682838	-	DRAM2	NR_146305	16.4325	18.7119	1	-0.187407
chr1	111659791	111682838	-	DRAM2	NR_146304	16.4325	18.7119	1	-0.187407
chr1	111659791	111682838	-	DRAM2	NR_146303	16.4325	18.7119	1	-0.187407
chr1	111659791	111682838	-	DRAM2	NR_146302	16.4325	18.7119	1	-0.187407
chr1	111659791	111682838	-	DRAM2	NR_146301	16.4325	18.7119	1	-0.187407
chr1	111659791	111682838	-	DRAM2	NM_178454	16.4325	18.7119	1	-0.187407
chr1	111659791	111682838	-	DRAM2	NM_001349881	16.4325	18.7119	1	-0.187407
chr1	111659791	111682838	-	DRAM2	NM_001349882	16.4325	18.7119	1	-0.187407
chr1	111659791	111682838	-	DRAM2	NM_001349889	16.4325	18.7119	1	-0.187407
chr1	111659791	111682838	-	DRAM2	NM_001349890	16.4325	18.7119	1	-0.187407
chr1	111659791	111682838	-	DRAM2	NM_001349888	16.4325	18.7119	1	-0.187407
chr3	42653801	42695880	-	LOC101928323	NR_125400	9.28971	10.5769	1	-0.187204
chr21	47518025	47552762	+	COL6A2	NM_001849	10.8999	12.4018	1	-0.186228
chr21	47518025	47549715	+	COL6A2	NM_058174	10.8999	12.4018	1	-0.186228
chr11	118886427	118889053	-	RPS25	NM_001028	11.3541	12.9158	1	-0.185929
chr17	46985768	47006418	+	UBE2Z	NM_023079	9.16585	10.4226	1	-0.185379
chr8	98656411	98742488	+	MTDH	NM_178812	16.3912	18.6348	1	-0.185079
chr8	98656411	98742488	+	MTDH	NM_001363139	16.3912	18.6348	1	-0.185079
chr8	98656411	98742488	+	MTDH	NM_001363138	16.3912	18.6348	1	-0.185079
chr8	98656411	98742488	+	MTDH	NM_001363137	16.3912	18.6348	1	-0.185079
chr8	98656411	98742488	+	MTDH	NM_001363136	16.3912	18.6348	1	-0.185079
chr7	44084300	44109055	+	DBNL	NM_014063	9.49615	10.7953	1	-0.184992
chr7	44084300	44109055	+	DBNL	NM_001284313	9.49615	10.7953	1	-0.184992
chr7	44084300	44109055	+	DBNL	NM_001362723	9.49615	10.7953	1	-0.184992
chr7	44084300	44109055	+	DBNL	NM_001014436	9.49615	10.7953	1	-0.184992
chr7	44084300	44109055	+	DBNL	NM_001122956	9.49615	10.7953	1	-0.184992
chr19	58865722	58874117	-	ZNF497	NM_001207009	11.8495	13.4685	1	-0.184753
chr19	58865722	58874117	-	ZNF497	NM_198458	11.8495	13.4685	1	-0.184753
chr16	58553854	58663730	-	CNOT1	NM_001265612	19.8593	22.5674	1	-0.184421
chr16	58553854	58663730	-	CNOT1	NM_016284	19.8593	22.5674	1	-0.184421
chr16	58553854	58663730	-	CNOT1	NR_049763	19.8593	22.5674	1	-0.184421
[truncated: 27,736 more rows]

## Sheet: all genes
DMRTA1
CDKN2A
HRCT1
ST3GAL1
SPAAR
FIP1L1
CHIC2
LPIN1
PPID
NDRG1
HSP90AB1
MIR31HG
RREB1
MTAP
MIR1204
GFUS
MMP2
SEC22B2P
SEC22B3P
RUSC2
GADD45GIP1
USP46-DT
USP46
PYCR3
UHRF1BP1
VEGFC
MRPL14
NAF1
TMEM63B
MIR27A
ERCC6
TBX15
MIR23A
PSIP1
SMAD3
RPRD1B
LOC101929705
EPS8
SPARC
JRK
PITX1
MT1E
IFITM3
TRIB2
LOC100131496
TTI1
C5orf66
MC1R
STX4
ARHGEF39
PTK2
SNORA26
H2AC14
H2BC14
SAYSD1
GLO1
MGLL
PKM
MELK
TPM2
TLN1
ZSWIM4
LOC730101
PSCA
DPYSL3
CLTA
MIR584
MIR4449
MRPL34
MPG
LNP1
CXXC5
RTEL1
PEDS1
PEDS1-UBE2V1
ILVBL
DCUN1D4
CCDC107
PARP10
TOMM70
NFIX
JADE2
YARS2
TFG
NUDT21
PUF60
NDST1
LOC286059
STX10
RMRP
CREB3
IER2
KIFC3
OGFOD1
MIR4785
SQLE
ADAM9
SRA1
BNC2
PVT1
PLSCR4
NUP93
BNC2-AS1
RAB11FIP3
FOCAD
CALR
AP1M1
NCEH1
SNORD75
ACTA2
MIRLET7BHG
NLRC5
FAS
TMEM75
FOCAD-AS1
NT5E
DANCR
DLGAP4
SNORA73B
AMPD2
TNFRSF10B
TMEM14B
DSN1
LOC105375744
EIF4EBP1
EDN1
SLC25A6
TPM4
RPS6
DMPK
KANK1
KIAA1614
PAQR8
ZNF623
LPAR1
DTWD1
ZGPAT
FAM227B
MIR9-2
RNF145
MIR6853
C4orf46
ELL
LINC02875
LOC107985115
HOXC-AS2
MIR619
TSPAN4
OSER1
STRIP1
UBXN8
NDUFA7
UCKL1
CHD9
ARFRP1
RPS28
PHACTR2
ZNF692
LIMA1
ETFDH
PGLS
CIAPIN1
H3C10
STAT1
COQ9
RAD52
PPP1R9B
TRAM1
MXRA8
GPAA1
OSER1-DT
EIF3H
RASA1
TM2D2
ITPKB
TMEM14C
IMP3
SSR3
PSMD8
SNRPC
ANKS1A
DM1-AS
RSPRY1
SNORA24
HK2
SNORA57
RNF38
ZNF496
CDR2
MAGEF1
ADAMTS1
SNORD26
AEBP2
KCNMA1
PDLIM4
CPED1
ARRDC3
BLOC1S1
SLC35B2
TUFM
MRPS23
FAR2
CD46
CCDC80
PSME3IP1
MCM3
SNORA73A
LY6K
TNPO2
RPS23
KATNB1
RPS21
SDHAP2
NUDCD1
LARP1
SLC43A3
MIR1469
AGAP11
NME1-NME2
ENY2
NME1
PLEC
SH2B1
DNAJA2
EXOSC4
EFHC1
EFNA5
LOC107986163
BCAT1
PCM1
CNP
CAT
EXT1
CSKMT
MVP
CLK4
TAF13
CLK3
RGS3
RALGPS2
LOC100507551
EFR3A
ZMYND8
ACACA
TAF11
PKIG
ZBTB45
DPYSL2
GNAT2
ARID5B
RAB8A
BLOC1S1-RDH5
ADSL
NEDD1
NSMAF
CSNK1G3
GNE
RPL30
ATP6AP1L
UCP2
IPO13
LACTB2-AS1
CD47
SCARNA2
CYC1
CYRIB
NDUFA13
MAP2K7
PALB2
HINT2
NINJ2
MYO10
H4C12
FBXO38
LOC102546294
TMEM107
GINS3
ITPRID2
ABCB10
C1orf220
NR2F2
HARS1
PHB2
HARS2
FLYWCH2
SHARPIN
HOXA3
PRR7
ATP5F1C
ZIC1
CD63
DCTN5
MIR1302-3
RFXANK
NCOA5
ZNF584
ATP5MC2
SEPTIN9
PGGT1B
NDUFA2
PVR
ABCF3
ZHX2
LOC440346
CDC37
TRIM8
ADAMTS5
ALG3
EME2
SLC25A39
TMED7-TICAM2
TMED7
EMG1
JUNB
MIR1181
MAU2
RRP8
ANXA6
ZNF580
SDHAP1
ZNF764
METTL26
RPL35A
SSBP4
SNORD25
DENND2A
LASP1
SLC9A8
IK
ILK
SUGP1
MIR3655
LAMTOR5
TIMM44
QSOX1
TACC1
AVPI1
SNHG8
LAMTOR5-AS1
SNORD49B
ZNF146
RNF14
MAF1
GPSM1
TOLLIP
ZNF565
TSSK6
DENND6B
TOLLIP-AS1
ANGPTL2
MRPS34
METRNL
GLUL
PLEKHO2
TRAP1
DUS1L
AGPAT5
STK17B
ARMC5
BOLA2B
YTHDF1
RRN3
ZNF598
BOLA2
FAM160B1
RPL26
EEF1AKMT4
EEF1AKMT4-ECE2
TLE3
UTP23
SCAND1
LOC100505915
GATD1
EIF2B5
HOXB7
TLCD1
HOXC10
SLX1B
SLX1A
DECR2
MEF2C
SNHG1
TIGD5
WDR3
AKAP8L
G6PC3
BORCS8
BORCS8-MEF2B
SUPT5H
IQCG
SEPTIN8
PPFIBP1
LOC171391
HEBP2
SLC3A2
SPATA9
RANGAP1
RPL24
RBL1
PRELID1
DRG1
TXNDC15
YBX1
PEX12
LOC101928725
MIR4736
NDFIP1
TGFB1I1
CLPX
MYC
ZNF574
KCTD13
HERC4
PTPN1
RAB24
MINDY2
TBL3
B4GALT5
KDM8
ATP5F1B
AHCYL1
MRPL4
MRPS30-DT
DROSHA
DELE1
SRGAP1
EEF1D
C5orf22
VCPIP1
BOLA2-SMG1P6
MEF2C-AS1
CHID1
LINC02004
MCPH1-AS1
ZNF121
MARVELD1
COPS2
NCK1-DT
GALK2
MRPS30
GANAB
CD44
GDAP2
ACLY
ASPH
PGBD2
DENND2B
RPN2
ADSS2
ZFHX4-AS1
IFIT1
PLPP3
SERPINH1
ETV1
PSMC3IP
SMAP2
SNORA14B
ATP2B4
MAP3K7CL
PRR7-AS1
IRAIN
KIF22
NAGLU
HOXC-AS3
NCK1
DKFZP434A062
ERC1
LINC00355
HOXA10
ANKRD33B
TMBIM1
MIR4470
DVL3
PFKL
PET100
UHMK1
LTBR
RRAGA
WDR5B
TIMM50
SNORD12C
MIR100HG
LOC101928837
RPL37A
XAB2
RAI14
RCBTB2
TNS2
ADPRM
RPS12
TBC1D9B
GOLGB1
ZBTB47
C12orf73
HNRNPM
LZTR1
LOC102723582
PCNP
GLIS2
DDOST
MPZL1
PHPT1
ZNF710
NORAD
PPP3CC
ITGA5
VDAC3
WDR83OS
CDCA2
TSNAX-DISC1
HOXA-AS3
NCBP2
PA2G4
PHLDA3
CYP4V2
ASAP1
MLX
FLJ38576
AKIP1
TSNAX
SNORA21
SCO1
ZFAS1
SAXO1
MROH8
MAGI2-AS3
UQCR10
CXXC5-AS1
ZFP36
LOC102725254
UBE2C
ADPGK
RHOBTB3
DHFR2
ERAP2
PRRC1
AKAP8
NAA60
GLIPR1
HOXB6
ZNF747
ZNF629
TAF5L
TNRC6A
LOC100287175
SOCS6
WDR83
NSUN3
SENP5
SLC35E1
DDX49
CEP120
EGLN1
ST3GAL3
DIPK2A
AMZ2
CAST
COPE
DUSP5
TUBB6
YEATS2
MAGI2
TSKU
USP16
IDH2-DT
EIF4A2
KDSR
LOC102724467
KDM4A-AS1
ZC3H7B
OBSL1
SPRYD3
BICD1
SH3RF2
UBE2V1
NCBP2AS2
DGCR6L
STING1
METTL9
DSCC1
ZMAT5
SLC1A5
YAP1
TXNDC11
CCT3
SOCS2
PPP5C
IGF2BP2
TMED4
TRIM13
RRAS2
IMPACT
TCHP
TEX264
FAM86FP
ZNFX1
FER
TMEM64
TEFM
PHLDA1
KIAA0930
WDFY2
ATP13A1
NPEPPS
TAF2
MT2A
RFC4
LINC01990
RBM4
MAP10
CD59
GTF2F2
LOC105372483
HM13
IRX3
TANK
TSACC
WDR73
ZCCHC2
PKD1
ORC4
CNST
TFB2M
GALNT2
CD82
URB2
MRTFA
SLC11A2
MBD5
DNM1L
PSMA5
JMJD4
TRPM7
ZFAT
CALM3
ZBTB43
USP8
FAM86HP
HAUS6
COPG1
MACROH2A1
SHMT2
SLC25A24
LOC105371814
SNAP47
TIMMDC1
ZC3H10
LOC105371849
DAB2
CDC42SE2
CCDC189
CRIM1-DT
PRR14
COA6-AS1
PDSS1
NR1H3
LOC101927814
UBE2G2
LINC00933
PGAM5
CEPT1
STAU1
MGST1
BCL3
UBALD1
BICC1
PDE7A
COL6A2
COA6
TOMM20
ACAP2
USP3-AS1
LYRM1
ACP2
HPS6
DRAM2
LOC101928323
RPS25
UBE2Z
MTDH
DBNL
ZNF497
CNOT1
EMP3
LOC112268269
ATP11B
GOSR2
TPM1-AS
UBE2Q2P1
TPM1
CARHSP1
KDELR1
GPX1
BFAR
USF3
FBXL12
MOB4
MIR3180-5
PCMTD2
SEC61A1
ANKRD52
DCTN6
LINS1
AATF
RNPEPL1
NRN1
CRIM1
RAB22A
ATP13A2
HOXB2
LOC101929066
SIX5
C16orf87
GSTO1
TPD52L2
CRTC2
LOC101930370
CDIPT
CENPBD1
SEC11A
ANGEL2
GPATCH8
LSP1P5
CCDC134
RNF40
RELA
TRPS1
RPS24
DCP2
PRR14L
SLC9A3R1
NFKBIZ
AFG3L1P
RGMB
MIR638
GNAI3
RAVER1
ARIH1
GCA
DDX27
LINC01311
MIR3615
ESD
AP3S1
SPATA24
SRP14
ZNF48
C8orf86
B4GALT7
DLAT
TTC41P
LOC102467080
SMG1P3
RIOK2
DNM2
IFIH1
CAVIN3
PARD3B
RPS6KB2
LINC00461
ADM
MIR3613
DCAKD
RPL37
C5orf24
LSM5
CLCC1
SFXN1
MAP2K1
C8orf44-SGK3
C8orf44
SREK1IP1
CAPNS1
MIR3652
SLC25A3
SVIL-AS1
ZNF699
TRIM23
LOC101928069
GRAMD1A
TMEM202-AS1
COMMD10
MAP3K14
RPS27L
CCNF
SNORD3D
SRSF9
ANXA11
DPY19L4
PTDSS1
PLEKHH3
GRHPR
DYNLL1
HERC1
FBXO22
HERPUD1
NSD1
RRP1
ITGA3
CCNH
GSK3A
RPLP0
YAE1
ALDH1B1
AGO2
B4GALT4
DPM1
ETFA
FLJ13224
HSP90B1
SEC22B
NMT1
PKD2L2
ASAH1
SMAD5
CERT1
ZNF543
RNPEP
CDCA3
RMDN1
ZNF441
MYOF
TRAPPC4
CWC27
TCAF2
MIR3180-4
C6orf52
SMG1P2
NDUFS2
LOC613206
ASB7
FBN1
DENND3
SRP14-AS1
VASN
HEATR6
GLIPR1L2
SERTAD3
CASP4
LOC100128164
SNORD3C
LINC01424
ZNF830
IRX5
ZMIZ1
GPATCH1
SEC62
CCT6B
ARL8A
POLK
ARFGEF1
SMARCD2
ZEB1
PDCD5
LSM4
LINC01615
ZFHX4
SLC15A4
RPS2
SLC25A46
SNORA50C
CDC27
MRPS35
ATP5MD
MRPL32
ARHGEF2
ZNF689
WDR26
SLC2A1
SCD
EYA1
PWP1
LOC101927811
MOCS3
NAPA-AS1
KPTN
TRAPPC13
PAK1IP1
PPP4R1L
PSMA2
ARHGEF11
DECR1
CNIH3
LOC102724708
TOB1
PXN-AS1
PCIF1
C2CD5
ZNF207
ZFP30
LETM2
XXYLT1
BTBD1
UBE2W
RBMS3
MIR632
ADAMTS10
LINC02288
LOC112694756
TMEM9B
IREB2
IFIT5
SLX1A-SULT1A3
SLX1B-SULT1A4
DPP3
NOL12
GAS5
SNORD1C
PDSS2
MAP2K5
MIR4515
PRKACA
CAPS2
PHYKPL
AMN1
RAB30
VAT1
YTHDC2
RFESD
RAD21-AS1
SNORD74
MTERF3
SLC35B1
MIR4519
AP2S1
MAPK1
CUTC
SLC25A44
MIR762HG
IFT122
FAM172A
PMM2
VWA8-AS1
TIPARP-AS1
ZNF547
TRAPPC2B
ASAP2
LITAF
METTL21A
ZNF787
SNHG29
MTCH2
LINC01617
COX15
CAND1.11
SARNP
GPS1
PDCD11
LINC02021
PEX26
TXNL4A
COA7
MIR3180-1
MIR3180-3
MIR3180-2
SH2D6
MIR181A1HG
SYNE1-AS1
VWA8
TRAM2
NANOS3
DHX8
FABP3
MIR4505
LOC154761
RPS14
PKD1P3-NPIPA1
PROSER3
TMEM9B-AS1
ZBTB37
SLC2A1-AS1
BCL2L13
ZNF335
IRF2BP1
TUBG1
MRPS2
XPA
SCCPDH
MBD4
TAF1D
STARD4
RBL2
TRAM2-AS1
POLR2H
LINC00324
RFNG
ETF1
PIGB
TMA16
RSL1D1
MTG2
TTC14
ALCAM
IGFBP6
ATXN7L2
LINC00899
CRTC3
TNIP1
NF2
LRCH3
RRN3P3
HDHD2
PNPLA3
ORMDL2
HOXB-AS1
TFAM
PDCD10
KBTBD4
TOR3A
WNT5A
ERF
VPS13B
CLMP
CLNS1A
WASH2P
GNPDA1
SNHG9
LINC01410
MIR196B
TGFBR1
UBA5
PSPC1
SRM
TRMT12
PURA
RBM22
COASY
LINC01023
GPR176
C11orf54
VKORC1
NDUFS3
TRIOBP
ZNF564
NAPA
SMARCA4
PIK3R2
SHISA5
PWWP2B
ZNF608
PSRC1
RETREG3
SMG1P1
STUB1
ESRRA
ACAD10
AHRR
RASA2
SPCS2
FAM111A
FAM111A-DT
FAM98A
MRPL3
TRIM25
MGRN1
TOMM7
PIGBOS1
MIR193B
CCNJ
NELFCD
WASHC1
SEMA3B
LSG1
ZNF148
TRIR
ZBTB41
SOD2
SAMD4B
ZNF414
CYB5R3
SNORD42B
SNHG6
AKT2
STARD4-AS1
IDH2
MTFR1L
GPT2
BRAP
USP25
HOXA10-AS
STAT5B
DERL1
SLFN5
ZNF446
TNFRSF1A
WDR55
UROD
ZEB1-AS1
SNORD3A
B3GAT3
DERA
FKBP9
IRF1
ERGIC2
GOLGA4
MDH2
DEPDC5
ADPRS
CRB1
XRRA1
PHF20L1
NAT9
GNB1L
RTL10
THOC1
ZNF383
RP9P
C8orf58
GPATCH2
RAB7A
SLC5A3
MRPS6
ABALON
SMIM7
FBXO17
PLXNB2
LEO1
SLC39A13
TTC17
ACAD11
UBN1
SNORD104
CSPP1
ZNF189
RAD50
FNDC3A
ITPRIP
PMS1
FUT4
ZSCAN5A
SHLD3
POMP
AP3B1
TRAPPC12
CTTN
MIR3124
CGGBP1
MYBL1
PARP16
ETNK1
ZNF627
SLC35F5
EBAG9
TRPC4AP
H3C6
CDIPTOSP
PSMB3
ZCRB1
NUDT12
CRKL
PDCD2
HMGXB3
MRPL19
LOC102724596
SLC41A1
SPATA17
UTS2B
ZNHIT2
SPG11
POLR3E
TIGD6
EML3
MRPL24
ORC6
NEK6
MLST8
ZNF32
ATG12
NIPAL3
LOC105371795
SH3BP5L
RPL23
RPL19
HSD17B12
KDM3B
ABTB1
COPA
PPHLN1
RPL13A
RAB34
ORMDL1
SLC30A6
STYXL1
GK5
PTTG1IP
GPX7
C3orf38
PSMD9
UQCRC2
ZBTB38
ESYT1
TCF4
CNNM3
XRCC4
H2BU1
RAB6A
MAPK8IP3
RYK
ST20
IFT20
ANAPC5
EIF2D
PSENEN
TMEM167A
MRPL50
TRAPPC10
TMEM71
DCAF4
H2AW
TNKS
PICART1
TMEM186
STK38L
HLCS
PKD1P5-LOC105376752
LYPLAL1
TADA2A
H4C11
NCSTN
TCP11L2
IFI16
PAGR1
SAR1A
ZNF780A
MED10
HPD
TNFAIP8
RPL21
NAGA
ARHGEF12
RPS15A
WSB1
TGIF1
DNAJC7
GALNT7
CMSS1
RIT1
SARS1
LARP4B
AP3S2
ZNF106
TMEM87B
RPL22L1
USE1
LOC284454
NUFIP2
SASH1
GSPT1
LINC00938
PPP1R12C
SOCS2-AS1
ATP5F1E
MTA3
KANK2
DNAJB1
LOC105379183
C5orf15
SBF2
NT5DC3
DDR2
SNHG25
HLX-AS1
ECI1
KNOP1
LYPLAL1-DT
AP4E1
CBX1
RAB3GAP1
RAD23A
NPHP3-AS1
RPS6KA4
WASH8P
CCDC50
ST3GAL5
RPL23A
PLK2
MED1
ZNF785
PKMYT1
TMEM104
SMG1P5
ERGIC1
IKZF2
VAMP4
VPS35
SEC61G-DT
VASP
ZNF18
LOC105369691
RRM2B
MTG1
SQSTM1
SELENOH
MRPS22
FH
ARFGEF2
RSL24D1
KCTD5
SNORA78
SEC61G
SAP30
TTL
ROCK1
SF3B2
NAXD
SNORD13F
EIF4G1
CPQ
RSU1
RAB35
VPS37B
IFNGR1
NECAB3
LRRC47
ANKRA2
ATAD1
LETMD1
MFN1
LDHB
SMN2
SMN1
CREBRF
CLPTM1
RPL6
DLGAP1-AS1
GGPS1
COX17
ZFAND1
CFL1P1
MALINC1
EIF4G2
ZNF346
THORLNC
SMG1
FCHO2
MANF
SUGP2
TMEM214
SLC38A1
RARA
ATP1A1
POLDIP2
TCERG1
ZFP62
ST3GAL5-AS1
SNORD15A
TMEM127
ATM
MTF1
CTR9
UBR5-AS1
LINC01547
ARMH3
LOC102724378
RPS6KC1
ST6GALNAC6
ACBD5
FBXW11
SLC12A2
ARMC6
CCSER2
H1-5
SET
MRPS28
RPS6KB1
KIF5B
TUBD1
FKRP
DDTL
CCDC6
DDT
MIR4522
ZXDC
CFAP298
CFAP298-TCP10L
SNX9
NDUFB9
UTP15
FAM207A
ZNF316
RNF19A
CAPN10-DT
USF1
MLLT6
UQCRQ
PGS1
HEXIM2
MYL6B
SAMD8
SHPRH
TMEM199
GPR107
MIR4523
RAB30-DT
GDF9
IDI1
HMG20A
FAM168A
DCTN4
ETFB
PSME3
ZNF770
TXNDC17
TCEA2
COPS6
DYNC1I2
MCRS1
SF3B1
TATDN1
STARD10
TAOK1
STAM2
PHLPP1
RABL6
CSTB
TYW5
RRP1B
LINC01184
KAT8
DDX41
TMEM248
UBA52
NAT10
TNFAIP1
DMXL1
SMARCC2
LYSMD3
POLR2L
CYTH3
PDXDC1
RAE1
CASKIN2
PI4KA
CREB5
CD55
NEURL2
BCCIP
SNORD118
C12orf57
BIN3
CDC5L
SEC23IP
ISCU
EIF4H
POLR1D
BAZ2A
ERLIN1
CMTR1
MRPS11
ZC3H11A
TMEM35B
ZNF668
AHCTF1
HOMER1
NKIRAS2
REEP5
HEXIM1
ASH2L
RUVBL1
BAG1
INTS14
RBBP5
UBLCP1
GSS
CREBZF
CTSA
PYM1
PFDN4
KIAA0754
RPS16
SMAD7
ITGA11
UROS
IL15
CCDC142
SNORD3B-1
SNORD3B-2
H2AC13
TNKS2
WDR37
KIAA0753
CTIF
HSF2BP
MRPL46
CIAO1
OST4
USP12
MDFIC
ZBTB26
SLC25A35
LOC105379143
RNA5S1
RNA5S2
RNA5S3
RNA5S4
RNA5S5
RNA5S6
RNA5S7
RNA5S8
RNA5S10
RNA5S11
RNA5S12
RNA5S13
RNA5S14
RNA5S15
RNA5S16
RNA5S17
DTWD2
INPP1
PHKG2
DNAJC17
RAD21
LIG4
WWP1
LRCH1
MIR378D2
ARID4B
PHRF1
SLC24A1
STK36
PGM3
BLOC1S5
TPBG
ABHD13
NCOA4
TMED2
HCFC2
BRD4
SARS2
CEP20
PAFAH1B2
CBR1
C22orf39
LOC51145
NSD3
GNB4
ZNF688
PEAK1
TXNDC5
RUFY1
SERF2
RNF25
PCBD2
MIR3175
UNC45A
CYB561
RWDD2A
NME2
SNAP29
MACIR
BLVRA
BLOC1S5-TXNDC5
CSNK1A1
TTC31
SMIM15
MIR3912
ATP5MC3
ARHGAP17
POLR3B
GLT8D2
PACERR
SMPD1
PDXDC2P-NPIPB14P
NACA
SLC25A32
UBE2L3
SPG21
NDUFS5
PSMA4
LOC102723322
HYOU1
LINC00702
DCAF13
IL7
SEC24C
FSD1L
RNF169
PDCD7
SPRED2
HNRNPH1
RORA-AS1
GARRE1
ETS1
ARL1
KMT5A
NIPAL2
E2F5
MIR6090
FAAP100
DCUN1D3
C21orf91
LPGAT1
DIDO1
JMJD1C
PPM1F-AS1
ICE2
MYH7B
KIF18B
C10orf88B
GATAD2A
LRRC59
SSH1
NID1
MAT2B
FAM24B
VAMP1
ZMYM6
EMC2
TFAP4
VPS35L
PEX2
ZNF700
CAPN10
BLVRB
PRKAR1B
MIR3610
KLF2
EBF1
SLC33A1
H3C11
CCNG1
CFAP94
TARS2
LOC101927402
SLF2
SLC7A5
FAM24B-CUZD1
TOB2
DIP2A
HINT1
ZDHHC17
NPHP3-ACAD11
GLUD1
CHMP5
EIF5B
RTKN
TMED2-DT
TNKS2-AS1
CRYZL1
LOC100419583
HNRNPF
LRRC27
KCNQ1OT1
LINC00471
MAIP1
GPC6
NPHP3
AKIRIN1
SCO2
PTGS2
CPNE8
LOC101927100
TLNRD1
SNORD45C
DLX1
FBXL17
RBM12B-AS1
SEC24A
EIF4EBP2
PRRC2C
GCN1
ICE1
ETFRF1
ZNF548
COA4
SLC35A4
PDXP
MIR21
SP140L
PLA2G6
PAAF1
KDM2A
RNF26
PPP1R14B-AS1
MRPL27
RCAN1
APBB3
TMEM200B
ETS2
EME1
RSBN1
TMEM167B
TMCC1
GSN
RNF41
TNFRSF11B
PITPNM1
ZMPSTE24
CILK1
MAEA
RANBP3
SMIM15-AS1
GIGYF2
GOLM2
IQCN
NDUFAF5
CERS5
MRPS12
LOC100287808
CCDC130
RWDD4
ABL2
LOC101929709
MIEF2
LOC107987142
USP5
KPNB1
ZNF653
NDUFB5
PSMC4
SELENOW
SKP2
RIPK2
TMX2
EID2
SLF1
STRN4
RPLP1
TAF15
TCTEX1D2
CHUK
CDK6
LMAN2
VIM-AS1
MRPL47
ZNF341
RBM12
CPNE1
SETD9
POLR1A
CNTROB
AAAS
USP21
EEF1AKNMT
LZTS2
TMEM250
ESF1
STK32C
GON4L
KLHL20
AFTPH
CLTB
KIAA0825
RBM12B
CIPC
FIBP
PDE8A
TRAPPC11
GYS1
D2HGDH
LNPK
MST1P2
OPTN
FOXJ2
CAMLG
MIR4754
CAMK1D
COX5B
FKBP2
CENPBD1P1
MYO9B
NETO2
ZNF266
MIR3199-1
NEPRO
MGAT1
TMEM109
PTMS
PARVA
MIR6831
H2BC10
BRD8
SLK
PSMD14
LBHD1
FAM120B
MFF
MFF-DT
AFF4
CYTH1
PTPN4
ST20-MTHFS
RNU7-1
XPNPEP1
TM4SF19-AS1
GGCT
SYNRG
SNORD95
ARFGAP2
CASC3
WASH5P
ADAM10
RUVBL2
TMEM39B
HEATR1
PYGO1
NCKAP1
H2BC13
FLJ20021
TDG
TFB1M
ITFG1-AS1
GULP1
GOLT1B
EPRS1
ZNF639
VAV2
FRMD8
RSRC1
COQ5
PCGF2
TKFC
TICAM2
PLK1
AAGAB
ZNF354B
COPS5
SOAT1
METAP2
SIKE1
ARSJ
ANAPC1P2
FAM234A
KIF20A
TMX2-CTNND1
PAK2
BNIP1
LINC00886
PLSCR1
SCARB2
ETV3
TRIB1
NUDT16
LOC100128568
UQCC3
NEMP2
PIK3CB
WAPL
TNK2
PRKAA1
FBXO28
LOC339874
DDB1
RECQL
ARHGEF10L
ZNF768
PDP1
SUZ12
RAPGEF6
MGAT4B
RIPOR1
FUT11
ZNF136
RTN4
AP4B1-AS1
ABHD14B
COPZ1
SELENOS
MBD1
PTCD3
RAB3GAP2
SH3PXD2B
FCHSD2
ADAT2
EFEMP2
ZCCHC7
RFC2
SLC25A1
HAUS8
UBE2J2
ROM1
ZNF213
PROCA1
WIPF1
PDK1
FZD2
OPA3
NAA38
BTAF1
ZNF652
CLN3
POLR2K
IQCH-AS1
NUDT5
DCAF10
VDAC1
CTSL
QRSL1
CCDC85B
TRAPPC8
RPS5
RHNO1
RNF10
CAPN7
ARCN1
THAP1
SNX24
CIZ1
CERS6
STAT6
FADD
BCL2L1
UBE2D2
RTN4IP1
NIP7
ATF7
COQ8B
KRT8
PCCB
COG8
CCDC103
DCTD
SEPHS2
TIPARP
CFLAR
GPX8
VAPB
CYB5D1
MR1
DPAGT1
SNX30
EEF1G
LOC374443
MIR574
IFI44
ARHGAP12
EDEM3
DDX46
PEX3
PIP4K2B
PCYT1A
GTPBP3
AKR1A1
COLEC10
BLOC1S2
TP53INP1
MAP3K20
M6PR
KPNA3
HPS1
UQCR11
EFTUD2
DCP1A
FIGN
TMEM63A
CCDC3
LOC105369728
CDK8
NUDT19
TMEM65
FAM91A1
BRIX1
WASH7P
TRAPPC1
SPCS1
PCGF6
GLS
GLT8D1
LMBRD2
SSRP1
TELO2
NDUFAF6
POLR2B
ZNF213-AS1
ELOC
KIRREL1
DHX29
ZFYVE19
PCBP2
MIDEAS
GTF3A
SOS1
SAP18
CCNB1
KAZALD1
SLC7A5P2
COL5A2
WDR90
DHCR24
SLFN12
STN1
EHMT1
LOC105371038
E4F1
RAD1
ITPR3
BRD2
LSM12
ITPRIPL2
CCDC114
RDH14
ZBTB6
AIFM2
ARRDC1-AS1
KAT6B
CTNND1
MLEC
MIR2110
CCDC186
BTF3
[truncated: 6,683 more rows]

## Sheet: LM7 overrepresented
IKZF2
PSMC4
SELENOW
LYRM1
SKP2
MACIR
DIDO1
RIPK2
TMX2
EID2
TNKS2-AS1
IDI1
SLF1
STRN4
RPLP1
TAF15
TCTEX1D2
CHUK
CDK6
LMAN2
VIM-AS1
MRPL47
ZNF341
RBM12
CPNE1
SETD9
POLR1A
CNTROB
AAAS
USP21
EEF1AKNMT
LZTS2
TMEM250
ESF1
STK32C
GON4L
C12orf57
KLHL20
HOMER1
AFTPH
CLTB
KIAA0825
RBM12B
RNF41
RAB6A
CIPC
FIBP
PDE8A
TRAPPC11
GYS1
NEK6
D2HGDH
LNPK
MST1P2
OPTN
FOXJ2
CAMLG
MIR4754
CAMK1D
COX5B
TMCC1
FKBP2
CENPBD1P1
MYO9B
NETO2
MIEF2
SLC1A5
PDXDC1
ZNF266
MIR3199-1
NEPRO
MGAT1
DDT
TMEM109
PTMS
TMEM200B
PARVA
MIR6831
H2BC10
BRD8
SLK
SPRED2
SOCS2
PSMD14
LBHD1
FAM120B
MFF
GALK2
MFF-DT
AFF4
CYTH1
PTPN4
ST20-MTHFS
CSNK1A1
RNU7-1
XPNPEP1
TM4SF19-AS1
GGCT
CERS5
SYNRG
SASH1
SNORD95
ARFGAP2
CASC3
UBE2L3
WASH5P
ADAM10
RUVBL2
TMEM39B
HEATR1
PYGO1
NCKAP1
H2BC13
FLJ20021
TDG
TFB1M
ITFG1-AS1
GULP1
GOLT1B
EPRS1
ZNF639
VAV2
FRMD8
RSRC1
COQ5
PCGF2
TKFC
TICAM2
PLK1
AAGAB
ZNF354B
COPS5
SOAT1
METAP2
SIKE1
ARSJ
ANAPC1P2
FAM234A
KIF20A
TMX2-CTNND1
PAK2
BNIP1
LINC00886
PLSCR1
SCARB2
ETV3
TRIB1
NUDT16
LOC100128568
UQCC3
NEMP2
PIK3CB
WAPL
TNK2
PRKAA1
FBXO28
LOC339874
DDB1
RECQL
ARHGEF10L
ZNF768
LPGAT1
PDP1
SUZ12
RAPGEF6
MGAT4B
RIPOR1
FUT11
ZNF136
RTN4
AP4B1-AS1
ABHD14B
COPZ1
SELENOS
MBD1
PTCD3
RAB3GAP2
SH3PXD2B
FCHSD2
ADAT2
EFEMP2
ZCCHC7
RFC2
SLC25A1
HAUS8
UBE2J2
ROM1
NME2
ZNF213
PROCA1
WIPF1
RNF19A
PDK1
FZD2
OPA3
NAA38
BTAF1
ZNF652
CLN3
POLR2K
IQCH-AS1
NUDT5
DCAF10
VDAC1
CTSL
QRSL1
CCDC85B
TRAPPC8
RPS5
RHNO1
RNF10
CAPN7
ARCN1
THAP1
SNX24
CIZ1
CERS6
STAT6
FADD
BCL2L1
UBE2D2
RTN4IP1
NIP7
ATF7
COQ8B
KRT8
PCCB
COG8
CCDC103
DCTD
SEPHS2
TIPARP
CFLAR
HNRNPF
GPX8
VAPB
CYB5D1
MR1
DPAGT1
SNX30
EEF1G
LOC374443
MIR574
IFI44
ARHGAP12
EDEM3
DDX46
PEX3
IREB2
PIP4K2B
LETM2
PCYT1A
GTPBP3
AKR1A1
COLEC10
BLOC1S2
TP53INP1
MAP3K20
M6PR
KPNA3
HPS1
UQCR11
EFTUD2
DCP1A
FIGN
TMEM63A
CCDC3
LOC105369728
CDK8
NUDT19
SQSTM1
TMEM65
FAM91A1
BRIX1
WASH7P
TRAPPC1
SPCS1
PCGF6
GLS
GLT8D1
LMBRD2
SSRP1
TELO2
NDUFAF6
CYB561
POLR2B
ZNF213-AS1
ELOC
KIRREL1
DHX29
ZFYVE19
PCBP2
MIDEAS
GTF3A
SOS1
SAP18
CCNB1
KAZALD1
SLC7A5P2
COL5A2
WDR90
DHCR24
SLFN12
STN1
EHMT1
LOC105371038
E4F1
RAD1
ITPR3
ZNF580
BRD2
LSM12
ITPRIPL2
CCDC114
RDH14
ZBTB6
AIFM2
ARRDC1-AS1
KAT6B
CTNND1
MLEC
ASH2L
MIR2110
CCDC186
BTF3
NPTN
MIR3199-2
ZHX1
ZSCAN31
SERF2
SERF2-C15ORF63
STT3A
CCKAR
HCFC1R1
RPL28
NUP37
PDE5A
AKAP13
KIAA1958
ARHGEF2
TMCC1-AS1
LOC100506476
MPPE1
CDKN2D
COG3
COPB2
PEMT
MIR7706
LOC100507291
RPL27
TMEM44-AS1
MYO1E
MTIF3
DNAJA3
MED19
MRPS14
CTTNBP2NL
PEX2
LOC100130987
ERCC1
SERINC5
SNX4
FBXL19
POLR2M
SYNPO
HASPIN
NDUFB4
DNAJC11
PDIA3
COL1A1
RPL31
ZFAND6
ZHX1-C8orf76
FOXM1
ZNF25
C12orf65
UIMC1
SLC35F6
CENATAC
RAB2A
ZNF512
MIR6850
CHCHD5
TRIM45
STK38
CDC25C
CCM2
KLRK1-AS1
SNORD43
IFIT3
CHMP5
DNAAF5
PARPBP
FAM53C
MTMR10
PPP1R14B
PCMTD1
C1orf74
MSTO2P
TAF6L
SUPT20H
RPS3
ITGB8
GLOD4
EXOC8
ZIC4
MYADM
HSD17B7
PLAUR
LOC101927278
MFAP1
CDC123
SCO2
ZNF791
PDHX
MAPKBP1
RAN
WRAP53
KMT5A
MRM3
LPGAT1-AS1
WIPI1
CATSPER2P1
PYROXD1
KLRG1
NKAPD1
RANBP2
HAGH
ZNF490
C8orf37
MARCHF5
AXDND1
SP2
LOC107987142
PGM3
SOCS1
TMA7
PAM
OTULIN
WHAMMP2
RPL14
LCA5
NR3C1
MRPL13
MRPL9
MTBP
WDR75
OAZ3
CPEB4
DUSP14
CCDC51
TEX9
LOC728178
LOC101927478
IQCH
EMP1
NDUFV3
ZNF180
FAM47E
PRDM10
RALBP1
H2AX
EXOC7
DENND1B
TACO1
LOC102724596
APIP
FRAT2
RASSF8-AS1
LOC105373496
LOC93622
ADO
FBXW2
PRPF38B
ALDOA
SRSF8
RCC1
B3GNT10
SPIRE1
TCAF1
WASHC4
GSN
LHFPL6
FAHD1
LOC101928728
CLPTM1
CCNY
AASDHPPT
RERE
MTREX
KBTBD3
DIS3L
NUP133
CPEB3
RPL8
RFX7
DNAJC13
NT5C2
ZNF442
POLG
AP2B1
EPN1
LPIN2
STX3
RPS26
TMEM123
COPS7A
SERAC1
TRIM44
PSMG1
PDXP-DT
ETV1
FNBP4
SREBF2
LRIG2
BAG3
PIH1D2
ZNF576
BMP1
AHNAK
RBM34
LRFN4
TASOR2
ZNF654
ARL2
PRMT2
PPTC7
USP12-AS2
TEX2
FAM114A1
TM9SF2
CISD1
DLG4
SNHG3
ATXN10
IQCG
SELENOT
CSE1L
GTF2H5
SLC39A13
C8orf37-AS1
GORAB
ANKHD1
ANKHD1-EIF4EBP3
PPP3CA
ZNF836
MZT2A
VAMP5
PPP1R14B-AS1
RAD54L2
CGGBP1
ANKRD36B
ANKRD26
CREB3L1
GORAB-AS1
PPIL2
IL1R1
TENM2
MEGF9
ARL2-SNX15
SFXN3
LOC101929054
GOLGA2
LOC100132249
DUT
LOC105379194
NSL1
TATDN3
ACADVL
SDCCAG8
CDNF
LINC02482
CBX6
TXNDC5
CDK2AP1
LOC414300
NBR1
XPO6
PLEKHF2
B4GALT1-AS1
PRADC1
UTP11
LINC00461
RNF4
AXL
ANXA4
SMG8
MIR6821
QARS1
PARP9
DTX3L
DINOL
CARD19
PSAP
ACBD3
FBXW4
CNTLN
ZNF267
B2M
FDX1
LOC102724532
RAB14
ATAD5
FN1
ZC3H15
LOC731157
TWF2
MTERF4
C1orf35
CYCS
PANK3
DDX60
LINC02535
SPRTN
OSTM1
CARHSP1
MMP24OS
MMP24-AS1-EDEM2
LOC729291
CLIP4
GEMIN4
CHCHD4
CCZ1B
ZNF865
SLC9A1
FAM217B
TMEM17
CARS1
RUVBL1
PIAS2
PRMT7
DOCK10
SPATC1L
RAET1E-AS1
STK10
LRP8
MSTO1
LMLN
SLC38A1
TAF5
NDUFA1
FAM72A
MIR5684
FLNC
WNT5A
STARD13
HDAC1
ABHD2
TAF4
TMEM50B
RNF113A
SWI5
INPP5B
LRIG2-DT
ARFIP2
PLAGL2
CAPN2
TOB1
MRPS15
SH3BGRL3
RBM6
CCDC91
TRIQK
SENP2
GIN1
SKP1
RACK1
RNF31
DBIL5P
CKLF
ZNF613
RPL34
HS1BP3
BAD
CTNNA1
CDS2
GGPS1
PARP14
CHERP
PCNA
TIMM10B
GOLGA5
RPL12
CKLF-CMTM1
STT3A-AS1
PPIP5K2
RUFY2
EP400P1
JRKL
ZNF503-AS2
ANAPC7
RHOG
CETN3
TMEM43
POFUT1
SLC7A6OS
SLU7
DHX40
SP100
LOC105373805
GPN2
DENR
PHKA2
SMARCD1
MIR1302-2
MIR1302-9
MIR1302-10
MIR1302-11
AGPS
C12orf60
CCDC82
CAPN15
CTBP2
ALG12
NFE2L1
RIOK1
LOC101929897
CYBRD1
FBXL19-AS1
SIGMAR1
PPP1R3D
MMADHC-DT
POLQ
NCOA2
TMEM267
IARS1
DNAJC25
PTGER4P2-CDK2AP2P2
HPS4
SPRYD4
CAB39
DNAJB11
ME2
DCTN1
HMGCR
MRPL40
ZNF142
EBF1
ANTXR2
VPS26A
LOC100130691
KATNAL2
CRELD2
LINC02867
SNX16
UBE2V2
MYO1B
ARPC3
MAPK14
SEC24B
MFGE8
SERPINB8
FLJ31104
ZEB1-AS1
ZNF184
INPPL1
DNAJC25-GNG10
STXBP3
CHD2
ADIPOR1
LAPTM4B
PPP1R12B
KLHL24
B4GALT1
ATF7-NPFF
SEC24B-AS1
RAD23B
ATP6V0E1
ANKRD36C
ARAP1
LINC01615
CCDC106
LINC00167
SETX
MAML1
ZBTB34
AP3M1
IRGQ
CAGE1
CNPY2
PTTG1
SYVN1
ACTN4
TXNDC9
SNORA16A
SRRD
SIN3A
HMGCS1
SCAMP3
ANTXR1
RANBP1
CAV2
CEP250
ZNF79
YIF1A
NEDD4
RSRP1
RBMX
NSMCE2
NAA25
EEFSEC
SCYL2
CAV1
HLX
TBCCD1
SIRT3
ATP5MG
WBP11
NUMBL
CD58
LUC7L
UBE2B
FALEC
CDON
PLEKHA8P1
SPATA2
TMED1
RASSF8
POLD2
RIOK3
NBAS
GOLGA3
ANO6
IRX1
AHRR
YDJC
BCS1L
RPS19
GPAT4
VPS37C
HSPA14
LOC100421372
IL6ST
ZNF343
C2orf73
ZNF638
LOC102723729
LRSAM1
PKP3
PGP
ARMC5
GAPDH
GNG12-AS1
TGFBR2
PTGR2
MED7
PPP2CA
RASAL2
PLEC
TAX1BP1
THAP12
CDK12
SIRT2
SUDS3
OSBPL3
GPR137
PEX16
TPCN2
RPL34-DT
DUSP12
LOC100507634
SEMA4C
KANSL3
LINC00944
TNKS1BP1
ZCCHC9
LOC101928424
STAMBP
INPP4B
WASHC5
COL6A4P1
NELFA
NUBP1
MIR4767
SRPRA
CKMT2-AS1
DGLUCY
PPIC
MET
LTO1
ABCC10
JPT2
TSPAN3
ERF
COPB1
MYH10
SPICE1
ASAH2B
IKBKB
RNF6
LINC02202
NIBAN2
PPP4C
IKBIP
MEF2C-AS2
TXNL1
CCT5
ACTR5
PIGU
ANKRD39
STS
ROCK1P1
TFRC
CNDP2
TEAD3
C17orf67
SOD1
RASAL2-AS1
SRD5A1
LOC101928796
TK2
MAP4K4
LINC01962
CALM3
MMADHC
THOC6
DUS2
DENND2A
SPAG16
NFKBIB
USP24
DDX28
KDM2B
NSUN6
PKN3
RASSF1
SDE2
RNF216
RNA5S1
RNA5S2
RNA5S3
RNA5S4
RNA5S5
RNA5S6
RNA5S7
RNA5S8
RNA5S10
RNA5S11
RNA5S12
RNA5S13
RNA5S14
RNA5S15
RNA5S16
RNA5S17
PPP5D1
MCCC2
MORC3
LOC101927851
CCAR1
NSUN2
RARS2
LOC101927245
EFL1
TBC1D10B
TUFT1
GDF5
ELP2
DIMT1
THAP8
MIR4289
GTDC1
LOC101929767
DEPDC4
SPAG16-DT
MIA3
ATP5MF
ATP5MF-PTCD1
LPCAT4
RUSF1
IMP4
ACY1
GGA1
ARL6IP1
SLMAP
PGAP3
STX16-NPEPL1
CSE1L-AS1
LRP11
WIPF2
ZEB1
MAMLD1
POGK
PPP6R1
MRTFB
CDKL3
BCDIN3D-AS1
MIR4469
PJA2
CDCA7
STX16
LOC105372653
RPAIN
TMEM30A
CHRAC1
USF1
COX18
LDLR
MTMR6
OTUB1
MPHOSPH9
LOC101928595
FAT4
MOV10
MSANTD2
RIF1
TIMM17A
NR1D1
SNAPIN
C1orf52
TMEM168
ZNF559
POLA2
ERBB2
JAZF1-AS1
EXOSC3
ZNF559-ZNF177
NDUFA9
ARHGAP21
MIR1289-1
SULT6B1
PPP6C
NOD1
RNF168
GTPBP8
PARN
MZT2B
LOC100507283
NUP88
COP1
ZFYVE16
FAM86EP
EYA3
CCNYL1
NLN
RBMS1
AP2A1
TANGO2
ASTE1
LINC00235
UBE3C
CEP164
METTL8
RPL7
MIR3661
ADK
TBC1D22A
PUDP
LINC00909
DDX56
ORC3
POLD3
DHX35
RBX1
PES1
PSMD13
PPARD
NANOS3
WDR74
CCDC9
NEK11
ZMAT3
NCLN
SLC39A6
TSPOAP1-AS1
TAF10
CARS2
AKAP3
WDR62
EEF1AKMT2
ABLIM1
TTC9C
RTTN
STIP1
FOXP1
BCL2L12
MCU
ELL2
EIF3D
SLC38A10
AKAP7
C15orf61
NARS1
LOC107986192
DGCR2
NUP214
PPP2R5B
KPNB1
WDR76
SGTB
BACH1
NIT1
ITGB1BP1
DTD2
MRPL30
CCDC191
SNHG16
ANKAR
ADGRF3
ATPAF1
ZNF407
CSTF2T
ATL3
KCNMA1-AS3
SLC30A5
CNOT11
BRD9
CKAP5
CEBPZOS
SCAF4
CEP350
SESTD1
PRKCE
ATP1A1
CSGALNACT2
PFDN2
TRIP13
ACVR2A
ALG8
APAF1
NGRN
STK17A
LINC00449
TANGO6
GNPNAT1
CREBL2
IP6K1
GLE1
ZADH2
OSMR
ZBTB10
XRN1
OSMR-AS1
CIB1
PATL1
LOC143666
MHENCR
LNPEP
ZNF606
RPL27A
AGO4
DAPK1
PHF21A
IFT140
CLASRP
LOC400684
ABCA5
LYST
DLEU1
YWHAZ
LAMB2
MIR661
KCTD3
SIK2
MZF1-AS1
LOC100128398
NECAP1
SETD4
NCKAP5L
GOSR1
NOL7
YAF2
DENND6A
CHCHD2
RELCH
SUN1
OLMALINC
IQGAP1
KCNMA1
LRRFIP2
LRP4-AS1
SYTL2
ZC3H7A
MZF1
ZMYM1
SNORA9
THBS1
LINC00115
TAF1
TMEM30A-DT
CLCN7
QTRT2
YBEY
LINC00941
DGKE
LINC01128
GID8
CD63
RRP9
SRP68
PHACTR4
HEXIM2
ZNF668
AP4B1
NECTIN3
VPS13A-AS1
CPSF3
SFXN2
PPP2R3A
KLHL28
TMEM143
RLF
FSTL1
TERC
PRDX6
KPNA6
OIP5-AS1
DPY19L2P2
PARP3
STRADB
PSMD3
RFFL
HMBS
NUDT1
PFKM
SPSB3
LOC100506023
GMEB2
LSM14B
PLEKHG2
MOB3C
EXO1
ATPSCKMT
ATP5PB
XRCC6
RPL3
ETS2
DCAF17
TTYH3
TRIM11
NUMA1
SRXN1
ANKRD18CP
AGTRAP
KCTD21-AS1
TIFA
MICOS10-NBL1
MICOS10
DPY19L3
STXBP4
NUBP2
FOXRED1
GTSE1-DT
METTL6
ZNF487
BRWD1-AS2
BOD1
NPM1
COX11
FAHD2A
RNF227
ZNF846
MIR4530
LOC105378614
CHROMR
RABIF
RNASEH2C
B3GALNT1
DNMT1
LARP6
VPS72
BRWD1
MTHFD2L
SLC16A13
EPB41L2
ARPC5
KCTD10
GTSE1
EMC3-AS1
FTL
ARL5B
PMAIP1
PAIP2
EMC4
PDIA6
RBSN
RMND5A
DNM3OS
ATP6V1G1
SET
THUMPD2
INTS13
DESI1
SUGT1P4-STRA6LP
SUGT1P4-STRA6LP-CCDC180
PGBD4
CIP2A
ELAC1
PREPL
MICAL2
EAF1
FAM189B
MANSC4
KLHL42
MGAT5B
MED25
BSDC1
RFT1
GGA2
EMC7
TMEM183A
SENP1
H2AC17
LDLR-AS1
DDX1
PRCC
MIR4774
JMJD1C
SNRPA1
WDR77
METTL25
CCZ1
PIGN
IFT88
DISP1
IFI6
SIRT1
SPDL1
KRT18
DIS3L2
PARD3
YRDC
CEBPB-AS1
ORAI1
SUMF2
TSEN15
PRR34
TYMSOS
FBXO7
PARP11
AARSD1
TRAK2
ACTR1A
CDK5R1
ANP32A
INCENP
COPS4
TRIM7
PATZ1
COTL1
LRRC49
PLOD1
ANKRD40
SMPDL3A
MTMR12
DNAJB1
MCFD2
MLF2
MRPL44
XPO5
CTSD
TNS2
CCDC57
TRMT61B
FAM216A
RNA5S9
SLC35G2
SAXO2
CASC2
UVRAG
CCDC115
DDX6
ELOB
HOXC6
HOXC5
HOXC4
TERF2IP
SEPTIN9
TSSC4
SDC2
CRNDE
SMARCE1
MED30
AMMECR1L
SPATS2L
IQSEC2
CEP170
NTAQ1
CCDC59
DDX11
DZIP3
KDM2A
DLEU2
ARID4B
RPL41
CDK17
MSANTD3
TUBB3
C15orf39
DYNLRB1
ANKRD54
DYNLL2
SEC22A
LOC101929710
BICRA
UBN1
KEAP1
METAP1
FARP1
ARPP19
DZIP1
ENO3
ARL3
PHF12
GPN3
DDX21
SLC31A1
LINC01213
VTRNA1-2
RNF170
KARS1
DCLRE1B
MIEN1
NDUFS8
FGFR1OP2
MCM9
ADD3-AS1
LINC01521
WDR5
NCDN
MIR658
DDX11-AS1
EIF4B
ANKRD13D
RBAK
RBAK-RBAKDN
PPP3CB-AS1
EFCAB5
CUL2
RAB11FIP2
EDF1
PCCA-DT
DLG1
ELOA
SMU1
EIPR1
ZBTB3
POLH
PAN3
ZNF460-AS1
LOC105374727
HACD3
HLCS
ZC3H12C
TTC7A
ZBED5-AS1
C1orf198
SMPD4BP
DMXL2
ENGASE
PITPNB
ANAPC1
TTC30A
LOC105370579
ZNF841
MEIG1
SNU13
NDOR1
BNIP2
RPL32P3
CDC73
CABIN1
MCMBP
CDC42BPB
RICTOR
INTS2
MPST
KIAA0319L
BAX
PCCA
ATP11C
NBPF1
FNIP1
LMO7-AS1
CBFA2T2
ZC3HAV1L
TTC28-AS1
RPSA
EPC1
TAPBPL
ZNF460
RTL6
TOGARAM1
ECHDC1
HEG1
GLYR1
ZFR
NEMF
TMUB2
RDH10
NUP35
MRFAP1
LOXL3
GMDS-DT
WDFY1
CEBPD
NDUFC1
LSM10
SSX2IP
TUBA1A
RELT
UFM1
PTPRG
RAD9A
MIR199A2
TCF12
SLC25A16
ZNF646
FAU
MED26
TCAIM
RGL1
PAN3-AS1
CPLANE1
TACC2
STRAP
LOC100287042
H2AC16
AHSA1
SYNGR4
GMDS
SBNO1-AS1
LOC100287049
TMEM203
AMACR
ABL1
PUS1
HOXA9
MRPL49
GS1-124K5.4
CDPF1
NFKB2
DHX36
MGAT4FP
CCDC88A
ARL6IP4
SFSWAP
NIBAN1
NINJ1
ZIC5
PPP3CB
NDEL1
SBNO2
BMS1P4-AGAP5
BMS1P4
GLUD1P3
ZBED5
RBM43
ACBD6
ZYG11B
RPL18
KDM1A
PTEN
C1QTNF1
GEMIN8
UACA
RPS17
SNORA7A
RPL32
LMO7
CSTF1
PARP4
H3C8
PDE4D
TMSB10
NEURL4
YAP1
ELP1
GVQW3
TMEM242
LOC114841040
TBC1D19
WDR43
AP5B1
ARHGAP19
C1orf122
NOP16
TAF1A
TAF1A-AS1
LINC01852
EIF3J
KANSL1
HIRA
VPS36
RIN1
LOC101929099
C17orf58
RAB11A
C22orf46
BRD3
TBX3
CAMTA2
ITSN1
ZNF428
PIGF
RNF181
LOC101927666
ANKRD12
DENND4C
UBE2M
CD27-AS1
SBNO1
MIR8072
PRR34-AS1
CRIPT
HJURP
TXNRD1
KANSL1-AS1
IPMK
ATXN7
CCDC83
RNGTT
SMDT1
HIGD2A
PDCL
CYBC1
SPHK2
UBE3B
APOL2
LINC00601
TRNAU1AP
MIF4GD
DEGS1
RPL10A
SPRY2
PDF
KMT2D
TOB1-AS1
ZNF425
ATM
IST1
DBR1
ING1
CKAP4
ACVR1
ARHGAP19-SLIT1
LHFPL2
UBE2E3
EIF4G2
MARCHF7
GIGYF1
ALKBH8
NMNAT1
TST
NICN1
CHMP4B
SSH2
HSPA4
ZNF251
LINC02399
ZNF8-ERVK3-1
NOP14
LOC114841035
ERLEC1
HSPD1
MYO18A
ZNF8
PHC3
RAB40C
RBBP6
PSMB10
ASB16-AS1
TNPO1
CLIC4
CTDSP1
RWDD1
NAA15
RNF130
ATG16L1
TBC1D13
FKBP7
KLLN
NDUFAF8
HOOK3
LOC643072
NUP50-DT
KLHL22
C18orf25
FKBP15
PRMT3
LZIC
HDGF
MAGI3
NANS
MCM3AP
VMA21
GYG1
NUP58
TNRC6B
PNMA1
UHRF1BP1L
UMPS
ASB3
PTPRK
DDHD1
LOC107985184
CEP55
DNAJC16
LIFR
EXOSC7
RBM14-RBM4
AURKA
AP3D1
ATXN7L3B
C1orf112
COX14
CHMP1B
USP40
CHD8
NDE1
METTL18
U2SURP
MARF1
CEP192
DNAJB14
DOK1
NEK9
SETDB1
CD151
FZD7
ZBED8
MTHFS
BAZ2B
NF1
TYMS
ZDHHC7
RAP1A
NUP50
ZNF217
GRK6
PDE1C
NBPF8
LRMDA
H4C13
MIR484
SWT1
VPS13A
VEGFA
TMEM128
RBM14
MIR4757
OXA1L
IDE
LBX2-AS1
LGALS1
CXXC5
C10orf143
IFNAR1
SLC35B3
ACAD9
TOMM5
EIF1B
ABITRAM
ARFGAP3
EIF3J-DT
SNTB2
DUSP5P1
VTRNA1-1
USP19
RABEP2
LRTOMT
CENPA
SHLD1
ATP2A2
RBM25
STPG1
EIF1B-AS1
SNORD58A
ITPA
SCAMP1
ZNF398
TFPT
TRMT1L
P4HA2
PIK3R1
LINC01270
PRRC2B
CUL5
CWC22
RAB13
EML4-AS1
DIPK2A
SCAANT1
GRK4
RANGAP1
CDKN1A
ZKSCAN2
PAIP1
PRPF31
GUK1
STAG3L1
SGMS1
DDX39A
DENND5B-AS1
MEF2C
SETD1B
DLG1-AS1
PIK3CA
OSBPL8
MTIF2
CCNC
C5orf34
ZDHHC3
CUEDC1
ZNF2
BIRC2
FRS2
SELENOI
PRR12
MYO9A
LOC101927620
P2RX4
SPINDOC
ATG101
GNG12
CCNT1
INTS6-AS1
JTB
NEK8
GTF2H3
GSEC
NUDT15
USP53
POLR1C
PTGER4
OTUD1
LOC100506207
LOC145783
PRDX3
WWC3
PTGFRN
SCLY
YIPF3
PABPC1
DCPS
LSP1P4
HOXA10
CEP152
ADRM1
TMEM234
LRRCC1
MRPL20-AS1
LLPH
LLPH-DT
VANGL1
ANKRD36
PMS2P5
POMK
RPL39
XRCC5
THCAT158
NRAS
ABCC11
LMNB2
PMS2P7
CLIP1
TEPSIN
H2BC17
PFKFB2
PDXK
ATAD3B
TBC1D7
TBC1D7-LOC100130357
FAM136A
LOC730202
VIPAS39
C1D
ATXN2
GINS4
MIR5187
ZNF615
LOC100130172
FUS
SGK3
PIBF1
HNRNPA1
TIPIN
KRT80
ATE1
NIPAL3
B3GNTL1
CERCAM
LRP12
SCFD1
UBXN2A
MTMR3
TCEANC
USP3
NDUFA10
TXLNA
NBPF11
CREB3L2
LOC101929762
YOD1
NCOA7
MAPKAPK5
C15orf40
TTC12
ECM2
WDR82
SCAMP1-AS1
LOC101928053
PAX8-AS1
SFT2D2
SLC25A51
FGGY
BRD1
BMS1
PREP
TPST1
PARP12
ZNF341-AS1
ST3GAL4
TGOLN2
URGCP
URGCP-MRPS24
PDE4DIP
TGIF1
CRIP2
SF3B5
SEC63
PAPOLA
LUC7L3
EMILIN1
RNF20
PIGC
TUBB4B
AURKB
TWF1
CZIB
PYCR2
CREBBP
LBX2
RAD17
EIF2B1
FHL2
RAB9A
ZMYM4
CBSL
LOC101928739
CCDC167
SEC24D
GLB1
LOC107985911
MCM2
TRDMT1
MORC2
KYAT1
THUMPD1
MDN1
COX8A
ZNF697
GLUD1
PAXBP1
ZNF200
ZNF236
CDC42BPA
C17orf80
HOXD-AS2
RPL36AL
SLC39A10
DCAF8
ATE1-AS1
CCNL2
PTP4A2
USP54
GAS2L1
NUDT18
SESN2
SLC4A7
MGAT2
GCC2
CANT1
AK2
MOB1A
MSL1
LOC100289361
DUSP3
STX5
MAN1B1-DT
RANGRF
SLC35D1
TBRG4
MTFP1
HNRNPAB
HSPE1-MOB4
SENP8
HSPE1
SS18L2
LOC389199
LOC284930
ATG10
POU6F1
CCNB2
FAM104A
IRF1-AS1
CHAMP1
MIR2277
BANF1
POLD1
SAC3D1
[truncated: 5,128 more rows]

## Sheet: LM7 underrepresented
	DMRTA1
	CDKN2A
	HRCT1
	ST3GAL1
	SPAAR
	FIP1L1
	CHIC2
	LPIN1
	PPID
	NDRG1
	HSP90AB1
	MIR31HG
	RREB1
	MTAP
	MIR1204
	GFUS
	MMP2
	SEC22B2P
	SEC22B3P
	RUSC2
	GADD45GIP1
	USP46-DT
	USP46
	PYCR3
	UHRF1BP1
	VEGFC
	MRPL14
	NAF1
	TMEM63B
	MIR27A
	ERCC6
	TBX15
	MIR23A
	PSIP1
	SMAD3
	RPRD1B
	LOC101929705
	EPS8
	SPARC
	JRK
	PITX1
	MT1E
	IFITM3
	TRIB2
	LOC100131496
	TTI1
	C5orf66
	MC1R
	STX4
	ARHGEF39
	PTK2
	SNORA26
	H2AC14
	H2BC14
	SAYSD1
	GLO1
	MGLL
	PKM
	MELK
	TPM2
	TLN1
	ZSWIM4
	LOC730101
	PSCA
	DPYSL3
	CLTA
	MIR584
	MIR4449
	MRPL34
	MPG
	LNP1
	CXXC5
	RTEL1
	PEDS1
	PEDS1-UBE2V1
	ILVBL
	DCUN1D4
	CCDC107
	PARP10
	TOMM70
	NFIX
	JADE2
	YARS2
	TFG
	NUDT21
	PUF60
	NDST1
	LOC286059
	STX10
	RMRP
	CREB3
	IER2
	KIFC3
	OGFOD1
	MIR4785
	SQLE
	ADAM9
	SRA1
	BNC2
	PVT1
	PLSCR4
	NUP93
	BNC2-AS1
	RAB11FIP3
	FOCAD
	CALR
	AP1M1
	NCEH1
	SNORD75
	ACTA2
	MIRLET7BHG
	NLRC5
	FAS
	TMEM75
	FOCAD-AS1
	NT5E
	DANCR
	DLGAP4
	SNORA73B
	AMPD2
	TNFRSF10B
	TMEM14B
	DSN1
	LOC105375744
	EIF4EBP1
	EDN1
	SLC25A6
	TPM4
	RPS6
	DMPK
	KANK1
	KIAA1614
	PAQR8
	ZNF623
	LPAR1
	DTWD1
	ZGPAT
	FAM227B
	MIR9-2
	RNF145
	MIR6853
	C4orf46
	ELL
	LINC02875
	LOC107985115
	HOXC-AS2
	MIR619
	TSPAN4
	OSER1
	STRIP1
	UBXN8
	NDUFA7
	UCKL1
	CHD9
	ARFRP1
	RPS28
	PHACTR2
	ZNF692
	LIMA1
	ETFDH
	PGLS
	CIAPIN1
	H3C10
	STAT1
	COQ9
	RAD52
	PPP1R9B
	TRAM1
	MXRA8
	GPAA1
	OSER1-DT
	EIF3H
	RASA1
	TM2D2
	ITPKB
	TMEM14C
	IMP3
	SSR3
	PSMD8
	SNRPC
	ANKS1A
	DM1-AS
	RSPRY1
	SNORA24
	HK2
	SNORA57
	RNF38
	ZNF496
	CDR2
	MAGEF1
	ADAMTS1
	SNORD26
	AEBP2
	KCNMA1
	PDLIM4
	CPED1
	ARRDC3
	BLOC1S1
	SLC35B2
	TUFM
	MRPS23
	FAR2
	CD46
	CCDC80
	PSME3IP1
	MCM3
	SNORA73A
	LY6K
	TNPO2
	RPS23
	KATNB1
	RPS21
	SDHAP2
	NUDCD1
	LARP1
	SLC43A3
	MIR1469
	AGAP11
	NME1-NME2
	ENY2
	NME1
	PLEC
	SH2B1
	DNAJA2
	EXOSC4
	EFHC1
	EFNA5
	LOC107986163
	BCAT1
	PCM1
	CNP
	CAT
	EXT1
	CSKMT
	MVP
	CLK4
	TAF13
	CLK3
	RGS3
	RALGPS2
	LOC100507551
	EFR3A
	ZMYND8
	ACACA
	TAF11
	PKIG
	ZBTB45
	DPYSL2
	GNAT2
	ARID5B
	RAB8A
	BLOC1S1-RDH5
	ADSL
	NEDD1
	NSMAF
	CSNK1G3
	GNE
	RPL30
	ATP6AP1L
	UCP2
	IPO13
	LACTB2-AS1
	CD47
	SCARNA2
	CYC1
	CYRIB
	NDUFA13
	MAP2K7
	PALB2
	HINT2
	NINJ2
	MYO10
	H4C12
	FBXO38
	LOC102546294
	TMEM107
	GINS3
	ITPRID2
	ABCB10
	C1orf220
	NR2F2
	HARS1
	PHB2
	HARS2
	FLYWCH2
	SHARPIN
	HOXA3
	PRR7
	ATP5F1C
	ZIC1
	CD63
	DCTN5
	MIR1302-3
	RFXANK
	NCOA5
	ZNF584
	ATP5MC2
	SEPTIN9
	PGGT1B
	NDUFA2
	PVR
	ABCF3
	ZHX2
	LOC440346
	CDC37
	TRIM8
	ADAMTS5
	ALG3
	EME2
	SLC25A39
	TMED7-TICAM2
	TMED7
	EMG1
	JUNB
	MIR1181
	MAU2
	RRP8
	ANXA6
	ZNF580
	SDHAP1
	ZNF764
	METTL26
	RPL35A
	SSBP4
	SNORD25
	DENND2A
	LASP1
	SLC9A8
	IK
	ILK
	SUGP1
	MIR3655
	LAMTOR5
	TIMM44
	QSOX1
	TACC1
	AVPI1
	SNHG8
	LAMTOR5-AS1
	SNORD49B
	ZNF146
	RNF14
	MAF1
	GPSM1
	TOLLIP
	ZNF565
	TSSK6
	DENND6B
	TOLLIP-AS1
	ANGPTL2
	MRPS34
	METRNL
	GLUL
	PLEKHO2
	TRAP1
	DUS1L
	AGPAT5
	STK17B
	ARMC5
	BOLA2B
	YTHDF1
	RRN3
	ZNF598
	BOLA2
	FAM160B1
	RPL26
	EEF1AKMT4
	EEF1AKMT4-ECE2
	TLE3
	UTP23
	SCAND1
	LOC100505915
	GATD1
	EIF2B5
	HOXB7
	TLCD1
	HOXC10
	SLX1B
	SLX1A
	DECR2
	MEF2C
	SNHG1
	TIGD5
	WDR3
	AKAP8L
	G6PC3
	BORCS8
	BORCS8-MEF2B
	SUPT5H
	IQCG
	SEPTIN8
	PPFIBP1
	LOC171391
	HEBP2
	SLC3A2
	SPATA9
	RANGAP1
	RPL24
	RBL1
	PRELID1
	DRG1
	TXNDC15
	YBX1
	PEX12
	LOC101928725
	MIR4736
	NDFIP1
	TGFB1I1
	CLPX
	MYC
	ZNF574
	KCTD13
	HERC4
	PTPN1
	RAB24
	MINDY2
	TBL3
	B4GALT5
	KDM8
	ATP5F1B
	AHCYL1
	MRPL4
	MRPS30-DT
	DROSHA
	DELE1
	SRGAP1
	EEF1D
	C5orf22
	VCPIP1
	BOLA2-SMG1P6
	MEF2C-AS1
	CHID1
	LINC02004
	MCPH1-AS1
	ZNF121
	MARVELD1
	COPS2
	NCK1-DT
	GALK2
	MRPS30
	GANAB
	CD44
	GDAP2
	ACLY
	ASPH
	PGBD2
	DENND2B
	RPN2
	ADSS2
	ZFHX4-AS1
	IFIT1
	PLPP3
	SERPINH1
	ETV1
	PSMC3IP
	SMAP2
	SNORA14B
	ATP2B4
	MAP3K7CL
	PRR7-AS1
	IRAIN
	KIF22
	NAGLU
	HOXC-AS3
	NCK1
	DKFZP434A062
	ERC1
	LINC00355
	HOXA10
	ANKRD33B
	TMBIM1
	MIR4470
	DVL3
	PFKL
	PET100
	UHMK1
	LTBR
	RRAGA
	WDR5B
	TIMM50
	SNORD12C
	MIR100HG
	LOC101928837
	RPL37A
	XAB2
	RAI14
	RCBTB2
	TNS2
	ADPRM
	RPS12
	TBC1D9B
	GOLGB1
	ZBTB47
	C12orf73
	HNRNPM
	LZTR1
	LOC102723582
	PCNP
	GLIS2
	DDOST
	MPZL1
	PHPT1
	ZNF710
	NORAD
	PPP3CC
	ITGA5
	VDAC3
	WDR83OS
	CDCA2
	TSNAX-DISC1
	HOXA-AS3
	NCBP2
	PA2G4
	PHLDA3
	CYP4V2
	ASAP1
	MLX
	FLJ38576
	AKIP1
	TSNAX
	SNORA21
	SCO1
	ZFAS1
	SAXO1
	MROH8
	MAGI2-AS3
	UQCR10
	CXXC5-AS1
	ZFP36
	LOC102725254
	UBE2C
	ADPGK
	RHOBTB3
	DHFR2
	ERAP2
	PRRC1
	AKAP8
	NAA60
	GLIPR1
	HOXB6
	ZNF747
	ZNF629
	TAF5L
	TNRC6A
	LOC100287175
	SOCS6
	WDR83
	NSUN3
	SENP5
	SLC35E1
	DDX49
	CEP120
	EGLN1
	ST3GAL3
	DIPK2A
	AMZ2
	CAST
	COPE
	DUSP5
	TUBB6
	YEATS2
	MAGI2
	TSKU
	USP16
	IDH2-DT
	EIF4A2
	KDSR
	LOC102724467
	KDM4A-AS1
	ZC3H7B
	OBSL1
	SPRYD3
	BICD1
	SH3RF2
	UBE2V1
	NCBP2AS2
	DGCR6L
	STING1
	METTL9
	DSCC1
	ZMAT5
	SLC1A5
	YAP1
	TXNDC11
	CCT3
	SOCS2
	PPP5C
	IGF2BP2
	TMED4
	TRIM13
	RRAS2
	IMPACT
	TCHP
	TEX264
	FAM86FP
	ZNFX1
	FER
	TMEM64
	TEFM
	PHLDA1
	KIAA0930
	WDFY2
	ATP13A1
	NPEPPS
	TAF2
	MT2A
	RFC4
	LINC01990
	RBM4
	MAP10
	CD59
	GTF2F2
	LOC105372483
	HM13
	IRX3
	TANK
	TSACC
	WDR73
	ZCCHC2
	PKD1
	ORC4
	CNST
	TFB2M
	GALNT2
	CD82
	URB2
	MRTFA
	SLC11A2
	MBD5
	DNM1L
	PSMA5
	JMJD4
	TRPM7
	ZFAT
	CALM3
	ZBTB43
	USP8
	FAM86HP
	HAUS6
	COPG1
	MACROH2A1
	SHMT2
	SLC25A24
	LOC105371814
	SNAP47
	TIMMDC1
	ZC3H10
	LOC105371849
	DAB2
	CDC42SE2
	CCDC189
	CRIM1-DT
	PRR14
	COA6-AS1
	PDSS1
	NR1H3
	LOC101927814
	UBE2G2
	LINC00933
	PGAM5
	CEPT1
	STAU1
	MGST1
	BCL3
	UBALD1
	BICC1
	PDE7A
	COL6A2
	COA6
	TOMM20
	ACAP2
	USP3-AS1
	LYRM1
	ACP2
	HPS6
	DRAM2
	LOC101928323
	RPS25
	UBE2Z
	MTDH
	DBNL
	ZNF497
	CNOT1
	EMP3
	LOC112268269
	ATP11B
	GOSR2
	TPM1-AS
	UBE2Q2P1
	TPM1
	CARHSP1
	KDELR1
	GPX1
	BFAR
	USF3
	FBXL12
	MOB4
	MIR3180-5
	PCMTD2
	SEC61A1
	ANKRD52
	DCTN6
	LINS1
	AATF
	RNPEPL1
	NRN1
	CRIM1
	RAB22A
	ATP13A2
	HOXB2
	LOC101929066
	SIX5
	C16orf87
	GSTO1
	TPD52L2
	CRTC2
	LOC101930370
	CDIPT
	CENPBD1
	SEC11A
	ANGEL2
	GPATCH8
	LSP1P5
	CCDC134
	RNF40
	RELA
	TRPS1
	RPS24
	DCP2
	PRR14L
	SLC9A3R1
	NFKBIZ
	AFG3L1P
	RGMB
	MIR638
	GNAI3
	RAVER1
	ARIH1
	GCA
	DDX27
	LINC01311
	MIR3615
	ESD
	AP3S1
	SPATA24
	SRP14
	ZNF48
	C8orf86
	B4GALT7
	DLAT
	TTC41P
	LOC102467080
	SMG1P3
	RIOK2
	DNM2
	IFIH1
	CAVIN3
	PARD3B
	RPS6KB2
	LINC00461
	ADM
	MIR3613
	DCAKD
	RPL37
	C5orf24
	LSM5
	CLCC1
	SFXN1
	MAP2K1
	C8orf44-SGK3
	C8orf44
	SREK1IP1
	CAPNS1
	MIR3652
	SLC25A3
	SVIL-AS1
	ZNF699
	TRIM23
	LOC101928069
	GRAMD1A
	TMEM202-AS1
	COMMD10
	MAP3K14
	RPS27L
	CCNF
	SNORD3D
	SRSF9
	ANXA11
	DPY19L4
	PTDSS1
	PLEKHH3
	GRHPR
	DYNLL1
	HERC1
	FBXO22
	HERPUD1
	NSD1
	RRP1
	ITGA3
	CCNH
	GSK3A
	RPLP0
	YAE1
	ALDH1B1
	AGO2
	B4GALT4
	DPM1
	ETFA
	FLJ13224
	HSP90B1
	SEC22B
	NMT1
	PKD2L2
	ASAH1
	SMAD5
	CERT1
	ZNF543
	RNPEP
	CDCA3
	RMDN1
	ZNF441
	MYOF
	TRAPPC4
	CWC27
	TCAF2
	MIR3180-4
	C6orf52
	SMG1P2
	NDUFS2
	LOC613206
	ASB7
	FBN1
	DENND3
	SRP14-AS1
	VASN
	HEATR6
	GLIPR1L2
	SERTAD3
	CASP4
	LOC100128164
	SNORD3C
	LINC01424
	ZNF830
	IRX5
	ZMIZ1
	GPATCH1
	SEC62
	CCT6B
	ARL8A
	POLK
	ARFGEF1
	SMARCD2
	ZEB1
	PDCD5
	LSM4
	LINC01615
	ZFHX4
	SLC15A4
	RPS2
	SLC25A46
	SNORA50C
	CDC27
	MRPS35
	ATP5MD
	MRPL32
	ARHGEF2
	ZNF689
	WDR26
	SLC2A1
	SCD
	EYA1
