# Supplementary material for: Vitamin D inhibits osteosarcoma by reprogramming nonsense-mediated RNA decay and SNAI2-mediated epithelial-to-mesenchymal transition
Source: Front Oncol. 2023 May 9;13:1188641. doi: 10.3389/fonc.2023.1188641 (PMC10203545; doi:10.3389/fonc.2023.1188641)
Supplement: Supplementary file 21 [file Table_5.xlsx]

## Sheet: Quantified From All Genes - H3K
Chromosome	Start	End	Strand	Gene Name	Acc#	MG63_H3K4me1	LM7_H3K4me1	Scoring based on LM7_H3K4me1	log2('LM7_H3K4me1' divided by 'MG63_H3K4me1')
chr9	21802634	21867080	+	MTAP	NM_002451	51.5481	4.06384	1	-3.665
chr8	130363939	130692485	-	CCDC26	NR_130917	32.9751	3.30881	1	-3.31699
chr9	21454266	21559797	-	MIR31HG	NR_152878	27.0299	3.48646	1	-2.95472
chr9	21454266	21559797	-	MIR31HG	NR_152879	27.0299	3.48646	1	-2.95472
chr9	21454266	21559797	-	MIR31HG	NR_027054	27.0299	3.48646	1	-2.95472
chr9	21454266	21559797	-	MIR31HG	NR_152877	27.0299	3.48646	1	-2.95472
chr9	21329663	21335403	-	KLHL9	NM_018847	33.1134	4.33032	1	-2.93487
chr9	21512098	21512198	-	MIR31	NR_029505	30.1177	4.13046	1	-2.86624
chr8	121773492	121789072	+	LOC101927543	NR_125419	31.0625	4.66342	1	-2.73571
chr16	58147496	58163285	-	CFAP20	NM_013242	21.3151	3.21998	1	-2.72676
chr8	131792546	132053155	-	ADCY8	NM_001115	21.1538	3.24219	1	-2.70588
chr16	58147491	58163329	-	CFAP20	NR_136632	21.4073	3.2866	1	-2.70344
chr19	15346329	15443350	-	BRD4	NM_001379291	30.3021	5.17417	1	-2.55002
chr9	35649291	35650928	-	SIT1	NM_014450	22.4673	4.35252	1	-2.3679
chr9	35909486	35911683	+	SPAAR	NM_001348107	18.573	3.73073	1	-2.31567
chr5	134571923	134583867	-	C5orf66-AS2	NR_037895	23.0664	4.64121	1	-2.31322
chr1	108113782	108231121	-	VAV3	NM_001079874	19.5178	4.06384	1	-2.26387
chr8	118933073	118933173	-	SNORD168	NR_145799	32.0534	7.26161	1	-2.14211
chr3	185360917	185542830	-	IGF2BP2	NM_001007225	14.356	3.26439	1	-2.13677
chr3	185360917	185542830	-	IGF2BP2	NM_001291869	14.356	3.26439	1	-2.13677
chr3	185360917	185542830	-	IGF2BP2	NM_006548	14.356	3.26439	1	-2.13677
chr3	185360917	185542830	-	IGF2BP2	NR_138486	14.356	3.26439	1	-2.13677
chr8	77593481	77779517	+	ZFHX4	NM_024721	15.7386	3.66411	1	-2.10277
chr8	128972859	128972959	+	MIR1205	NR_031610	16.2225	3.84177	1	-2.07816
chr5	133860005	133918917	+	JADE2	NM_001308143	17.1443	4.17487	1	-2.03792
chr6	44184662	44185971	+	MYMX	NM_001315494	31.869	7.99443	1	-1.99509
chr6	44184662	44185971	+	MYMX	NM_001347931	31.869	7.99443	1	-1.99509
chr19	13947386	13947486	-	MIR23A	NR_029495	12.4665	3.17557	1	-1.97297
chr12	46576845	46660299	-	SLC38A1	NM_001278389	15.6465	4.04163	1	-1.95283
chr5	133861359	133918917	+	JADE2	NM_001289985	15.8769	4.15266	1	-1.93482
chr5	133861359	133918917	+	JADE2	NM_001289984	15.8769	4.15266	1	-1.93482
chr8	117950445	117956726	+	AARD	NM_001025357	16.9138	4.55238	1	-1.89351
chr8	134203281	134243932	+	CCN4	NR_037944	25.2786	6.81747	1	-1.89061
chr8	134203281	134243932	+	CCN4	NM_080838	25.2786	6.81747	1	-1.89061
chr8	134203281	134243932	+	CCN4	NM_001204870	25.2786	6.81747	1	-1.89061
chr8	134203281	134243932	+	CCN4	NM_003882	25.2786	6.81747	1	-1.89061
chr8	134203281	134243932	+	CCN4	NM_001204869	25.2786	6.81747	1	-1.89061
chr16	27236314	27280093	-	NSMCE1	NM_145080	24.9099	6.79527	1	-1.87412
chr8	144519828	144623617	-	ZC3H3	NM_015117	14.9091	4.10825	1	-1.8596
chr16	31072167	31085561	-	ZNF668	NM_024706	13.3421	3.68632	1	-1.85573
chr5	133861797	133918917	+	JADE2	NM_015288	15.0012	4.19708	1	-1.83763
chr20	39657461	39753126	+	TOP1	NM_003286	12.5126	3.50867	1	-1.83438
chr19	35606731	35612569	+	FXYD3	NM_001136009	13.6417	3.86397	1	-1.81986
chr19	35606731	35612569	+	FXYD3	NM_001136010	13.6417	3.86397	1	-1.81986
chr2	12147241	12223743	+	MIR3681HG	NR_110198	27.7442	7.86119	1	-1.81937
chr16	31072168	31084823	-	ZNF668	NM_001172668	12.9504	3.70853	1	-1.80408
chr9	35657747	35658015	-	RMRP	NR_003051	14.1256	4.08604	1	-1.78954
chr15	68810711	69020144	+	CORO2B	NM_001324014	13.8952	4.01942	1	-1.78952
chr8	118806728	119124065	-	EXT1	NM_000127	42.9529	12.4358	1	-1.78826
chr6	10396909	10420293	-	TFAP2A	NM_001042425	17.7895	5.17417	1	-1.78163
chr16	128223	135843	+	MPG	NM_001015052	11.13	3.26439	1	-1.76956
chr16	128223	135843	+	MPG	NM_002434	11.13	3.26439	1	-1.76956
chr2	11817669	11967533	+	LPIN1	NM_001261428	36.7542	10.8147	1	-1.76492
chr2	11817669	11967533	+	LPIN1	NM_001349208	36.7542	10.8147	1	-1.76492
chr2	11817669	11967533	+	LPIN1	NM_001349207	36.7542	10.8147	1	-1.76492
chr8	131307600	131308779	-	ASAP1-IT1	NR_002765	36.3625	10.7037	1	-1.76435
chr8	123682623	123706345	-	LINC01151	NR_126348	22.7899	6.79527	1	-1.74579
chr16	127017	135850	+	MPG	NM_001015054	11.1991	3.37543	1	-1.73024
chr16	56642495	56643409	+	MT2A	NM_005953	23.5043	7.28381	1	-1.69016
chr1	59597607	59612479	-	HSD52	NR_027120	11.4295	3.57529	1	-1.67663
chr16	4239374	4292081	-	SRL	NM_001323668	10.1621	3.19777	1	-1.66806
chr16	4239374	4292081	-	SRL	NM_001098814	10.1621	3.19777	1	-1.66806
chr16	4239374	4292081	-	SRL	NM_001323667	10.1621	3.19777	1	-1.66806
chr8	109213444	109260946	-	EIF3E	NM_001568	12.0978	3.84177	1	-1.6549
chr11	61355965	61375018	+	LOC101927495	NR_110189	12.0287	3.86397	1	-1.63832
chr3	45984955	45989842	+	CXCR6	NM_006564	9.7704	3.15336	1	-1.63153
chr16	56685797	56687116	+	MT1B	NM_005947	10.7382	3.48646	1	-1.62292
chr16	56659692	56661024	+	MT1E	NM_175617	16.5452	5.44065	1	-1.60456
chr16	56659692	56661024	+	MT1E	NM_001363555	16.5452	5.44065	1	-1.60456
chr5	138611868	138612012	+	SNORA74D	NR_145749	12.7891	4.24149	1	-1.59227
chr5	123972607	124084517	-	ZNF608	NM_001385619	12.6047	4.19708	1	-1.58651
chr5	123972607	124084517	-	ZNF608	NM_001385621	12.6047	4.19708	1	-1.58651
chr11	74022406	74035750	+	P4HA3-AS1	NR_120556	9.86257	3.2866	1	-1.58537
chr4	54326436	54424436	-	LNX1	NM_032622	21.753	7.30602	1	-1.57405
chr6	158733496	158932856	+	TULP4	NM_001007466	9.44779	3.17557	1	-1.57296
chr6	158733496	158932856	+	TULP4	NM_020245	9.44779	3.17557	1	-1.57296
chr3	112521324	112539063	+	CD200R1L-AS1	NR_149027	13.4573	4.53018	1	-1.57075
chr3	112521324	112539063	+	CD200R1L-AS1	NR_149026	13.4573	4.53018	1	-1.57075
chr6	11183530	11382581	-	NEDD9	NR_073131	9.35562	3.15336	1	-1.56894
chr6	11183530	11382581	-	NEDD9	NM_001142393	9.35562	3.15336	1	-1.56894
chr8	13162085	13372360	-	DLC1	NM_024767	9.72431	3.2866	1	-1.565
chr6	44213902	44221625	+	HSP90AB1	NM_001271970	22.3982	7.5725	1	-1.56454
chr11	122017215	122017315	-	MIRLET7A2	NR_029477	10.5769	3.59749	1	-1.55586
chr11	121959810	122073817	-	MIR100HG	NR_137182	10.5539	3.59749	1	-1.55271
chr11	121959810	122073817	-	MIR100HG	NR_137181	10.5539	3.59749	1	-1.55271
chr11	121959810	122073817	-	MIR100HG	NR_024430	10.5539	3.59749	1	-1.55271
chr1	230193535	230417868	+	GALNT2	NM_001291866	11.153	3.81956	1	-1.54595
chr17	58227333	58256382	+	CA4	NR_137422	9.10214	3.17557	1	-1.51919
chr4	53579415	53579537	+	SNORA26	NR_003016	19.3334	6.77306	1	-1.51322
chr4	53578560	53580305	+	DANCR	NR_024031	19.2643	6.77306	1	-1.50805
chr8	37373923	37378904	-	LINC01605	NR_121621	17.2595	6.15127	1	-1.48843
chr1	41840675	41841341	-	FOXO6-AS1	NR_135817	10.07	3.59749	1	-1.48499
chr5	138609440	138615317	+	SNHG4	NR_003141	12.0287	4.33032	1	-1.47393
chr17	1963136	2207079	-	SMG6	NM_017575	10.9687	3.9528	1	-1.47244
chr4	53578831	53578931	+	MIR4449	NR_039651	19.1491	6.92851	1	-1.46666
chr6	44214694	44221625	+	HSP90AB1	NM_001271971	20.9004	7.59471	1	-1.46046
chr6	44214694	44221625	+	HSP90AB1	NM_001271972	20.9004	7.59471	1	-1.46046
chr6	44214694	44221625	+	HSP90AB1	NM_001271969	20.9004	7.59471	1	-1.46046
chr10	100154969	100155069	-	MIR1287	NR_031619	12.0978	4.39694	1	-1.46017
chr7	129906702	129929637	+	CPA2	NM_001869	10.4387	3.79735	1	-1.45887
chr11	11984542	12030917	-	DKK3	NM_013253	15.9691	5.81817	1	-1.45664
chr9	18927647	19033207	-	SAXO1	NM_001287050	19.7712	7.2394	1	-1.44946
chr9	18927647	19033207	-	SAXO1	NM_153707	19.7712	7.2394	1	-1.44946
chr20	48711955	48729735	-	UBE2V1	NR_104218	9.37866	3.44205	1	-1.44612
chr20	48711955	48729735	-	UBE2V1	NM_001282580	9.37866	3.44205	1	-1.44612
chr11	11984525	12030883	-	DKK3	NM_001330220	15.8539	5.84038	1	-1.4407
chr5	114856605	114880472	-	FEM1C	NM_020177	10.8074	3.99722	1	-1.43495
chr5	87960262	87969157	-	LINC00461	NR_024384	10.623	3.93059	1	-1.43437
chr5	87960262	87969157	-	LINC00461	NR_152241	10.623	3.93059	1	-1.43437
chr6	44214837	44221620	+	HSP90AB1	NM_007355	20.5317	7.66133	1	-1.42218
chr3	138153414	138198784	+	ESYT3	NR_136409	19.8634	7.41705	1	-1.42119
chr1	162600652	162757195	+	DDR2	NM_001354983	14.0334	5.24079	1	-1.42101
chr5	149531901	149535408	-	PDGFRB	NR_149150	13.9413	5.21859	1	-1.41763
chr18	112247	112347	-	MIR8078	NR_107045	12.6047	4.73004	1	-1.41404
chr11	11984542	12030629	-	DKK3	NM_015881	15.7386	5.907	1	-1.41381
chr6	44221932	44222032	-	MIR4647	NR_039790	26.2234	9.882	1	-1.40798
chr11	11984542	12030186	-	DKK3	NM_001018057	16.1304	6.08465	1	-1.40653
chr3	138153457	138198765	+	ESYT3	NM_031913	19.8173	7.50588	1	-1.40067
chr15	49447955	49622002	+	GALK2	NM_001352048	8.66432	3.2866	1	-1.39849
chr8	117654369	117768062	-	EIF3H	NM_003756	14.5634	5.52948	1	-1.39713
chr6	27860476	27860963	-	H2AC17	NM_003514	12.2591	4.66342	1	-1.39439
chr19	10928086	10928186	-	MIR199A1	NR_029586	10.0239	3.81956	1	-1.39196
chr3	69812654	70017483	+	MITF	NM_001184967	8.82562	3.37543	1	-1.38663
chr9	36190852	36212059	+	CLTA	NM_001184762	8.75649	3.35322	1	-1.38481
chr9	36190917	36212056	+	CLTA	NM_007096	8.80258	3.37543	1	-1.38286
chr9	36190917	36212056	+	CLTA	NM_001833	8.80258	3.37543	1	-1.38286
chr9	36190917	36212056	+	CLTA	NM_001311204	8.80258	3.37543	1	-1.38286
chr9	36190917	36212056	+	CLTA	NM_001076677	8.80258	3.37543	1	-1.38286
chr9	36190917	36212056	+	CLTA	NM_001311206	8.80258	3.37543	1	-1.38286
chr9	36190917	36212056	+	CLTA	NM_001184760	8.80258	3.37543	1	-1.38286
chr9	36190917	36212056	+	CLTA	NM_001184761	8.80258	3.37543	1	-1.38286
chr9	36190917	36212056	+	CLTA	NM_001311203	8.80258	3.37543	1	-1.38286
chr9	36190917	36212056	+	CLTA	NM_001311205	8.80258	3.37543	1	-1.38286
chr9	36190917	36212056	+	CLTA	NR_132349	8.80258	3.37543	1	-1.38286
chr17	48243365	48253289	+	SGCA	NR_135553	8.29562	3.19777	1	-1.37528
chr17	48243365	48253289	+	SGCA	NM_001135697	8.29562	3.19777	1	-1.37528
chr17	48243365	48253289	+	SGCA	NM_000023	8.29562	3.19777	1	-1.37528
chr10	71029755	71161637	+	HK1	NM_001322365	9.4017	3.64191	1	-1.36823
chr10	71029755	71161637	+	HK1	NM_001322364	9.4017	3.64191	1	-1.36823
chr10	71029755	71161637	+	HK1	NM_033500	9.4017	3.64191	1	-1.36823
chr10	71029755	71161637	+	HK1	NM_033497	9.4017	3.64191	1	-1.36823
chr10	71029755	71161637	+	HK1	NM_033498	9.4017	3.64191	1	-1.36823
chr3	133155463	133209990	-	BFSP2-AS1	NR_135276	9.56301	3.70853	1	-1.36662
chr5	151202073	151304412	-	GLRA1	NM_001292000	10.2774	3.99722	1	-1.3624
chr5	151202073	151304412	-	GLRA1	NM_001146040	10.2774	3.99722	1	-1.3624
chr5	151202073	151304412	-	GLRA1	NM_000171	10.2774	3.99722	1	-1.3624
chr6	44221837	44225025	-	SLC35B2	NM_001286510	19.633	7.63912	1	-1.3618
chr15	80364902	80430735	+	ZFAND6	NM_001242915	8.15736	3.17557	1	-1.36109
chr15	80364902	80430735	+	ZFAND6	NM_001242916	8.15736	3.17557	1	-1.36109
chr1	207191866	207206101	-	C1orf116	NM_001083924	17.2825	6.72865	1	-1.36093
chr1	207191866	207206101	-	C1orf116	NM_023938	17.2825	6.72865	1	-1.36093
chr6	44221837	44225089	-	SLC35B2	NM_001286512	19.4717	7.61692	1	-1.3541
chr5	146770370	146889631	-	DPYSL3	NM_001197294	8.45692	3.33101	1	-1.34417
chr1	162601764	162757195	+	DDR2	NM_001354982	12.6278	4.97431	1	-1.34403
chr12	67606	69079	+	FAM138D	NR_026823	12.8813	5.08535	1	-1.34086
chr6	13621729	13712067	-	RANBP9	NM_005493	9.35562	3.70853	1	-1.33499
chr19	35606731	35614107	+	FXYD3	NM_001136008	14.1717	5.61831	1	-1.3348
chr3	69812961	70017483	+	MITF	NM_006722	8.45692	3.37543	1	-1.32506
chr6	10439938	10440038	+	MIR5689	NR_049872	8.38779	3.35322	1	-1.32274
chr3	131043935	131100319	-	LOC339874	NR_038976	8.75649	3.50867	1	-1.31943
chr1	17300998	17308081	-	MFAP2	NM_017459	8.52606	3.41984	1	-1.31795
chr1	17300998	17308081	-	MFAP2	NM_001135247	8.52606	3.41984	1	-1.31795
chr20	42824579	42839411	-	OSER1	NM_016470	7.90388	3.17557	1	-1.31555
chr6	44215679	44221620	+	HSP90AB1	NM_001371238	19.2182	7.72795	1	-1.31431
chr6	44221837	44225265	-	SLC35B2	NM_001286509	19.1951	7.72795	1	-1.31258
chr6	44221837	44225265	-	SLC35B2	NM_001286520	19.1951	7.72795	1	-1.31258
chr6	44221837	44225265	-	SLC35B2	NM_001286517	19.1951	7.72795	1	-1.31258
chr6	44221837	44225265	-	SLC35B2	NM_178148	19.1951	7.72795	1	-1.31258
chr8	38244648	38267042	+	LETM2	NM_001199660	19.0799	7.68354	1	-1.31221
chr5	39371778	39425082	-	DAB2	NM_001343	8.24953	3.33101	1	-1.30835
chr1	242158791	242162400	-	MAP1LC3C	NM_001004343	10.116	4.08604	1	-1.30787
chr12	104166087	104235012	-	NT5DC3	NM_001031701	14.4021	5.81817	1	-1.30764
chr3	147127151	147134506	+	ZIC1	NM_003412	8.45692	3.41984	1	-1.3062
chr1	162602253	162757195	+	DDR2	NM_006182	11.683	4.73004	1	-1.30449
chr1	162602253	162757195	+	DDR2	NM_001014796	11.683	4.73004	1	-1.30449
chr15	63613576	63674045	-	CA12	NR_135511	12.2591	4.97431	1	-1.30128
chr15	63613576	63674045	-	CA12	NM_001218	12.2591	4.97431	1	-1.30128
chr4	174305851	174440295	-	SCRG1	NM_001329597	10.8765	4.41914	1	-1.29937
chr10	63809115	63856703	+	ARID5B	NM_001244638	11.4065	4.64121	1	-1.29728
chr20	47894714	47905795	+	ZFAS1	NR_003604	12.8121	5.21859	1	-1.29578
chr20	47894714	47905795	+	ZFAS1	NR_036658	12.8121	5.21859	1	-1.29578
chr20	47894714	47905795	+	ZFAS1	NR_003606	12.8121	5.21859	1	-1.29578
chr20	47894714	47905795	+	ZFAS1	NR_003605	12.8121	5.21859	1	-1.29578
chr7	80371851	80548667	-	SEMA3C	NM_001350121	8.43388	3.44205	1	-1.29293
chr20	47895178	47905795	+	ZFAS1	NR_036659	12.3973	5.06314	1	-1.29193
chr1	46330019	46501796	+	MAST2	NM_001324321	9.0791	3.70853	1	-1.2917
chr6	44221837	44225308	-	SLC35B2	NM_001286513	19.0569	7.79457	1	-1.28977
chr6	44221837	44225308	-	SLC35B2	NM_001286519	19.0569	7.79457	1	-1.28977
chr8	117886952	117887052	-	MIR3610	NR_037404	26.5229	10.8591	1	-1.28834
chr17	45331192	45391109	+	ITGB3	NM_000212	8.45692	3.46425	1	-1.28759
chr7	80371853	80548367	-	SEMA3C	NM_006379	8.24953	3.39763	1	-1.27978
chr9	124061713	124095120	+	GSN	NM_001353075	7.90388	3.26439	1	-1.27575
chr8	125487120	125500859	+	RNF139	NM_007218	10.3695	4.2859	1	-1.27468
chr1	231010591	231014761	+	LOC101927604	NR_110681	13.5726	5.61831	1	-1.27249
chr3	149086808	149095436	-	TM4SF1	NM_014220	12.766	5.30741	1	-1.26623
chr16	56651372	56652730	+	MT1L	NR_001447	9.74735	4.06384	1	-1.26217
chr2	242089072	242106592	+	PPP1R7	NM_001282411	9.2404	3.86397	1	-1.25787
chr2	242089072	242106592	+	PPP1R7	NM_001282410	9.2404	3.86397	1	-1.25787
chr7	75625654	75659842	-	STYXL1	NR_134487	8.27258	3.46425	1	-1.25579
chr7	75625654	75659842	-	STYXL1	NM_001317789	8.27258	3.46425	1	-1.25579
chr2	47314129	47382447	-	STPG4	NM_001163561	8.31866	3.48646	1	-1.25459
chr2	242088987	242106592	+	PPP1R7	NM_001282414	9.12518	3.84177	1	-1.24808
chr1	53573599	53608310	-	SLC1A7	NM_001287596	14.4482	6.08465	1	-1.24764
chr11	82533982	82611645	-	PRCP	NM_199418	7.69649	3.24219	1	-1.24723
chr8	38243993	38267042	+	LETM2	NM_001363204	17.9278	7.5725	1	-1.24335
chr8	38243993	38267042	+	LETM2	NM_001286819	17.9278	7.5725	1	-1.24335
chr8	38243958	38267042	+	LETM2	NM_001199659	17.9278	7.5725	1	-1.24335
chr8	38243993	38267042	+	LETM2	NM_001363205	17.9278	7.5725	1	-1.24335
chr8	38243958	38267042	+	LETM2	NM_144652	17.9278	7.5725	1	-1.24335
chr8	38243958	38267042	+	LETM2	NM_001330515	17.9278	7.5725	1	-1.24335
chr8	38243958	38267042	+	LETM2	NM_001286787	17.9278	7.5725	1	-1.24335
chr16	14112736	14114934	-	LINC02186	NR_110915	8.41084	3.55308	1	-1.24318
chr11	82533977	82611472	-	PRCP	NM_005040	7.67345	3.24219	1	-1.24291
chr5	148441873	148441973	-	MIR584	NR_030310	8.75649	3.70853	1	-1.23951
chr11	61248591	61258400	+	PPP1R32	NM_001170753	8.22649	3.48646	1	-1.23851
chr11	61248591	61258400	+	PPP1R32	NM_145017	8.22649	3.48646	1	-1.23851
chr13	23993109	24003008	+	SACS-AS1	NR_103450	8.57214	3.64191	1	-1.23496
chr5	134374520	134375737	-	C5orf66-AS1	NR_105050	7.97301	3.39763	1	-1.2306
chr5	134374520	134375737	-	C5orf66-AS1	NR_105049	7.97301	3.39763	1	-1.2306
chr1	230020605	230029655	-	LINC01682	NR_146475	12.3973	5.28521	1	-1.23
chr15	81601393	81616482	-	STARD5	NM_181900	10.4156	4.44135	1	-1.22968
chr15	81601393	81616482	-	STARD5	NR_135013	10.4156	4.44135	1	-1.22968
chr17	29643427	29648640	-	EVI2A	NM_001003927	7.8578	3.35322	1	-1.22858
chr17	29643427	29648640	-	EVI2A	NM_014210	7.8578	3.35322	1	-1.22858
chr5	39371775	39425335	-	DAB2	NM_001244871	8.47997	3.6197	1	-1.22819
chr22	20861896	20941906	+	MED15	NM_001293236	12.5356	5.35183	1	-1.22793
chr22	20861896	20941906	+	MED15	NM_001293235	12.5356	5.35183	1	-1.22793
chr22	20861896	20941906	+	MED15	NM_015889	12.5356	5.35183	1	-1.22793
chr22	20861896	20941906	+	MED15	NM_001003891	12.5356	5.35183	1	-1.22793
chr22	20861896	20941906	+	MED15	NM_001293234	12.5356	5.35183	1	-1.22793
chr5	124828953	124937920	+	LINC02240	NR_109887	8.52606	3.64191	1	-1.22718
chr12	57540272	57541402	-	LRP1-AS	NR_131939	8.08823	3.46425	1	-1.22328
chr2	114334958	114336429	+	FAM138B	NR_026821	14.0565	6.06244	1	-1.21326
chr4	177604688	177714076	-	VEGFC	NM_005429	12.3513	5.32962	1	-1.21255
chr22	20862333	20941906	+	MED15	NM_001293237	12.8352	5.55169	1	-1.2091
chr2	114340535	114340673	-	MIR1302-3	NR_031632	14.0334	6.08465	1	-1.20562
chr8	17433941	17500642	+	PDGFRL	NM_006207	8.66432	3.77515	1	-1.19855
chr8	119935795	119964124	-	TNFRSF11B	NM_002546	10.7152	4.68562	1	-1.19334
chr12	54730998	54731098	+	MIR148B	NR_029894	8.15736	3.57529	1	-1.19004
chr8	62413114	62602370	-	ASPH	NM_001164750	8.13432	3.57529	1	-1.18596
chr1	121107151	121131061	+	SRGAP2D	NR_120535	23.919	10.526	1	-1.1842
chr1	109358524	109399716	-	AKNAD1	NM_152763	9.67822	4.2637	1	-1.18264
chr19	15357857	15443350	-	BRD4	NM_001379292	19.656	8.66063	1	-1.18243
chr1	17300998	17307115	-	MFAP2	NM_002403	7.35084	3.24219	1	-1.18094
chr1	17300998	17307173	-	MFAP2	NM_001135248	7.39693	3.26439	1	-1.18011
chr2	161128661	161350318	-	RBMS1	NM_002897	10.5539	4.66342	1	-1.17831
chr2	161128661	161350318	-	RBMS1	NM_016836	10.5539	4.66342	1	-1.17831
chr12	54366909	54371427	+	HOXC11	NM_014212	11.5447	5.10755	1	-1.17653
chr19	42595979	42636625	-	POU2F2	NM_001207026	8.82562	3.90839	1	-1.17512
chr8	1711954	1734736	+	CLN8	NM_018941	8.11127	3.59749	1	-1.17294
chr11	105878647	105893014	-	MSANTD4	NM_001318748	7.39693	3.2866	1	-1.17033
chr11	105878647	105893014	-	MSANTD4	NM_001318750	7.39693	3.2866	1	-1.17033
chr11	105878647	105893014	-	MSANTD4	NM_001318749	7.39693	3.2866	1	-1.17033
chr11	105878647	105893014	-	MSANTD4	NM_001318747	7.39693	3.2866	1	-1.17033
chr17	18992755	18999675	+	LOC102724624	NR_164158	8.64127	3.84177	1	-1.16947
chr10	76586357	76792382	+	KAT6B	NM_001370132	7.83475	3.48646	1	-1.16812
chr10	76586357	76792382	+	KAT6B	NM_001370144	7.83475	3.48646	1	-1.16812
chr10	76586357	76792382	+	KAT6B	NM_012330	7.83475	3.48646	1	-1.16812
chr10	76586357	76792382	+	KAT6B	NM_001370135	7.83475	3.48646	1	-1.16812
chr10	76586357	76792382	+	KAT6B	NM_001370142	7.83475	3.48646	1	-1.16812
chr10	76586357	76792382	+	KAT6B	NM_001370137	7.83475	3.48646	1	-1.16812
chr5	148521009	148640001	+	ABLIM3	NM_001345859	16.6143	7.39485	1	-1.16783
chr5	148521009	148640001	+	ABLIM3	NM_001345860	16.6143	7.39485	1	-1.16783
chr5	148521009	148640001	+	ABLIM3	NM_001301018	16.6143	7.39485	1	-1.16783
chr5	148521009	148640001	+	ABLIM3	NM_001345858	16.6143	7.39485	1	-1.16783
chr3	99536705	99900576	+	CMSS1	NM_032359	10.093	4.50797	1	-1.16281
chr11	35160717	35244866	+	CD44	NM_001202557	9.72431	4.35252	1	-1.15974
chr8	128747679	128755197	+	MYC	NM_001354870	38.9894	17.4545	1	-1.15948
chr3	187930683	188608460	+	LPP	NM_005578	8.13432	3.64191	1	-1.15933
chr11	105878625	105892967	-	MSANTD4	NM_032424	7.37389	3.30881	1	-1.15611
chr6	44221837	44225627	-	SLC35B2	NM_001286511	18.4578	8.28312	1	-1.15598
chr9	504554	746106	+	KANK1	NM_001354331	12.2821	5.52948	1	-1.15134
chr9	504554	746106	+	KANK1	NM_001354332	12.2821	5.52948	1	-1.15134
chr9	504554	746106	+	KANK1	NM_001354334	12.2821	5.52948	1	-1.15134
chr9	504554	746106	+	KANK1	NM_001354333	12.2821	5.52948	1	-1.15134
chr9	504554	746106	+	KANK1	NM_001256877	12.2821	5.52948	1	-1.15134
chr3	138153457	138200525	+	ESYT3	NM_001322834	16.9369	7.63912	1	-1.14869
chr3	138153457	138200525	+	ESYT3	NM_001322831	16.9369	7.63912	1	-1.14869
chr8	17434724	17500653	+	PDGFRL	NM_001372073	8.7104	3.93059	1	-1.14799
chr1	206557366	206581301	+	SRGAP2D	NR_120535	24.1034	10.8813	1	-1.14738
chr11	47487488	47587091	-	CELF1	NM_001376419	8.41084	3.79735	1	-1.14725
chr11	47487488	47587091	-	CELF1	NM_001376458	8.41084	3.79735	1	-1.14725
chr11	47487488	47587091	-	CELF1	NM_001376395	8.41084	3.79735	1	-1.14725
chr11	47487488	47587091	-	CELF1	NM_001376393	8.41084	3.79735	1	-1.14725
chr11	47487488	47587091	-	CELF1	NM_001376422	8.41084	3.79735	1	-1.14725
chr11	47487488	47587091	-	CELF1	NM_001376417	8.41084	3.79735	1	-1.14725
chr11	47487488	47587091	-	CELF1	NM_001376443	8.41084	3.79735	1	-1.14725
chr11	47487488	47587091	-	CELF1	NM_001376409	8.41084	3.79735	1	-1.14725
chr3	187930499	188608460	+	LPP	NM_001375465	8.11127	3.66411	1	-1.14646
chr9	504694	746103	+	KANK1	NM_015158	12.19	5.50727	1	-1.14628
chr2	144694633	144721722	+	LOC101928386	NR_110237	7.94997	3.59749	1	-1.14396
chr10	76586170	76792380	+	KAT6B	NM_001256469	7.78867	3.53087	1	-1.14135
chr10	76586170	76792380	+	KAT6B	NM_001256468	7.78867	3.53087	1	-1.14135
chr5	138614468	138614668	+	SNORA74A	NR_002915	10.1391	4.5968	1	-1.14123
chr5	148521055	148640105	+	ABLIM3	NM_014945	16.8447	7.63912	1	-1.14082
chr3	120461590	120501916	+	GTF2E1	NM_005513	7.53519	3.41984	1	-1.13972
chr5	1317866	1345214	-	CLPTM1L	NM_030782	17.7434	8.06105	1	-1.13824
chr5	138609440	138618873	+	SNHG4	NR_036536	10.5539	4.79666	1	-1.13767
chr10	76969911	76991206	+	VDAC2	NM_001324087	7.07432	3.21998	1	-1.13554
chr10	76969911	76991206	+	VDAC2	NM_001184823	7.07432	3.21998	1	-1.13554
chr10	76969911	76991206	+	VDAC2	NM_001324089	7.07432	3.21998	1	-1.13554
chr10	76969911	76991206	+	VDAC2	NM_001184783	7.07432	3.21998	1	-1.13554
chr10	76969911	76991206	+	VDAC2	NM_001324090	7.07432	3.21998	1	-1.13554
chr10	76969911	76991206	+	VDAC2	NM_001324088	7.07432	3.21998	1	-1.13554
chr10	76969911	76991206	+	VDAC2	NM_003375	7.07432	3.21998	1	-1.13554
chr1	201452657	201476251	-	CSRP1	NM_004078	11.7521	5.35183	1	-1.13482
chr1	201452657	201476251	-	CSRP1	NM_001193570	11.7521	5.35183	1	-1.13482
chr1	113933136	114228545	+	MAGI3	NM_001142782	11.7982	5.37403	1	-1.13449
chr1	113933136	114228545	+	MAGI3	NM_152900	11.7982	5.37403	1	-1.13449
chr10	76585012	76792382	+	KAT6B	NM_001370139	8.80258	4.01942	1	-1.13094
chr4	177796855	177801754	+	LINC02509	NR_149104	12.9965	5.95141	1	-1.12682
chr11	122022787	122022887	-	MIR10526	NR_162117	10.9226	5.01873	1	-1.12192
chr8	128748476	128755197	+	MYC	NM_002467	37.6068	17.3435	1	-1.1166
chr5	79331170	79379107	+	THBS4	NM_003248	7.78867	3.59749	1	-1.11438
chr10	76585236	76792382	+	KAT6B	NM_001370138	8.50301	3.93059	1	-1.11323
chr10	76585236	76792382	+	KAT6B	NM_001370140	8.50301	3.93059	1	-1.11323
chr10	76585236	76792382	+	KAT6B	NM_001370141	8.50301	3.93059	1	-1.11323
chr10	76585236	76792382	+	KAT6B	NM_001370136	8.50301	3.93059	1	-1.11323
chr10	76585236	76792382	+	KAT6B	NM_001370133	8.50301	3.93059	1	-1.11323
chr10	76585236	76792382	+	KAT6B	NM_001370134	8.50301	3.93059	1	-1.11323
chr10	76585236	76792382	+	KAT6B	NM_001370143	8.50301	3.93059	1	-1.11323
chr10	79793620	79800455	+	RPS24	NM_033022	8.68736	4.04163	1	-1.10398
chr6	10396909	10415307	-	TFAP2A	NM_001372066	11.8213	5.52948	1	-1.09617
chr21	28290240	28339407	-	ADAMTS5	NM_007038	10.8534	5.08535	1	-1.09373
chr9	124061937	124095120	+	GSN	NM_001353077	7.81171	3.66411	1	-1.09217
chr19	16244837	16269384	+	HSH2D	NM_032855	7.94997	3.73073	1	-1.09149
chr19	16244837	16269384	+	HSH2D	NR_163150	7.94997	3.73073	1	-1.09149
chr19	16244837	16269384	+	HSH2D	NR_111903	7.94997	3.73073	1	-1.09149
chr15	41245668	41248710	+	CHAC1	NM_024111	8.41084	3.9528	1	-1.08937
chr15	41245668	41248710	+	CHAC1	NM_001142776	8.41084	3.9528	1	-1.08937
chr3	171758320	172119459	+	FNDC3B	NM_001135095	10.5308	4.95211	1	-1.08851
chr10	79793517	79800473	+	RPS24	NM_001142282	8.66432	4.08604	1	-1.08438
chr10	79793517	79800473	+	RPS24	NM_001142283	8.66432	4.08604	1	-1.08438
chr10	79793517	79800473	+	RPS24	NM_001142284	8.66432	4.08604	1	-1.08438
chr10	79793517	79800473	+	RPS24	NM_001026	8.66432	4.08604	1	-1.08438
chr6	10396909	10412624	-	TFAP2A	NM_001032280	9.35562	4.41914	1	-1.08207
chr5	148521293	148640001	+	ABLIM3	NM_001301015	16.9138	7.99443	1	-1.08114
chr5	148521293	148640001	+	ABLIM3	NM_001370418	16.9138	7.99443	1	-1.08114
chr5	148521293	148640001	+	ABLIM3	NM_001370417	16.9138	7.99443	1	-1.08114
chr5	148521293	148640001	+	ABLIM3	NM_001301028	16.9138	7.99443	1	-1.08114
chr5	148521293	148640001	+	ABLIM3	NM_001345861	16.9138	7.99443	1	-1.08114
chr2	109150925	109303702	+	LIMS1	NM_001193483	7.41997	3.50867	1	-1.08049
chr2	109150925	109303702	+	LIMS1	NM_001371495	7.41997	3.50867	1	-1.08049
chr1	201452657	201475967	-	CSRP1	NM_001193571	11.7982	5.5961	1	-1.07607
chr15	98503932	98517063	+	ARRDC4	NM_183376	7.46606	3.55308	1	-1.07128
chr2	12877481	12877581	+	MIR3125	NR_036072	8.0191	3.81956	1	-1.07003
chr16	54964776	54968395	+	IRX5	NM_005853	8.75649	4.17487	1	-1.06862
chr10	6188210	6277507	+	PFKFB3	NM_001282630	6.75171	3.21998	1	-1.0682
chr5	87960262	87972116	-	LINC00461	NR_152240	10.5078	5.01873	1	-1.06607
chr8	74332603	74659162	-	STAU2	NM_001164383	11.3834	5.44065	1	-1.06508
chr8	74332603	74659162	-	STAU2	NM_001164382	11.3834	5.44065	1	-1.06508
chr8	74332603	74659162	-	STAU2	NM_001164381	11.3834	5.44065	1	-1.06508
chr17	46626231	46652459	-	HOXB3	NM_001330323	8.64127	4.13046	1	-1.06494
chr9	16409500	16870668	-	BNC2	NM_001317939	6.6365	3.17557	1	-1.06341
chr9	16409500	16870668	-	BNC2	NM_017637	6.6365	3.17557	1	-1.06341
chr9	16409500	16870668	-	BNC2	NM_001317940	6.6365	3.17557	1	-1.06341
chr8	52739488	52811596	-	PCMTD1	NM_001363193	10.8074	5.17417	1	-1.06261
chr8	86573664	86574742	-	REXO1L2P	NR_003594	9.03301	4.33032	1	-1.06073
chr19	13945329	13953732	-	LOC284454	NR_036515	17.9047	8.59401	1	-1.05894
chr5	154092402	154197163	+	LARP1	NM_001367717	13.1347	6.30672	1	-1.05843
chr5	154092402	154197163	+	LARP1	NM_015315	13.1347	6.30672	1	-1.05843
chr20	36755786	36794910	-	TGM2	NM_001323316	10.7613	5.17417	1	-1.05645
chr2	173940573	174091873	+	MAP3K20	NM_133646	8.15736	3.93059	1	-1.05335
chr8	74332603	74659075	-	STAU2	NM_001164380	11.4526	5.52948	1	-1.05045
chr5	150040812	150058930	+	MYOZ3	NM_001122853	9.56301	4.619	1	-1.04988
chr19	16254494	16265472	+	HSH2D	NM_001369809	7.71954	3.73073	1	-1.04905
chr3	124944512	125094169	-	ZNF148	NM_021964	6.65954	3.21998	1	-1.04837
chr11	122022926	122023026	-	MIR100	NR_029515	10.8765	5.263	1	-1.04725
chr19	41103140	41135725	+	LTBP4	NM_001042544	10.0008	4.84107	1	-1.04672
chr19	35606726	35615228	+	FXYD3	NM_001136012	13.6186	6.59541	1	-1.04605
chr19	35606726	35615228	+	FXYD3	NM_001136011	13.6186	6.59541	1	-1.04605
chr19	35606726	35615228	+	FXYD3	NM_021910	13.6186	6.59541	1	-1.04605
chr19	35606726	35615228	+	FXYD3	NM_005971	13.6186	6.59541	1	-1.04605
chr19	35606726	35615228	+	FXYD3	NM_001136007	13.6186	6.59541	1	-1.04605
chr16	55512741	55540603	+	MMP2	NM_001302508	8.0191	3.88618	1	-1.04509
chr3	197020733	197020833	-	MIR4797	NR_039960	7.78867	3.77515	1	-1.04484
chr1	234442198	234442298	+	MIR4671	NR_039818	6.6365	3.21998	1	-1.04337
chr16	55513909	55540603	+	MMP2	NM_001302510	8.82562	4.2859	1	-1.0421
chr17	46669653	46679703	+	HOXB-AS3	NR_033203	10.8074	5.263	1	-1.03806
chr17	46669653	46679703	+	HOXB-AS3	NR_110329	10.8074	5.263	1	-1.03806
chr5	158584416	158634656	-	RNF145	NM_001199382	12.6278	6.15127	1	-1.03764
chr16	56716381	56718108	+	MT1X	NM_005952	8.47997	4.15266	1	-1.03002
chr12	53905837	54020166	-	ATF7	NM_001366555	8.29562	4.06384	1	-1.02951
chr12	53905837	54020166	-	ATF7	NM_001366561	8.29562	4.06384	1	-1.02951
chr12	53905837	54020166	-	ATF7	NM_001130060	8.29562	4.06384	1	-1.02951
chr12	53905837	54020166	-	ATF7	NM_006856	8.29562	4.06384	1	-1.02951
chr19	8386379	8388224	+	RPS28	NM_001031	8.06519	3.9528	1	-1.02883
chr10	27793232	27831168	+	RAB18	NR_046172	6.70563	3.2866	1	-1.02878
chr10	27793232	27831168	+	RAB18	NM_001256415	6.70563	3.2866	1	-1.02878
chr10	27793232	27831168	+	RAB18	NM_001256412	6.70563	3.2866	1	-1.02878
chr10	27793232	27831168	+	RAB18	NM_001256411	6.70563	3.2866	1	-1.02878
chr10	27793232	27831168	+	RAB18	NM_021252	6.70563	3.2866	1	-1.02878
chr10	27793232	27831168	+	RAB18	NM_001256410	6.70563	3.2866	1	-1.02878
chr3	141043027	141168632	+	ZBTB38	NM_001080412	8.0191	3.93059	1	-1.02869
chr3	72712446	72713400	-	LOC105377162	NR_135531	9.2404	4.53018	1	-1.02839
chr1	153586731	153588801	-	S100A14	NM_020672	6.56737	3.21998	1	-1.02826
chr7	22765013	22767239	-	IL6-AS1	NR_131935	12.6278	6.21789	1	-1.0221
chr9	35812956	35815039	-	HINT2	NM_032593	13.7339	6.77306	1	-1.01986
chr15	79044378	79045734	+	LOC646938	NR_036495	9.53996	4.70783	1	-1.01892
chr19	76219	77690	-	FAM138A	NR_026818	11.0608	5.46286	1	-1.01773
chr19	76219	77690	-	FAM138C	NR_026822	11.0608	5.46286	1	-1.01773
chr19	76219	77690	-	FAM138F	NR_026820	11.0608	5.46286	1	-1.01773
chr8	23154409	23261633	-	LOXL2	NM_002318	14.4021	7.12837	1	-1.01464
chr19	71972	72110	+	MIR1302-10	NR_036267	11.0608	5.48507	1	-1.01188
chr19	71972	72110	+	MIR1302-11	NR_036268	11.0608	5.48507	1	-1.01188
chr19	71972	72110	+	MIR1302-2	NR_036051	11.0608	5.48507	1	-1.01188
chr19	71972	72110	+	MIR1302-9	NR_036266	11.0608	5.48507	1	-1.01188
chr9	34393	35864	-	FAM138A	NR_026818	9.88562	4.90769	1	-1.01029
chr9	34393	35864	-	FAM138C	NR_026822	9.88562	4.90769	1	-1.01029
chr9	34393	35864	-	FAM138F	NR_026820	9.88562	4.90769	1	-1.01029
chr9	30143	30281	+	MIR1302-10	NR_036267	9.90866	4.9299	1	-1.00713
chr9	30143	30281	+	MIR1302-11	NR_036268	9.90866	4.9299	1	-1.00713
chr9	30143	30281	+	MIR1302-2	NR_036051	9.90866	4.9299	1	-1.00713
chr9	30143	30281	+	MIR1302-9	NR_036266	9.90866	4.9299	1	-1.00713
chr20	36755786	36793672	-	TGM2	NM_001323318	10.3004	5.12976	1	-1.00574
chr20	36755786	36793672	-	TGM2	NM_004613	10.3004	5.12976	1	-1.00574
chr20	36755786	36793672	-	TGM2	NM_001323317	10.3004	5.12976	1	-1.00574
chr9	67271982	67289282	-	LOC100509620	NM_001382497	8.20345	4.08604	1	-1.00553
chr4	160148783	160281251	+	RAPGEF2	NM_001351726	10.8765	5.41845	1	-1.00526
chr12	111872665	111889427	+	SH2B3	NM_001291424	12.8352	6.39554	1	-1.00496
chr5	158584416	158634834	-	RNF145	NM_144726	12.743	6.35113	1	-1.00462
chr2	201983213	202006323	+	CFLAR	NR_147255	8.0191	3.99722	1	-1.00445
chr2	201983213	202006323	+	CFLAR	NM_001351591	8.0191	3.99722	1	-1.00445
chr16	54965110	54968395	+	IRX5	NM_001252197	8.64127	4.30811	1	-1.00419
chr15	101432547	101459488	-	LOC101927751	NR_135827	14.5173	7.2394	1	-1.00383
chr2	10508889	10567743	+	HPCAL1	NM_001258359	8.45692	4.21928	1	-1.00314
chr8	38586099	38710546	+	TACC1	NM_001352785	13.5726	6.77306	1	-1.00281
chr8	38586099	38710546	+	TACC1	NM_001352793	13.5726	6.77306	1	-1.00281
chr8	38586099	38710546	+	TACC1	NM_001146216	13.5726	6.77306	1	-1.00281
chr8	38586099	38710546	+	TACC1	NM_001352792	13.5726	6.77306	1	-1.00281
chr8	38586099	38710546	+	TACC1	NM_001352780	13.5726	6.77306	1	-1.00281
chr8	38586099	38710546	+	TACC1	NM_001352786	13.5726	6.77306	1	-1.00281
chr8	38586099	38710546	+	TACC1	NM_001352778	13.5726	6.77306	1	-1.00281
chr8	38586099	38710546	+	TACC1	NM_001352789	13.5726	6.77306	1	-1.00281
chr8	38586099	38710546	+	TACC1	NM_001330521	13.5726	6.77306	1	-1.00281
chr8	38586099	38710546	+	TACC1	NR_148049	13.5726	6.77306	1	-1.00281
chr8	38586099	38710546	+	TACC1	NM_001352799	13.5726	6.77306	1	-1.00281
chr8	38586099	38710546	+	TACC1	NM_001352787	13.5726	6.77306	1	-1.00281
chr8	38586099	38710546	+	TACC1	NM_001352788	13.5726	6.77306	1	-1.00281
chr8	38586099	38710546	+	TACC1	NM_001352795	13.5726	6.77306	1	-1.00281
chr8	38586099	38710546	+	TACC1	NR_148051	13.5726	6.77306	1	-1.00281
chr8	38586099	38710546	+	TACC1	NM_001352794	13.5726	6.77306	1	-1.00281
chr15	102345922	102346861	+	OR4F6	NM_001005326	6.45215	3.21998	1	-1.00273
chr4	160149634	160281321	+	RAPGEF2	NM_001351725	11.5217	5.75155	1	-1.00233
chr12	50569562	50595316	-	LIMA1	NM_001243775	13.3191	6.66203	1	-0.999462
chr3	171757367	172119459	+	FNDC3B	NM_022763	10.3234	5.17417	1	-0.996524
chr2	10508803	10567743	+	HPCAL1	NM_001258358	8.41084	4.21928	1	-0.995252
chr20	44402851	44420522	-	WFDC3	NM_080614	20.6469	10.3706	1	-0.993431
chr1	30365	30503	+	MIR1302-10	NR_036267	11.2682	5.66272	1	-0.992692
chr1	30365	30503	+	MIR1302-11	NR_036268	11.2682	5.66272	1	-0.992692
chr1	30365	30503	+	MIR1302-2	NR_036051	11.2682	5.66272	1	-0.992692
chr1	30365	30503	+	MIR1302-9	NR_036266	11.2682	5.66272	1	-0.992692
chr10	75910978	76469048	+	ADK	NM_001202450	6.93606	3.48646	1	-0.992354
chr10	75910978	76469048	+	ADK	NM_001369123	6.93606	3.48646	1	-0.992354
chr10	75910978	76469048	+	ADK	NM_006721	6.93606	3.48646	1	-0.992354
chr22	21827286	21871780	-	PI4KAP2	NR_003700	8.52606	4.2859	1	-0.992279
chr1	34610	36081	-	FAM138A	NR_026818	11.2221	5.66272	1	-0.986779
chr1	34610	36081	-	FAM138C	NR_026822	11.2221	5.66272	1	-0.986779
chr1	34610	36081	-	FAM138F	NR_026820	11.2221	5.66272	1	-0.986779
chr3	107843910	107857457	+	LINC01215	NR_110030	9.79344	4.95211	1	-0.983774
chr10	32094325	32217804	-	ARHGAP12	NM_001270695	6.31389	3.19777	1	-0.981462
chr10	32094325	32217804	-	ARHGAP12	NM_001270697	6.31389	3.19777	1	-0.981462
chr12	53905837	54019774	-	ATF7	NM_001366558	8.5491	4.33032	1	-0.9813
chr12	53905837	54019774	-	ATF7	NM_001366556	8.5491	4.33032	1	-0.9813
chr10	124221068	124274423	+	HTRA1	NM_002775	7.05128	3.57529	1	-0.979826
chr2	175424301	175547627	-	WIPF1	NM_001077269	7.39693	3.75294	1	-0.978905
chr5	132014776	132018321	-	LOC105379176	NR_134248	9.10214	4.619	1	-0.978624
chr10	32094325	32217759	-	ARHGAP12	NM_018287	6.29085	3.19777	1	-0.976187
chr10	32094325	32217759	-	ARHGAP12	NM_001270696	6.29085	3.19777	1	-0.976187
chr10	32094325	32217759	-	ARHGAP12	NM_001270698	6.29085	3.19777	1	-0.976187
chr5	87962663	87962763	-	MIR9-2	NR_030741	12.4434	6.32892	1	-0.975352
chr1	203463280	203478077	+	OPTC	NM_014359	6.59041	3.35322	1	-0.974821
chr2	175424301	175547641	-	WIPF1	NM_001375835	7.37389	3.75294	1	-0.974403
chr5	133530022	133561764	-	PPP2CA	NM_002715	7.67345	3.90839	1	-0.973302
chr13	36271660	36273138	+	LINC00445	NR_132116	7.23563	3.68632	1	-0.972936
chr16	55513109	55540603	+	MMP2	NM_004530	7.97301	4.06384	1	-0.972283
chr5	150020221	150038769	+	SYNPO	NM_007286	11.0147	5.61831	1	-0.971228
chr11	12399117	12556903	+	PARVA	NM_018222	7.44302	3.79735	1	-0.970893
chr22	29083730	29137808	-	CHEK2	NM_001349956	9.65518	4.9299	1	-0.969745
chr22	29083730	29137808	-	CHEK2	NM_001257387	9.65518	4.9299	1	-0.969745
chr22	29083730	29137808	-	CHEK2	NM_007194	9.65518	4.9299	1	-0.969745
chr22	29083730	29137808	-	CHEK2	NM_001005735	9.65518	4.9299	1	-0.969745
chr8	144635556	144645231	+	GSDMD	NM_001166237	6.52128	3.33101	1	-0.969194
chr9	35658286	35661500	+	CCDC107	NM_001195200	18.6421	9.5267	1	-0.968517
chr2	202976965	202981781	-	KIAA2012-AS1	NR_135243	12.0287	6.15127	1	-0.967519
chr9	35658288	35661505	+	CCDC107	NM_001195201	18.6191	9.5267	1	-0.966732
chr9	35658288	35661505	+	CCDC107	NM_001195217	18.6191	9.5267	1	-0.966732
chr9	35658288	35661505	+	CCDC107	NM_174923	18.6191	9.5267	1	-0.966732
chr20	48740273	48770335	-	PEDS1	NR_027889	6.6365	3.39763	1	-0.965892
chr17	29902282	29902382	+	MIR4725	NR_039878	11.3143	5.79596	1	-0.965028
chr22	29083730	29137822	-	CHEK2	NM_145862	9.65518	4.95211	1	-0.963261
chr20	45947245	45949498	+	LOC100131496	NR_024594	8.5491	4.39694	1	-0.959274
chr5	95998079	96110385	+	CAST	NM_001042442	7.3278	3.77515	1	-0.956847
chr5	95998079	96110385	+	CAST	NM_001330627	7.3278	3.77515	1	-0.956847
chr5	95998079	96110385	+	CAST	NM_001330626	7.3278	3.77515	1	-0.956847
chr5	95998079	96110385	+	CAST	NM_001750	7.3278	3.77515	1	-0.956847
chr5	95998079	96110385	+	CAST	NM_001042440	7.3278	3.77515	1	-0.956847
chr5	95998079	96110385	+	CAST	NM_001042441	7.3278	3.77515	1	-0.956847
chr5	158584416	158635081	-	RNF145	NM_001199381	12.743	6.5732	1	-0.955037
chr5	153975551	153975651	-	MIR3141	NR_036094	8.08823	4.17487	1	-0.954093
chr5	150157507	150176298	+	SMIM3	NM_032947	17.536	9.06035	1	-0.952682
chr10	82219040	82282386	+	TSPAN14	NM_001351269	12.743	6.59541	1	-0.950171
chr10	82219040	82282386	+	TSPAN14	NM_001351270	12.743	6.59541	1	-0.950171
chr16	57844548	57850831	+	LOC388282	NM_001278081	16.6834	8.63843	1	-0.949574
chr5	95997740	96110385	+	CAST	NM_001190442	7.37389	3.81956	1	-0.949018
chr2	122095351	122407038	-	CLASP1	NM_001142274	6.08346	3.15336	1	-0.948002
chr2	122095351	122407038	-	CLASP1	NM_001378005	6.08346	3.15336	1	-0.948002
chr2	122095351	122407038	-	CLASP1	NM_001207051	6.08346	3.15336	1	-0.948002
chr2	122095351	122407038	-	CLASP1	NM_001378004	6.08346	3.15336	1	-0.948002
chr2	122095351	122407038	-	CLASP1	NM_001378003	6.08346	3.15336	1	-0.948002
chr2	122095351	122407038	-	CLASP1	NM_015282	6.08346	3.15336	1	-0.948002
chr2	122095351	122407038	-	CLASP1	NM_001142273	6.08346	3.15336	1	-0.948002
chr5	150040402	150058930	+	MYOZ3	NM_133371	8.98692	4.66342	1	-0.94644
chr5	141971742	142077635	-	FGF1	NM_001257205	8.50301	4.41914	1	-0.944207
chr9	33384947	33402680	-	AQP7	NM_001318158	7.90388	4.10825	1	-0.944038
chr9	33384947	33402680	-	AQP7	NM_001318156	7.90388	4.10825	1	-0.944038
chr9	33384947	33402680	-	AQP7	NR_134513	7.90388	4.10825	1	-0.944038
chr9	33384947	33402680	-	AQP7	NR_134515	7.90388	4.10825	1	-0.944038
chr9	33384947	33402680	-	AQP7	NM_001318157	7.90388	4.10825	1	-0.944038
chr9	33384947	33402680	-	AQP7	NR_134514	7.90388	4.10825	1	-0.944038
chr5	141971742	142077586	-	FGF1	NM_001354959	8.41084	4.37473	1	-0.943056
chr5	141971742	142077586	-	FGF1	NM_001144935	8.41084	4.37473	1	-0.943056
chr5	141971742	142077586	-	FGF1	NM_001354955	8.41084	4.37473	1	-0.943056
chr5	141971742	142077586	-	FGF1	NM_001354952	8.41084	4.37473	1	-0.943056
chr5	141971742	142077586	-	FGF1	NM_033137	8.41084	4.37473	1	-0.943056
chr5	141971742	142077586	-	FGF1	NM_001144934	8.41084	4.37473	1	-0.943056
chr5	141971742	142077586	-	FGF1	NM_001354951	8.41084	4.37473	1	-0.943056
chr5	141971742	142077586	-	FGF1	NM_001257206	8.41084	4.37473	1	-0.943056
chr5	141971742	142077586	-	FGF1	NM_001354963	8.41084	4.37473	1	-0.943056
chr5	141971742	142077586	-	FGF1	NM_001354957	8.41084	4.37473	1	-0.943056
chr5	141971742	142077586	-	FGF1	NM_001354958	8.41084	4.37473	1	-0.943056
chr5	141971742	142077586	-	FGF1	NM_001354954	8.41084	4.37473	1	-0.943056
chr5	141971742	142077586	-	FGF1	NM_001354961	8.41084	4.37473	1	-0.943056
chr5	141971742	142077586	-	FGF1	NM_001354964	8.41084	4.37473	1	-0.943056
chr5	141971742	142077586	-	FGF1	NM_001354962	8.41084	4.37473	1	-0.943056
chr5	141971742	142077586	-	FGF1	NM_001354953	8.41084	4.37473	1	-0.943056
chr8	129571273	129576925	-	LINC00824	NR_121673	9.97779	5.19638	1	-0.941213
chr13	36271863	36273392	+	LINC00445	NR_132115	7.28171	3.79735	1	-0.939283
chr20	34322717	34330258	-	RBM39	NR_136587	6.7978	3.55308	1	-0.935998
chr1	121107152	121134588	+	SRGAP2B	NM_001385228	23.6195	12.347	1	-0.935822
chr1	121107151	121134588	+	SRGAP2B	NM_001385226	23.6195	12.347	1	-0.935822
chr1	121107151	121134588	+	SRGAP2B	NM_001330684	23.6195	12.347	1	-0.935822
chr1	121107151	121134588	+	SRGAP2B	NM_001366280	23.6195	12.347	1	-0.935822
chr1	121107151	121134588	+	SRGAP2B	NM_001271870	23.6195	12.347	1	-0.935822
chr1	121107151	121134588	+	SRGAP2B	NM_001368324	23.6195	12.347	1	-0.935822
chr3	107844667	107857457	+	LINC01215	NR_110028	8.41084	4.39694	1	-0.935751
chr16	57844430	57850856	+	LOC388282	NR_169553	16.5682	8.68284	1	-0.932178
chr20	48909256	48931456	+	LINC01270	NR_034124	14.1026	7.41705	1	-0.927038
chr7	55086709	55238730	+	EGFR	NM_201284	7.21258	3.79735	1	-0.925521
chr5	95998728	96110385	+	CAST	NM_001375317	7.16649	3.77515	1	-0.924735
chr5	95998728	96110385	+	CAST	NM_001330629	7.16649	3.77515	1	-0.924735
chr5	95998728	96110385	+	CAST	NM_001330628	7.16649	3.77515	1	-0.924735
chr12	108681822	108733088	-	CMKLR1	NM_001142344	11.8443	6.2401	1	-0.924553
chr12	108681822	108733088	-	CMKLR1	NM_001142343	11.8443	6.2401	1	-0.924553
chr12	108681822	108733088	-	CMKLR1	NM_004072	11.8443	6.2401	1	-0.924553
chr8	131064350	131455906	-	ASAP1	NM_001362924	13.4804	7.12837	1	-0.919218
chr8	131064350	131455906	-	ASAP1	NM_001247996	13.4804	7.12837	1	-0.919218
chr3	124870302	124870402	-	MIR5092	NR_049815	11.3604	6.01803	1	-0.91665
chr3	185485613	185485713	-	MIR548AQ	NR_049838	13.6186	7.21719	1	-0.916073
chr1	233429745	233431471	-	PCNX2	NM_001328607	9.37866	4.97431	1	-0.914885
chr18	3449565	3459976	+	TGIF1	NM_001278682	6.35998	3.37543	1	-0.913952
chr14	68286495	68964598	+	RAD51B	NM_002877	7.39693	3.93059	1	-0.912179
chr22	44395090	44565112	+	PARVB	NM_001003828	6.2678	3.33101	1	-0.911999
chr18	3449704	3459976	+	TGIF1	NM_173208	6.33693	3.37543	1	-0.908715
chr18	3449704	3459976	+	TGIF1	NM_173209	6.33693	3.37543	1	-0.908715
chr18	3449704	3459976	+	TGIF1	NM_001278684	6.33693	3.37543	1	-0.908715
chr5	168195150	168195260	-	MIR218-2	NR_029632	10.0469	5.35183	1	-0.90865
chr17	58179120	58180280	-	LOC653653	NR_027408	7.90388	4.21928	1	-0.905564
chr17	29902429	29902540	+	MIR365B	NR_029856	11.7291	6.2623	1	-0.905325
chr20	37053842	37053978	-	SNORA71B	NR_002910	5.9452	3.17557	1	-0.904711
chr1	45340200	45452394	-	EIF2B3	NM_001166588	6.1065	3.26439	1	-0.903531
chr8	131064350	131455920	-	ASAP1	NM_001362925	13.4573	7.19499	1	-0.903329
chr8	131064350	131455920	-	ASAP1	NM_001362926	13.4573	7.19499	1	-0.903329
chr8	131064350	131455920	-	ASAP1	NM_018482	13.4573	7.19499	1	-0.903329
chr9	124062108	124095120	+	GSN	NM_000177	7.71954	4.13046	1	-0.902213
chr17	39215491	39216366	-	KRTAP2-3	NM_001165252	7.25867	3.88618	1	-0.901352
chr11	128328659	128392205	-	ETS1	NM_005238	12.0287	6.43996	1	-0.901352
chr11	128328655	128392205	-	ETS1	NM_001162422	12.0287	6.43996	1	-0.901352
chr11	128328659	128392205	-	ETS1	NM_001330451	12.0287	6.43996	1	-0.901352
chr19	18553472	18632880	-	ELL	NM_006532	10.3234	5.52948	1	-0.900708
chr16	53069601	53086785	-	LOC105371267	NR_136518	6.54432	3.50867	1	-0.899321
chr9	67270214	67289492	-	AQP7P1	NR_002817	7.53519	4.04163	1	-0.898707
chr17	58308876	58309006	-	SCARNA20	NR_002999	6.08346	3.26439	1	-0.898077
chr22	40439133	40440534	-	LOC114841040	NR_163486	6.03737	3.24219	1	-0.896953
chr9	116298890	116360018	+	RGS3	NM_001276260	7.67345	4.13046	1	-0.893574
chr12	27677138	27848497	+	PPFIBP1	NM_001198916	13.3652	7.19499	1	-0.893414
chr12	27677138	27848497	+	PPFIBP1	NM_001198915	13.3652	7.19499	1	-0.893414
chr12	27677138	27848497	+	PPFIBP1	NM_003622	13.3652	7.19499	1	-0.893414
chr12	27677138	27848497	+	PPFIBP1	NM_177444	13.3652	7.19499	1	-0.893414
chr1	121107151	121134735	+	SRGAP2C	NM_001271872	23.5503	12.6801	1	-0.893187
chr1	121107151	121134735	+	SRGAP2C	NM_001329984	23.5503	12.6801	1	-0.893187
chr6	160090100	160114273	-	SOD2	NM_001322814	6.9591	3.75294	1	-0.89088
chr6	160090100	160114273	-	SOD2	NM_001322815	6.9591	3.75294	1	-0.89088
chr6	160090100	160114273	-	SOD2	NM_000636	6.9591	3.75294	1	-0.89088
chr2	178120655	178120755	-	MIR3128	NR_036075	10.116	5.46286	1	-0.888917
chr16	53075396	53086785	-	LOC105371267	NR_147075	5.82998	3.15336	1	-0.886601
chr3	129366634	129407575	-	TMCC1	NM_001349272	15.2317	8.2387	1	-0.886586
chr3	129366634	129407575	-	TMCC1	NM_015008	15.2317	8.2387	1	-0.886586
chr10	116190870	116373495	-	ABLIM1	NM_001352442	10.6691	5.77376	1	-0.885855
chr16	24550907	24560722	+	RBBP6	NM_032626	6.52128	3.53087	1	-0.88513
chr16	55514444	55540603	+	MMP2	NM_001302509	8.89475	4.81886	1	-0.884261
chr13	113831850	113862983	-	PCID2	NM_001320655	5.89911	3.19777	1	-0.88343
chr13	113831850	113862983	-	PCID2	NM_001320657	5.89911	3.19777	1	-0.88343
chr13	113831850	113862983	-	PCID2	NM_001353093	5.89911	3.19777	1	-0.88343
chr13	113831850	113862983	-	PCID2	NM_001353092	5.89911	3.19777	1	-0.88343
chr13	113831850	113862983	-	PCID2	NM_001127202	5.89911	3.19777	1	-0.88343
chr13	113831850	113862983	-	PCID2	NM_001353095	5.89911	3.19777	1	-0.88343
chr13	113831850	113862983	-	PCID2	NM_001320659	5.89911	3.19777	1	-0.88343
chr13	113831850	113862983	-	PCID2	NM_001353094	5.89911	3.19777	1	-0.88343
chr13	113831850	113862983	-	PCID2	NM_001258213	5.89911	3.19777	1	-0.88343
chr13	113831850	113862983	-	PCID2	NM_018386	5.89911	3.19777	1	-0.88343
chr13	113831850	113862983	-	PCID2	NM_001127203	5.89911	3.19777	1	-0.88343
chr13	113831850	113862983	-	PCID2	NM_001353091	5.89911	3.19777	1	-0.88343
chr13	113831850	113862983	-	PCID2	NM_001320660	5.89911	3.19777	1	-0.88343
chr13	113831850	113862983	-	PCID2	NM_001320656	5.89911	3.19777	1	-0.88343
chr6	125504088	125518963	-	LOC100126584	NR_149043	6.42911	3.48646	1	-0.882855
chr1	152595309	152595579	-	LCE3A	NM_178431	6.98215	3.79735	1	-0.878676
chr20	49202644	49308079	-	RIPOR3	NR_110890	15.3469	8.34974	1	-0.878144
chr20	49202644	49308079	-	RIPOR3	NM_001290268	15.3469	8.34974	1	-0.878144
chr17	46667781	46683774	+	HOXB-AS3	NR_033201	10.4847	5.70714	1	-0.877453
chr6	44081189	44095189	-	MRPL14	NM_032111	52.2394	28.4913	1	-0.874618
chr3	186505401	186505538	+	SNORA4	NR_002588	6.6365	3.6197	1	-0.874552
chr1	86934609	86965942	+	CLCA1	NM_001285	10.9917	5.99582	1	-0.874385
chr3	152057486	152058779	-	TMEM14EP	NR_132656	7.97301	4.35252	1	-0.873273
chr6	44081190	44095228	-	MRPL14	NM_001318771	52.0781	28.4468	1	-0.872407
chr6	44081190	44095228	-	MRPL14	NM_001318767	52.0781	28.4468	1	-0.872407
chr9	35659339	35665192	-	ARHGEF39	NM_032818	16.8678	9.2158	1	-0.872087
chr17	26833365	26865918	+	FOXN1	NM_001369369	7.71954	4.21928	1	-0.871516
chr19	15363802	15443350	-	BRD4	NM_001330384	17.8586	9.77097	1	-0.870048
chr2	202316462	202345569	+	STRADB	NM_001206864	8.64127	4.73004	1	-0.869392
chr2	202316462	202345569	+	STRADB	NM_018571	8.64127	4.73004	1	-0.869392
chr16	22397089	22418918	+	MFSD13B	NR_136333	13.1117	7.19499	1	-0.86579
chr13	98795347	99107426	+	FARP1	NM_005766	13.7339	7.5503	1	-0.863132
chr6	44081190	44095044	-	MRPL14	NM_001318768	52.2624	28.7355	1	-0.862938
chr12	112451151	112461024	+	ERP29	NM_001034025	5.80693	3.19777	1	-0.86071
chr5	148872544	148929928	-	CSNK1A1	NM_001271742	11.1991	6.17348	1	-0.859226
chr1	244998959	245008359	+	COX20	NM_198076	8.77953	4.84107	1	-0.858818
chr3	150126084	150184207	+	TSC22D2	NM_001303264	9.53996	5.263	1	-0.858098
chr3	150126084	150184207	+	TSC22D2	NR_130136	9.53996	5.263	1	-0.858098
chr3	150126084	150184207	+	TSC22D2	NM_014779	9.53996	5.263	1	-0.858098
chr3	182895791	183146057	-	MCF2L2	NM_015078	6.47519	3.57529	1	-0.856864
chr10	124608593	124639097	-	FAM24B	NM_152644	10.5769	5.84038	1	-0.856786
chr5	180221880	180229806	-	MGAT1	NR_157154	8.36475	4.619	1	-0.856741
chr18	3448428	3459976	+	TGIF1	NM_001374396	6.42911	3.55308	1	-0.855548
chr18	3450169	3459976	+	TGIF1	NM_003244	6.1065	3.37543	1	-0.855276
chr17	80347085	80376462	-	OGFOD3	NM_175902	6.86693	3.79735	1	-0.854671
chr17	80347085	80376462	-	OGFOD3	NM_024648	6.86693	3.79735	1	-0.854671
chr17	80347085	80376462	-	OGFOD3	NR_033265	6.86693	3.79735	1	-0.854671
chr10	124608609	124639157	-	FAM24B	NM_001204364	10.5539	5.84038	1	-0.85364
chr10	124608609	124639157	-	FAM24B	NR_037911	10.5539	5.84038	1	-0.85364
chr5	133531942	133561245	-	PPP2CA	NM_001355019	8.82562	4.88549	1	-0.853196
chr5	133531942	133561245	-	PPP2CA	NR_149151	8.82562	4.88549	1	-0.853196
chr1	230020605	230027783	-	LINC01682	NR_146473	9.17127	5.08535	1	-0.850776
chr1	230020605	230027783	-	LINC01682	NR_146474	9.17127	5.08535	1	-0.850776
chr21	46707966	46717269	+	LINC00205	NR_026943	9.7704	5.41845	1	-0.850538
chr20	45981304	45983376	+	LOC101927377	NR_134501	15.5773	8.66063	1	-0.846904
chr17	46626231	46651810	-	HOXB3	NM_002146	8.66432	4.81886	1	-0.846392
chr15	64199234	64338684	-	DAPK2	NR_169522	6.82084	3.79735	1	-0.844956
chr15	64199234	64338684	-	DAPK2	NM_001384997	6.82084	3.79735	1	-0.844956
chr15	64199234	64338684	-	DAPK2	NR_169523	6.82084	3.79735	1	-0.844956
chr15	64199234	64338684	-	DAPK2	NM_001384998	6.82084	3.79735	1	-0.844956
chr15	64199234	64338684	-	DAPK2	NM_001385000	6.82084	3.79735	1	-0.844956
chr15	64199234	64338684	-	DAPK2	NR_169524	6.82084	3.79735	1	-0.844956
chr15	64199234	64338684	-	DAPK2	NM_014326	6.82084	3.79735	1	-0.844956
chr15	64199234	64338684	-	DAPK2	NM_001384999	6.82084	3.79735	1	-0.844956
chr1	244998777	245008365	+	COX20	NR_132419	8.84866	4.9299	1	-0.843901
chr1	244998777	245008365	+	COX20	NM_001312873	8.84866	4.9299	1	-0.843901
chr1	244998777	245008365	+	COX20	NM_001312874	8.84866	4.9299	1	-0.843901
chr1	244998777	245008365	+	COX20	NM_001312872	8.84866	4.9299	1	-0.843901
chr1	244998777	245008365	+	COX20	NR_132420	8.84866	4.9299	1	-0.843901
chr1	244998777	245008365	+	COX20	NR_132421	8.84866	4.9299	1	-0.843901
chr6	44081190	44094004	-	MRPL14	NM_001318770	48.0455	26.7813	1	-0.843172
chr8	32453343	32631562	+	NRG1	NM_001322201	6.88997	3.84177	1	-0.842728
chr8	32453343	32631562	+	NRG1	NM_001322202	6.88997	3.84177	1	-0.842728
chr8	32453343	32631562	+	NRG1	NM_001159995	6.88997	3.84177	1	-0.842728
chr8	32453343	32631562	+	NRG1	NM_001160001	6.88997	3.84177	1	-0.842728
chr8	32453343	32631562	+	NRG1	NM_001159999	6.88997	3.84177	1	-0.842728
chr9	35752987	35754273	-	MSMP	NM_001044264	5.96824	3.33101	1	-0.841344
chr8	67834696	67834796	-	SNORD87	NR_002598	10.646	5.95141	1	-0.839015
chr10	75757873	75879926	+	VCL	NM_014000	5.87606	3.2866	1	-0.838255
chr1	215740646	215795149	+	KCTD3	NM_001319295	7.30476	4.08604	1	-0.838132
chr1	215740646	215795149	+	KCTD3	NM_016121	7.30476	4.08604	1	-0.838132
chr1	215740646	215795149	+	KCTD3	NM_001319294	7.30476	4.08604	1	-0.838132
chr6	44081190	44094411	-	MRPL14	NM_001318769	50.2116	28.0915	1	-0.837884
chr19	13254871	13261189	-	STX10	NM_001271609	11.176	6.2623	1	-0.835644
chr19	13254871	13261189	-	STX10	NM_001271611	11.176	6.2623	1	-0.835644
chr19	13254871	13261189	-	STX10	NM_001271610	11.176	6.2623	1	-0.835644
chr19	13254871	13261189	-	STX10	NM_003765	11.176	6.2623	1	-0.835644
chr5	149980637	150033794	+	SYNPO	NM_001166208	9.19431	5.15197	1	-0.835619
chr3	154958733	154960912	+	LINC01487	NR_125399	8.7104	4.88549	1	-0.834237
chr13	98794842	99107426	+	FARP1	NM_001286839	13.5726	7.61692	1	-0.833414
chr14	70078312	70181861	+	SUSD6	NM_014734	7.23563	4.06384	1	-0.832276
chr20	36149651	36152090	+	NNAT	NM_001322802	6.7978	3.81956	1	-0.831661
chr20	36149651	36152090	+	NNAT	NM_005386	6.7978	3.81956	1	-0.831661
chr20	36149651	36152090	+	NNAT	NM_181689	6.7978	3.81956	1	-0.831661
chr12	53901639	54020166	-	ATF7	NR_073163	9.74735	5.48507	1	-0.829501
chr17	74536125	74541458	+	PRCD	NM_001077620	11.6369	6.55099	1	-0.828923
chr3	156465131	156534851	-	LINC00886	NR_038387	6.2678	3.53087	1	-0.827935
chr8	22409439	22433301	+	SORBS3	NM_005775	6.93606	3.90839	1	-0.827543
chr6	27777828	27778314	+	H3C10	NM_003536	15.0473	8.48298	1	-0.826865
chr1	183441633	183523326	+	SMG7	NM_001350222	7.44302	4.19708	1	-0.826503
chr1	183441633	183523326	+	SMG7	NM_201568	7.44302	4.19708	1	-0.826503
chr1	183441633	183523326	+	SMG7	NM_001350220	7.44302	4.19708	1	-0.826503
chr1	183441633	183523326	+	SMG7	NM_001174061	7.44302	4.19708	1	-0.826503
chr1	183441633	183523326	+	SMG7	NM_201569	7.44302	4.19708	1	-0.826503
chr1	183441633	183523326	+	SMG7	NM_001375584	7.44302	4.19708	1	-0.826503
chr1	183441633	183523326	+	SMG7	NM_173156	7.44302	4.19708	1	-0.826503
chr1	183441633	183523326	+	SMG7	NM_001375585	7.44302	4.19708	1	-0.826503
chr1	183441633	183523326	+	SMG7	NM_001331007	7.44302	4.19708	1	-0.826503
chr1	183441633	183523326	+	SMG7	NM_001350219	7.44302	4.19708	1	-0.826503
chr1	183441633	183523326	+	SMG7	NM_001350221	7.44302	4.19708	1	-0.826503
chr10	72163900	72188374	+	EIF4EBP2	NM_004096	5.80693	3.2866	1	-0.821181
chr22	30687978	30722930	-	TBC1D10A	NM_001204240	15.8078	8.94932	1	-0.820784
chr22	30687978	30722930	-	TBC1D10A	NM_031937	15.8078	8.94932	1	-0.820784
chr5	153570292	153800543	+	GALNT10	NM_198321	7.28171	4.13046	1	-0.817977
chr14	74181824	74253911	-	MIDEAS	NM_001043318	7.69649	4.37473	1	-0.815007
chr17	39705857	39710747	-	LINC00974	NR_038442	12.3052	6.99513	1	-0.814843
chr1	110527386	110566364	+	AHCYL1	NM_001242673	20.1399	11.4587	1	-0.813617
chr1	110527386	110566364	+	AHCYL1	NM_006621	20.1399	11.4587	1	-0.813617
chr19	46692285	46706319	-	IGFL2-AS1	NR_135234	5.96824	3.39763	1	-0.812775
chr15	74471807	74502046	-	STRA6	NM_001199040	5.92215	3.37543	1	-0.811052
chr19	41099071	41135725	+	LTBP4	NM_003573	11.5217	6.5732	1	-0.809686
chr19	13885269	13889586	+	C19orf53	NM_014047	5.76085	3.2866	1	-0.809686
chr15	74275558	74284689	-	STOML1	NM_001256673	15.1395	8.63843	1	-0.809478
chr15	74275558	74284689	-	STOML1	NM_001256677	15.1395	8.63843	1	-0.809478
chr9	91605777	91611057	+	C9orf47	NM_001001938	7.60432	4.35252	1	-0.804967
chr9	91605777	91611057	+	C9orf47	NM_001142413	7.60432	4.35252	1	-0.804967
chr20	1349620	1373816	-	FKBP1A	NM_001199786	6.12954	3.50867	1	-0.804856
chr18	3447539	3459976	+	TGIF1	NM_173207	6.47519	3.70853	1	-0.804077
chr9	35538628	35561895	+	RUSC2	NM_001135999	12.0517	6.92851	1	-0.79862
chr8	144680000	144685394	+	TIGD5	NM_032862	5.48433	3.15336	1	-0.798425
chr3	128886669	128902739	-	CNBP	NM_001127196	5.89911	3.39763	1	-0.795967
chr3	128886669	128902739	-	CNBP	NM_001127194	5.89911	3.39763	1	-0.795967
chr3	128886669	128902739	-	CNBP	NM_001127192	5.89911	3.39763	1	-0.795967
chr3	128886669	128902739	-	CNBP	NM_003418	5.89911	3.39763	1	-0.795967
chr3	128886669	128902739	-	CNBP	NM_001127193	5.89911	3.39763	1	-0.795967
chr3	128886669	128902739	-	CNBP	NM_001127195	5.89911	3.39763	1	-0.795967
chr8	103264501	103424928	-	UBR5	NM_015902	10.5539	6.08465	1	-0.794526
chr1	55013900	55076002	+	ACOT11	NM_147161	8.20345	4.73004	1	-0.794379
chr16	30751962	30756517	+	TMEM265	NM_001256829	6.19867	3.57529	1	-0.7939
chr1	183217371	183274009	-	NMNAT2	NM_170706	9.7704	5.64051	1	-0.792591
chr5	14663207	14664713	-	LOC728178	NR_168440	8.91779	5.15197	1	-0.791564
chr5	14663207	14664713	-	LOC728178	NR_168439	8.91779	5.15197	1	-0.791564
chr8	103264501	103424917	-	UBR5	NM_001282873	10.5308	6.08465	1	-0.791373
chr6	27782079	27782555	-	H2AC14	NM_021066	15.4391	8.92711	1	-0.79032
chr15	74275558	74286963	-	STOML1	NM_001324227	13.6878	7.92781	1	-0.787894
chr15	74275558	74286963	-	STOML1	NM_001256676	13.6878	7.92781	1	-0.787894
chr15	74275558	74286963	-	STOML1	NM_001324226	13.6878	7.92781	1	-0.787894
chr1	109756514	109760116	+	SARS1	NR_034072	7.62736	4.41914	1	-0.787418
chr19	13229077	13251961	+	NACC1	NM_052876	8.80258	5.10755	1	-0.785294
chr21	39751959	39870401	-	ERG	NM_182918	6.08346	3.53087	1	-0.784866
chr21	39751959	39870401	-	ERG	NM_001331025	6.08346	3.53087	1	-0.784866
chr21	39751949	39870428	-	ERG	NM_001136155	6.08346	3.53087	1	-0.784866
chr20	1349621	1373698	-	FKBP1A	NM_000801	6.08346	3.53087	1	-0.784866
chr12	54402768	54406553	+	HOXC8	NM_022658	9.86257	5.72934	1	-0.783594
chr5	79232401	79263449	+	LINC01455	NR_131226	10.8074	6.28451	1	-0.782141
chr5	158584416	158636561	-	RNF145	NM_001199383	13.8491	8.06105	1	-0.78075
chr17	48944039	48945732	+	TOB1-AS1	NR_038458	6.75171	3.93059	1	-0.780506
chr1	29519168	29557446	-	MECR	NM_016011	5.4152	3.15336	1	-0.780125
chr1	29519168	29557446	-	MECR	NR_146214	5.4152	3.15336	1	-0.780125
chr1	29519168	29557446	-	MECR	NR_146213	5.4152	3.15336	1	-0.780125
chr1	29519168	29557446	-	MECR	NM_001349713	5.4152	3.15336	1	-0.780125
chr1	29519168	29557446	-	MECR	NM_001349711	5.4152	3.15336	1	-0.780125
chr1	29519168	29557446	-	MECR	NM_001349712	5.4152	3.15336	1	-0.780125
chr1	29519168	29557446	-	MECR	NM_001349717	5.4152	3.15336	1	-0.780125
chr1	29519168	29557446	-	MECR	NM_001024732	5.4152	3.15336	1	-0.780125
chr1	29519168	29557446	-	MECR	NR_146215	5.4152	3.15336	1	-0.780125
chr1	29519168	29557446	-	MECR	NM_001349716	5.4152	3.15336	1	-0.780125
chr1	29519168	29557446	-	MECR	NM_001349715	5.4152	3.15336	1	-0.780125
chr1	29519168	29557446	-	MECR	NM_001349714	5.4152	3.15336	1	-0.780125
chr1	29519168	29557446	-	MECR	NR_146212	5.4152	3.15336	1	-0.780125
chr10	76672543	76696160	+	LOC101929165	NR_134476	13.3421	7.77236	1	-0.779563
chr1	244998607	245008365	+	COX20	NM_001312871	8.98692	5.24079	1	-0.778042
chr9	33383190	33402566	-	AQP7	NM_001170	7.12041	4.15266	1	-0.777923
chr9	33383190	33402566	-	AQP7	NR_164779	7.12041	4.15266	1	-0.777923
chr9	33383190	33402566	-	AQP7	NR_164778	7.12041	4.15266	1	-0.777923
chr9	33383190	33402566	-	AQP7	NM_001376192	7.12041	4.15266	1	-0.777923
chr9	33383190	33402566	-	AQP7	NM_001376193	7.12041	4.15266	1	-0.777923
chr9	33383190	33402566	-	AQP7	NM_001376191	7.12041	4.15266	1	-0.777923
chr11	60635014	60643164	+	ZP1	NM_207341	9.81649	5.72934	1	-0.776837
chr15	102495087	102496558	+	FAM138E	NR_026819	10.3465	6.04024	1	-0.776464
chr22	32340520	32353590	+	YWHAH	NM_003405	10.4156	6.08465	1	-0.775502
chr6	27775950	27776445	+	H2AC13	NM_003509	13.7569	8.03884	1	-0.775096
chr3	186505087	186505222	+	SNORA63	NR_002586	7.14345	4.17487	1	-0.77489
chr2	191745546	191800015	+	GLS	NM_001256310	6.52128	3.81956	1	-0.771748
chr15	102500661	102500799	-	MIR1302-10	NR_036267	10.3465	6.06244	1	-0.771169
chr15	102500661	102500799	-	MIR1302-11	NR_036268	10.3465	6.06244	1	-0.771169
chr15	102500661	102500799	-	MIR1302-2	NR_036051	10.3465	6.06244	1	-0.771169
chr15	102500661	102500799	-	MIR1302-9	NR_036266	10.3465	6.06244	1	-0.771169
chr5	154062538	154197163	+	LARP1	NM_001367714	8.96388	5.263	1	-0.768238
chr5	154062538	154197163	+	LARP1	NM_001367716	8.96388	5.263	1	-0.768238
chr5	154062538	154197163	+	LARP1	NM_001367715	8.96388	5.263	1	-0.768238
chr5	154062538	154197163	+	LARP1	NM_001367713	8.96388	5.263	1	-0.768238
chr15	49115937	49256116	-	SHC4	NM_203349	6.9591	4.08604	1	-0.768198
chr8	128808190	128808290	+	MIR1204	NR_031609	44.059	25.8709	1	-0.768107
chr9	16726811	16727522	+	BNC2-AS1	NR_151723	10.3234	6.06244	1	-0.767953
chr15	39873279	39891667	+	THBS1	NM_003246	5.80693	3.41984	1	-0.763848
chr11	14299465	14380073	-	RRAS2	NM_001102669	5.87606	3.46425	1	-0.762306
chr1	43829067	43833745	-	ELOVL1	NM_001256401	5.76085	3.39763	1	-0.761751
chr5	87960262	87974265	-	LINC00461	NR_024383	9.97779	5.88479	1	-0.761729
chr7	19155090	19157259	-	TWIST1	NM_000474	5.64563	3.33101	1	-0.761174
chr3	151961420	152183569	+	MBNL1	NM_001376826	8.38779	4.95211	1	-0.76025
chr3	151961420	152183569	+	MBNL1	NM_001376839	8.38779	4.95211	1	-0.76025
chr3	151961420	152183569	+	MBNL1	NM_001376845	8.38779	4.95211	1	-0.76025
chr3	151961420	152183569	+	MBNL1	NM_001376819	8.38779	4.95211	1	-0.76025
chr3	151961420	152183569	+	MBNL1	NM_001376840	8.38779	4.95211	1	-0.76025
chr6	160100095	160183313	-	SOD2	NM_001322817	7.8578	4.64121	1	-0.759624
chr7	55086709	55236328	+	EGFR	NM_201282	6.2678	3.70853	1	-0.757113
chr1	43829071	43833682	-	ELOVL1	NR_046117	5.7378	3.39763	1	-0.755969
chr1	43829071	43833682	-	ELOVL1	NM_022821	5.7378	3.39763	1	-0.755969
chr1	43829071	43833682	-	ELOVL1	NM_001256402	5.7378	3.39763	1	-0.755969
chr20	50213054	50384929	-	ATP9A	NM_006045	5.50737	3.26439	1	-0.754549
chr9	136919411	136923927	+	LOC100130548	NR_135126	8.98692	5.32962	1	-0.753794
chr10	82214065	82282386	+	TSPAN14	NM_001351266	7.97301	4.73004	1	-0.753273
chr10	82214065	82282386	+	TSPAN14	NM_001128309	7.97301	4.73004	1	-0.753273
chr10	82214065	82282386	+	TSPAN14	NM_001351267	7.97301	4.73004	1	-0.753273
chr10	82214065	82282386	+	TSPAN14	NM_001351268	7.97301	4.73004	1	-0.753273
chr10	82214065	82282386	+	TSPAN14	NM_030927	7.97301	4.73004	1	-0.753273
chr6	27798951	27799338	-	H4C12	NM_003541	10.3234	6.12906	1	-0.752185
chr11	33719653	33722286	-	C11orf91	NM_001166692	6.54432	3.88618	1	-0.751891
chr22	30635182	30636527	+	LIF-AS1	NR_149070	11.7752	6.99513	1	-0.751326
chr15	74271266	74284636	-	STOML1	NM_001256674	18.2043	10.8147	1	-0.751286
chr15	74271266	74284636	-	STOML1	NM_004809	18.2043	10.8147	1	-0.751286
chr15	74271266	74284636	-	STOML1	NM_001256675	18.2043	10.8147	1	-0.751286
chr15	74271266	74284636	-	STOML1	NM_001256672	18.2043	10.8147	1	-0.751286
chr15	74271266	74284636	-	STOML1	NM_001324229	18.2043	10.8147	1	-0.751286
chr15	74271266	74284636	-	STOML1	NM_001324230	18.2043	10.8147	1	-0.751286
chr15	74271266	74284636	-	STOML1	NM_001324228	18.2043	10.8147	1	-0.751286
chr12	124808960	125052158	-	NCOR2	NM_001077261	8.59519	5.10755	1	-0.750897
chr12	124808960	125052158	-	NCOR2	NM_006312	8.59519	5.10755	1	-0.750897
chr12	124808960	125052158	-	NCOR2	NM_001206654	8.59519	5.10755	1	-0.750897
chr1	234782034	234796670	+	LOC101927787	NR_125944	11.4295	6.79527	1	-0.750163
chr15	74471807	74501330	-	STRA6	NM_001142617	5.29998	3.15336	1	-0.749098
chr15	74471807	74501330	-	STRA6	NM_001142619	5.29998	3.15336	1	-0.749098
chr21	28208073	28217728	-	ADAMTS1	NM_006988	7.83475	4.66342	1	-0.7485
chr1	222988422	223179337	+	DISP1	NM_001377228	7.78867	4.64121	1	-0.746875
chr5	142657495	142815077	-	NR3C1	NM_001018074	11.5678	6.9063	1	-0.744128
chr5	142657495	142815077	-	NR3C1	NM_001018077	11.5678	6.9063	1	-0.744128
chr5	142657495	142815077	-	NR3C1	NM_001018075	11.5678	6.9063	1	-0.744128
chr1	198608169	198662334	+	PTPRC	NR_052021	15.7847	9.43787	1	-0.741996
chr6	49518380	49529626	+	C6orf141	NR_146862	5.34607	3.19777	1	-0.741411
chr6	49518380	49529626	+	C6orf141	NR_146854	5.34607	3.19777	1	-0.741411
chr6	49518380	49529626	+	C6orf141	NR_146856	5.34607	3.19777	1	-0.741411
chr6	49518380	49529626	+	C6orf141	NR_146857	5.34607	3.19777	1	-0.741411
chr6	49518380	49529626	+	C6orf141	NR_146864	5.34607	3.19777	1	-0.741411
chr6	49518380	49529626	+	C6orf141	NR_146860	5.34607	3.19777	1	-0.741411
chr6	49518380	49529626	+	C6orf141	NR_146859	5.34607	3.19777	1	-0.741411
chr9	123151152	123342445	-	CDK5RAP2	NR_073554	6.6365	3.97501	1	-0.739464
chr9	123151152	123342445	-	CDK5RAP2	NM_018249	6.6365	3.97501	1	-0.739464
chr9	123151146	123342448	-	CDK5RAP2	NM_001272039	6.6365	3.97501	1	-0.739464
chr9	123151152	123342445	-	CDK5RAP2	NR_073557	6.6365	3.97501	1	-0.739464
chr9	123151152	123342445	-	CDK5RAP2	NR_073555	6.6365	3.97501	1	-0.739464
chr9	123151152	123342445	-	CDK5RAP2	NR_073558	6.6365	3.97501	1	-0.739464
chr9	123151152	123342445	-	CDK5RAP2	NR_073556	6.6365	3.97501	1	-0.739464
chr9	123151152	123342445	-	CDK5RAP2	NM_001011649	6.6365	3.97501	1	-0.739464
chr5	148872544	148931002	-	CSNK1A1	NM_001892	10.6	6.35113	1	-0.738973
chr5	148872544	148931002	-	CSNK1A1	NM_001271741	10.6	6.35113	1	-0.738973
chr5	148872544	148931002	-	CSNK1A1	NM_001025105	10.6	6.35113	1	-0.738973
chr11	85405264	85430393	-	SYTL2	NM_001162952	7.62736	4.57459	1	-0.737542
chr11	85405264	85430393	-	SYTL2	NM_206930	7.62736	4.57459	1	-0.737542
chr11	85405264	85430393	-	SYTL2	NM_001289609	7.62736	4.57459	1	-0.737542
chr19	13041335	13044110	+	FARSA-AS1	NR_149078	7.94997	4.77445	1	-0.735614
chr11	65211928	65212028	+	MIR612	NR_030343	7.78867	4.68562	1	-0.733135
chr11	14299465	14380031	-	RRAS2	NM_001177315	5.82998	3.50867	1	-0.732568
chr1	222988380	223179337	+	DISP1	NM_001377229	7.74258	4.66342	1	-0.731427
chr1	222988380	223179337	+	DISP1	NM_001350630	7.74258	4.66342	1	-0.731427
chr1	222988380	223179337	+	DISP1	NM_032890	7.74258	4.66342	1	-0.731427
chr11	85405264	85430137	-	SYTL2	NM_001365832	7.55823	4.55238	1	-0.731427
chr11	85405264	85430137	-	SYTL2	NM_001365834	7.55823	4.55238	1	-0.731427
chr11	85405264	85430137	-	SYTL2	NM_001365833	7.55823	4.55238	1	-0.731427
chr11	85405264	85430137	-	SYTL2	NM_001365828	7.55823	4.55238	1	-0.731427
chr11	85405264	85430137	-	SYTL2	NM_001365831	7.55823	4.55238	1	-0.731427
chr11	85405264	85430137	-	SYTL2	NM_001365829	7.55823	4.55238	1	-0.731427
chr11	85405264	85430137	-	SYTL2	NM_001365835	7.55823	4.55238	1	-0.731427
chr11	85405264	85430137	-	SYTL2	NM_001365830	7.55823	4.55238	1	-0.731427
chr11	85405264	85430223	-	SYTL2	NM_206929	7.51215	4.53018	1	-0.729658
chr11	85405264	85430223	-	SYTL2	NM_001289610	7.51215	4.53018	1	-0.729658
chr13	77454309	77460540	-	KCTD12	NM_138444	6.91302	4.17487	1	-0.727585
chr5	142657498	142814374	-	NR3C1	NM_001364183	12.72	7.68354	1	-0.727251
chr16	2933195	2949383	+	FLYWCH2	NM_001142499	7.71954	4.66342	1	-0.727127
chr16	2933195	2949383	+	FLYWCH2	NM_001142500	7.71954	4.66342	1	-0.727127
chr16	2933215	2949366	+	FLYWCH2	NM_138439	7.71954	4.66342	1	-0.727127
chr8	67341248	67342968	+	RRS1	NM_015169	6.12954	3.70853	1	-0.724933
chr3	114591879	114595361	+	ZBTB20-AS3	NR_126422	7.09736	4.30811	1	-0.720228
chr17	46657199	46657309	-	MIR10A	NR_029608	6.91302	4.19708	1	-0.719931
chr1	43829067	43833409	-	ELOVL1	NM_001256399	5.80693	3.53087	1	-0.717752
chr8	64081561	64125346	+	YTHDF3	NM_001277814	5.43824	3.30881	1	-0.716829
chr8	64081561	64125346	+	YTHDF3	NM_001277818	5.43824	3.30881	1	-0.716829
chr6	163835749	163999623	+	QKI	NM_206853	6.45215	3.93059	1	-0.715032
chr6	163835749	163999623	+	QKI	NM_206854	6.45215	3.93059	1	-0.715032
chr6	163835749	163999623	+	QKI	NM_206855	6.45215	3.93059	1	-0.715032
chr6	163835749	163999623	+	QKI	NM_001301085	6.45215	3.93059	1	-0.715032
chr6	163835749	163999623	+	QKI	NM_006775	6.45215	3.93059	1	-0.715032
chr1	227922696	227968932	+	SNAP47	NM_001323931	14.6786	8.94932	1	-0.713868
chr1	227922696	227968932	+	SNAP47	NM_053052	14.6786	8.94932	1	-0.713868
chr1	227922696	227968932	+	SNAP47	NR_136655	14.6786	8.94932	1	-0.713868
chr1	227922696	227968932	+	SNAP47	NR_136656	14.6786	8.94932	1	-0.713868
chr15	74209808	74220127	-	LOXL1-AS1	NR_040066	7.09736	4.33032	1	-0.712811
chr15	74209808	74220127	-	LOXL1-AS1	NR_040067	7.09736	4.33032	1	-0.712811
chr3	58318616	58411854	+	PXK	NM_001349512	6.47519	3.9528	1	-0.712048
chr3	58318616	58411854	+	PXK	NM_001349502	6.47519	3.9528	1	-0.712048
chr3	58318616	58411854	+	PXK	NM_001349506	6.47519	3.9528	1	-0.712048
chr3	58318616	58411854	+	PXK	NM_001349495	6.47519	3.9528	1	-0.712048
chr3	58318616	58411854	+	PXK	NM_001349492	6.47519	3.9528	1	-0.712048
chr3	58318616	58411854	+	PXK	NM_001349526	6.47519	3.9528	1	-0.712048
chr3	58318616	58411854	+	PXK	NM_001289098	6.47519	3.9528	1	-0.712048
chr3	58318616	58411854	+	PXK	NM_001349501	6.47519	3.9528	1	-0.712048
chr3	58318616	58411854	+	PXK	NM_001349527	6.47519	3.9528	1	-0.712048
chr3	58318616	58411854	+	PXK	NM_001349537	6.47519	3.9528	1	-0.712048
chr3	58318616	58411854	+	PXK	NM_001349528	6.47519	3.9528	1	-0.712048
chr3	58318616	58411854	+	PXK	NM_001349496	6.47519	3.9528	1	-0.712048
chr3	58318616	58411854	+	PXK	NM_001349511	6.47519	3.9528	1	-0.712048
chr3	58318616	58411854	+	PXK	NM_001349525	6.47519	3.9528	1	-0.712048
chr3	58318616	58411854	+	PXK	NM_001349494	6.47519	3.9528	1	-0.712048
chr3	58318616	58411854	+	PXK	NM_001289096	6.47519	3.9528	1	-0.712048
chr3	58318616	58411854	+	PXK	NM_001349539	6.47519	3.9528	1	-0.712048
chr3	58318616	58411854	+	PXK	NM_001349514	6.47519	3.9528	1	-0.712048
chr3	58318616	58411854	+	PXK	NM_001349519	6.47519	3.9528	1	-0.712048
chr3	58318616	58411854	+	PXK	NM_001349507	6.47519	3.9528	1	-0.712048
chr3	58318616	58411854	+	PXK	NM_001349497	6.47519	3.9528	1	-0.712048
chr3	58318616	58411854	+	PXK	NM_001349535	6.47519	3.9528	1	-0.712048
chr3	58318616	58411854	+	PXK	NM_001349489	6.47519	3.9528	1	-0.712048
chr3	58318616	58411854	+	PXK	NM_001349534	6.47519	3.9528	1	-0.712048
chr3	58318616	58411854	+	PXK	NM_001349536	6.47519	3.9528	1	-0.712048
chr3	58318616	58411854	+	PXK	NM_001349524	6.47519	3.9528	1	-0.712048
chr3	58318616	58411854	+	PXK	NM_001289095	6.47519	3.9528	1	-0.712048
chr3	58318616	58411854	+	PXK	NR_146194	6.47519	3.9528	1	-0.712048
chr3	58318616	58411854	+	PXK	NM_001349508	6.47519	3.9528	1	-0.712048
chr3	58318616	58411854	+	PXK	NR_146193	6.47519	3.9528	1	-0.712048
chr3	58318616	58411854	+	PXK	NM_001349488	6.47519	3.9528	1	-0.712048
chr3	58318616	58411854	+	PXK	NM_001349493	6.47519	3.9528	1	-0.712048
chr3	58318616	58411854	+	PXK	NM_001349509	6.47519	3.9528	1	-0.712048
chr3	58318616	58411854	+	PXK	NM_001349503	6.47519	3.9528	1	-0.712048
chr3	58318616	58411854	+	PXK	NM_001349521	6.47519	3.9528	1	-0.712048
chr3	58318616	58411854	+	PXK	NM_001349504	6.47519	3.9528	1	-0.712048
chr3	58318616	58411854	+	PXK	NM_001349516	6.47519	3.9528	1	-0.712048
chr3	58318616	58411854	+	PXK	NM_001289101	6.47519	3.9528	1	-0.712048
chr3	58318616	58411854	+	PXK	NM_001349532	6.47519	3.9528	1	-0.712048
chr3	58318616	58411854	+	PXK	NM_001349510	6.47519	3.9528	1	-0.712048
chr3	58318616	58411854	+	PXK	NM_001349530	6.47519	3.9528	1	-0.712048
chr3	58318616	58411854	+	PXK	NM_001349518	6.47519	3.9528	1	-0.712048
chr3	58318616	58411854	+	PXK	NM_001349531	6.47519	3.9528	1	-0.712048
chr3	58318616	58411854	+	PXK	NM_001349490	6.47519	3.9528	1	-0.712048
chr3	58318616	58411854	+	PXK	NM_001349500	6.47519	3.9528	1	-0.712048
chr3	58318616	58411854	+	PXK	NM_001349529	6.47519	3.9528	1	-0.712048
chr3	58318616	58411854	+	PXK	NM_001349520	6.47519	3.9528	1	-0.712048
chr3	58318616	58411854	+	PXK	NM_001349538	6.47519	3.9528	1	-0.712048
chr3	58318616	58411854	+	PXK	NM_001349515	6.47519	3.9528	1	-0.712048
chr3	58318616	58411854	+	PXK	NM_001349533	6.47519	3.9528	1	-0.712048
chr3	58318616	58411854	+	PXK	NM_001289100	6.47519	3.9528	1	-0.712048
chr3	58318616	58411854	+	PXK	NM_001289099	6.47519	3.9528	1	-0.712048
chr3	58318616	58411854	+	PXK	NM_001349540	6.47519	3.9528	1	-0.712048
chr3	58318618	58411854	+	PXK	NM_017771	6.47519	3.9528	1	-0.712048
chr3	58318616	58411854	+	PXK	NM_001349491	6.47519	3.9528	1	-0.712048
chr3	58318616	58411854	+	PXK	NM_001349522	6.47519	3.9528	1	-0.712048
chr3	58318616	58411854	+	PXK	NM_001349517	6.47519	3.9528	1	-0.712048
chr3	58318616	58411854	+	PXK	NM_001349499	6.47519	3.9528	1	-0.712048
chr3	58318616	58411854	+	PXK	NM_001349513	6.47519	3.9528	1	-0.712048
chr11	33724555	33757969	-	CD59	NM_000611	6.72867	4.10825	1	-0.711798
chr1	205404013	205425214	-	BLACAT1	NR_103783	5.4152	3.30881	1	-0.710703
chr17	46673319	46679703	+	HOXB-AS3	NR_033205	9.00997	5.50727	1	-0.710183
chr17	46673319	46679703	+	HOXB-AS3	NR_110330	9.00997	5.50727	1	-0.710183
chr20	25825302	25834657	-	LOC101926935	NR_110001	6.68258	4.08604	1	-0.709702
chr15	81293263	81298129	+	TLNRD1	NM_022566	5.18476	3.17557	1	-0.707265
chr10	78629360	79397566	-	KCNMA1	NM_001322832	6.70563	4.10825	1	-0.706849
chr10	78629360	79397566	-	KCNMA1	NM_001322830	6.70563	4.10825	1	-0.706849
chr10	78629360	79397566	-	KCNMA1	NM_001014797	6.70563	4.10825	1	-0.706849
chr10	78629360	79397566	-	KCNMA1	NM_001322829	6.70563	4.10825	1	-0.706849
chr10	78629360	79397566	-	KCNMA1	NM_001322835	6.70563	4.10825	1	-0.706849
chr10	78629360	79397566	-	KCNMA1	NM_001271518	6.70563	4.10825	1	-0.706849
chr5	158584416	158637061	-	RNF145	NM_001199380	13.9873	8.57181	1	-0.70645
chr6	52362205	52441858	-	TRAM2	NM_012288	38.8972	23.8501	1	-0.705676
chr2	10470288	10567743	+	HPCAL1	NM_001258357	6.08346	3.73073	1	-0.705431
chr6	44225902	44233288	-	NFKBIE	NM_004556	8.77953	5.39624	1	-0.702189
chr15	74209808	74220301	-	LOXL1-AS1	NR_040070	7.18954	4.41914	1	-0.702132
chr11	65190268	65213009	+	NEAT1	NR_131012	7.3278	4.50797	1	-0.700902
chr12	81186299	81331713	-	LIN7A	NM_004664	6.77476	4.17487	1	-0.698438
chr12	81186299	81331713	-	LIN7A	NR_136888	6.77476	4.17487	1	-0.698438
chr3	190231873	190354009	+	IL1RAP	NM_001364880	5.9452	3.66411	1	-0.69826
chr1	43830302	43830402	-	MIR6734	NR_106792	6.47519	3.99722	1	-0.695928
chr7	33053724	33102388	-	NT5C3A	NM_001374335	5.64563	3.48646	1	-0.695372
chr7	33053724	33102388	-	NT5C3A	NM_001374339	5.64563	3.48646	1	-0.695372
chr7	33053724	33102388	-	NT5C3A	NM_001374336	5.64563	3.48646	1	-0.695372
chr7	33053724	33102388	-	NT5C3A	NM_001002009	5.64563	3.48646	1	-0.695372
chr7	33053724	33102388	-	NT5C3A	NM_001374338	5.64563	3.48646	1	-0.695372
chr11	33724555	33758025	-	CD59	NM_203329	6.75171	4.17487	1	-0.693523
chr11	33724555	33758025	-	CD59	NM_203330	6.75171	4.17487	1	-0.693523
chr11	33724555	33758025	-	CD59	NM_203331	6.75171	4.17487	1	-0.693523
chr10	91190055	91295351	-	SLC16A12	NM_213606	8.43388	5.21859	1	-0.692538
chr10	105637326	105677942	-	STN1	NM_024928	13.273	8.2165	1	-0.691898
chr22	24236569	24237410	+	MIF	NM_002415	8.64127	5.35183	1	-0.691212
chr6	53158885	53213977	-	ELOVL5	NM_001242831	5.16172	3.19777	1	-0.690785
chr12	81186299	81331486	-	LIN7A	NR_136887	6.77476	4.19708	1	-0.690785
chr12	81186299	81331486	-	LIN7A	NM_001324423	6.77476	4.19708	1	-0.690785
chr16	15704869	15704969	-	MIR6506	NR_106761	5.23085	3.24219	1	-0.690079
chr7	33053741	33102388	-	NT5C3A	NM_001002010	5.62259	3.48646	1	-0.689471
chr3	58319032	58411854	+	PXK	NM_001349498	7.30476	4.53018	1	-0.689268
chr8	32504607	32631562	+	NRG1	NM_001322206	6.01433	3.73073	1	-0.688943
chr8	32504607	32631562	+	NRG1	NM_001322205	6.01433	3.73073	1	-0.688943
chr12	16064265	16190315	+	DERA	NM_015954	8.61823	5.35183	1	-0.68736
chr12	16064265	16190315	+	DERA	NM_001300779	8.61823	5.35183	1	-0.68736
chr9	123940410	123964147	-	RAB14	NM_016322	5.5765	3.46425	1	-0.686816
chr1	198492351	198509810	-	ATP6V1G3	NM_001376862	9.21736	5.72934	1	-0.685984
chr1	198492351	198509810	-	ATP6V1G3	NM_001376861	9.21736	5.72934	1	-0.685984
chr1	198492351	198509810	-	ATP6V1G3	NM_001376863	9.21736	5.72934	1	-0.685984
chr17	9153787	9479275	-	STX8	NR_033656	7.35084	4.57459	1	-0.684267
chr1	211744909	211752503	-	SLC30A1	NM_021194	6.06041	3.77515	1	-0.682883
chr1	198492351	198510075	-	ATP6V1G3	NM_133326	9.19431	5.72934	1	-0.682372
chr1	198492351	198510075	-	ATP6V1G3	NM_133262	9.19431	5.72934	1	-0.682372
chr1	198492351	198510075	-	ATP6V1G3	NM_001320218	9.19431	5.72934	1	-0.682372
chr15	96873928	96883485	+	NR2F2	NM_021005	5.87606	3.66411	1	-0.681386
chr3	133292529	133309105	+	CDV3	NM_001282762	5.16172	3.21998	1	-0.680801
chr3	133292529	133309105	+	CDV3	NM_001134422	5.16172	3.21998	1	-0.680801
chr3	133292529	133309105	+	CDV3	NM_017548	5.16172	3.21998	1	-0.680801
chr17	27717663	27717763	+	MIR4523	NR_039749	6.93606	4.33032	1	-0.679644
chr15	52303195	52311292	-	MAPK6-DT	NR_156732	6.35998	3.97501	1	-0.678063
chr13	111766965	111958081	+	ARHGEF7	NM_001320852	5.34607	3.35322	1	-0.672931
chr13	111766965	111958081	+	ARHGEF7	NM_001354048	5.34607	3.35322	1	-0.672931
chr13	111766965	111958081	+	ARHGEF7	NM_001354046	5.34607	3.35322	1	-0.672931
chr4	8368008	8430175	-	ACOX3	NM_001375786	5.9452	3.73073	1	-0.672265
chr4	8368008	8430175	-	ACOX3	NM_001375789	5.9452	3.73073	1	-0.672265
chr4	8368008	8430175	-	ACOX3	NM_001375783	5.9452	3.73073	1	-0.672265
chr4	8368008	8430175	-	ACOX3	NM_001375788	5.9452	3.73073	1	-0.672265
chr4	8368008	8430175	-	ACOX3	NM_001375787	5.9452	3.73073	1	-0.672265
chr4	8368008	8430175	-	ACOX3	NM_001375790	5.9452	3.73073	1	-0.672265
chr8	128806778	129113499	+	PVT1	NR_003367	48.1376	30.2234	1	-0.6715
chr6	52529198	52533951	+	LOC730101	NR_024403	17.3747	10.9257	1	-0.669261
chr6	52529198	52533951	+	LOC730101	NR_024405	17.3747	10.9257	1	-0.669261
chr20	52491039	52492248	-	SUMO1P1	NR_002189	11.0839	6.97292	1	-0.668627
chr1	43824651	43828873	+	CDC20	NM_001255	5.25389	3.30881	1	-0.667076
chr8	67833924	67837776	-	SNHG6	NR_002599	11.5908	7.30602	1	-0.665826
chr8	67833924	67837776	-	SNHG6	NR_152600	11.5908	7.30602	1	-0.665826
chr8	67833924	67837776	-	SNHG6	NR_152598	11.5908	7.30602	1	-0.665826
chr8	67833924	67837776	-	SNHG6	NR_152599	11.5908	7.30602	1	-0.665826
chr10	114206972	114578503	+	VTI1A	NM_001365712	5.06955	3.19777	1	-0.664789
chr10	114206972	114578503	+	VTI1A	NM_145206	5.06955	3.19777	1	-0.664789
chr19	18497357	18497457	+	MIR3189	NR_036156	5.27694	3.33101	1	-0.66374
chr20	45837858	45985633	-	ZMYND8	NM_001281772	7.41997	4.68562	1	-0.663172
chr20	45837858	45985633	-	ZMYND8	NM_001281773	7.41997	4.68562	1	-0.663172
chr3	124944512	125093553	-	ZNF148	NM_001348432	6.15259	3.88618	1	-0.66284
chr3	124944512	125093553	-	ZNF148	NM_001348424	6.15259	3.88618	1	-0.66284
chr13	114629486	114631964	-	LINC00565	NR_047495	6.35998	4.01942	1	-0.662033
chr9	124749311	124855587	-	TTLL11	NM_194252	5.16172	3.26439	1	-0.661037
chr15	74209808	74220589	-	LOXL1-AS1	NR_040068	7.51215	4.75224	1	-0.660616
chr15	74209808	74220589	-	LOXL1-AS1	NR_040069	7.51215	4.75224	1	-0.660616
chr11	120207121	120360646	+	ARHGEF12	NM_001198665	6.03737	3.81956	1	-0.660513
chr11	120207121	120360646	+	ARHGEF12	NM_015313	6.03737	3.81956	1	-0.660513
chr3	182655861	182703706	-	DCUN1D1	NM_001308101	5.36911	3.39763	1	-0.660153
chr5	138609440	138667366	+	MATR3	NM_001194954	9.53996	6.04024	1	-0.659379
chr5	138609440	138667366	+	MATR3	NM_199189	9.53996	6.04024	1	-0.659379
chr5	138609440	138667366	+	MATR3	NM_001282278	9.53996	6.04024	1	-0.659379
chr19	47333841	47333961	-	SNAR-E	NR_024258	5.78389	3.66411	1	-0.658576
chr11	12159936	12285337	+	MICAL2	NM_001282665	5.80693	3.68632	1	-0.655595
chr11	12159936	12285337	+	MICAL2	NM_001282664	5.80693	3.68632	1	-0.655595
chr16	25043061	25044098	+	LOC554206	NR_038379	11.7521	7.46147	1	-0.655391
chr6	27805657	27806153	-	H2AC15	NM_003510	12.4434	7.9056	1	-0.654437
chr19	13049422	13055303	+	CALR	NM_004343	5.48433	3.48646	1	-0.653552
chr3	128445025	128533641	+	RAB7A	NM_004637	9.56301	6.08465	1	-0.65229
chr9	79013514	79014954	+	RPSAP9	NR_026890	6.03737	3.84177	1	-0.65215
chr5	148206173	148208186	+	ADRB2	NM_000024	13.296	8.46077	1	-0.652135
chr12	52638826	52641232	-	KRT7-AS	NR_146274	13.296	8.46077	1	-0.652135
chr1	207217193	207224553	-	YOD1	NM_018566	7.94997	5.06314	1	-0.650917
chr20	47240789	47444536	-	PREX1	NM_020820	10.7382	6.83968	1	-0.650754
chr2	10181679	10183528	-	LOC101929882	NR_135558	9.58605	6.10686	1	-0.650507
chr8	130496295	130496395	-	MIR3686	NR_037457	13.803	8.79387	1	-0.65041
chr10	31605456	31608024	-	ZEB1-AS1	NR_024284	8.77953	5.5961	1	-0.649722
chr10	31605456	31608024	-	ZEB1-AS1	NR_148977	8.77953	5.5961	1	-0.649722
chr1	154298000	154310322	+	ATP8B2	NM_001005855	7.02823	4.48576	1	-0.647809
chr15	30883398	30917981	-	LOC102725021	NR_157593	5.39215	3.44205	1	-0.647595
chr15	30883398	30917981	-	LOC102725021	NR_157595	5.39215	3.44205	1	-0.647595
chr15	30883398	30917981	-	LOC102725021	NR_157594	5.39215	3.44205	1	-0.647595
chr16	55515468	55540603	+	MMP2	NM_001127891	9.05605	5.79596	1	-0.643834
chr19	16176496	16177113	+	LINC01855	NR_146442	12.0287	7.70574	1	-0.642469
chr3	127634074	127706507	+	KBTBD12	NM_207335	13.273	8.50519	1	-0.642079
chr9	112887780	112934791	+	PALM2AKAP2	NM_001136562	5.36911	3.44205	1	-0.641417
chr20	45837858	45985443	-	ZMYND8	NM_001281778	7.53519	4.84107	1	-0.638317
chr20	45837858	45985443	-	ZMYND8	NM_001281774	7.53519	4.84107	1	-0.638317
chr20	45837858	45985443	-	ZMYND8	NM_001281780	7.53519	4.84107	1	-0.638317
chr20	45837858	45985443	-	ZMYND8	NM_001281781	7.53519	4.84107	1	-0.638317
chr20	45837858	45985443	-	ZMYND8	NM_001281783	7.53519	4.84107	1	-0.638317
chr20	45837858	45985443	-	ZMYND8	NM_001281777	7.53519	4.84107	1	-0.638317
chr20	45837858	45985443	-	ZMYND8	NM_012408	7.53519	4.84107	1	-0.638317
chr20	45837858	45985443	-	ZMYND8	NM_001281775	7.53519	4.84107	1	-0.638317
chr20	45837858	45985443	-	ZMYND8	NM_001281776	7.53519	4.84107	1	-0.638317
chr20	45837858	45985443	-	ZMYND8	NM_001281782	7.53519	4.84107	1	-0.638317
chr20	45837858	45985443	-	ZMYND8	NM_183047	7.53519	4.84107	1	-0.638317
chr20	45837858	45985443	-	ZMYND8	NM_001281779	7.53519	4.84107	1	-0.638317
chr20	45837858	45985443	-	ZMYND8	NM_001281784	7.53519	4.84107	1	-0.638317
chr20	45837858	45985443	-	ZMYND8	NM_183048	7.53519	4.84107	1	-0.638317
chr20	45837858	45985443	-	ZMYND8	NM_001281771	7.53519	4.84107	1	-0.638317
chr12	2100621	2113623	-	DCP1B	NM_001319292	7.88084	5.06314	1	-0.638317
chr2	97193676	97198043	-	LOC105373496	NR_135564	5.59954	3.59749	1	-0.638317
chr3	127634074	127706520	+	KBTBD12	NM_001370224	13.2269	8.50519	1	-0.637061
chr3	177159708	177470492	+	LINC00578	NR_047568	11.9134	7.66133	1	-0.636923
chr12	53900471	54020166	-	ATF7-NPFF	NR_159377	10.7382	6.9063	1	-0.63677
chr12	53900471	54020166	-	ATF7-NPFF	NM_001366559	10.7382	6.9063	1	-0.63677
chr12	53900471	54020166	-	ATF7-NPFF	NM_001366560	10.7382	6.9063	1	-0.63677
chr5	139505521	139508977	+	IGIP	NM_001007189	7.83475	5.04093	1	-0.636197
chr11	695815	705028	+	TMEM80	NM_001276274	8.75649	5.64051	1	-0.634526
chr12	24962957	25055156	-	BCAT1	NM_001178094	7.99606	5.15197	1	-0.634166
chr20	60753212	61148768	-	MIR1-1HG-AS1	NR_033263	6.47519	4.17487	1	-0.633192
chr17	75471716	75496675	+	SEPTIN9	NM_001113495	6.2678	4.04163	1	-0.633023
chr17	9153787	9479137	-	STX8	NM_004853	7.35084	4.75224	1	-0.6293
chr5	1798498	1799951	-	MRPL36	NM_032479	14.6326	9.46008	1	-0.629258
chr1	32479468	32509477	+	KHDRBS1	NM_006559	7.21258	4.66342	1	-0.629128
chr1	32479468	32509477	+	KHDRBS1	NR_073498	7.21258	4.66342	1	-0.629128
chr1	32479468	32509477	+	KHDRBS1	NM_001271878	7.21258	4.66342	1	-0.629128
chr1	203766650	203770200	+	ZBED6	NM_001174108	7.99606	5.17417	1	-0.62796
chr5	139943245	139943345	-	MIR6831	NR_106889	5.62259	3.64191	1	-0.62654
chr7	134127101	134143944	-	AKR1B1	NR_144376	5.55346	3.59749	1	-0.626394
chr7	134127101	134143991	-	AKR1B1	NM_001346142	5.55346	3.59749	1	-0.626394
chr19	15530788	15560767	-	WIZ	NM_001371589	8.82562	5.72934	1	-0.623328
chr19	15530788	15560767	-	WIZ	NM_021241	8.82562	5.72934	1	-0.623328
chr11	695815	704129	+	TMEM80	NM_001276253	8.43388	5.48507	1	-0.620687
chr11	695815	704129	+	TMEM80	NM_001042463	8.43388	5.48507	1	-0.620687
chr7	134127107	134143852	-	AKR1B1	NM_001628	5.53041	3.59749	1	-0.620395
chr5	98264837	98266713	+	LOC100289230	NR_036530	10.5769	6.88409	1	-0.619581
chr2	223725753	223809356	+	ACSL3	NM_001354159	8.73345	5.68493	1	-0.619409
chr2	223725753	223809356	+	ACSL3	NM_203372	8.73345	5.68493	1	-0.619409
chr2	223725753	223809356	+	ACSL3	NM_004457	8.73345	5.68493	1	-0.619409
chr2	223725753	223809356	+	ACSL3	NM_001354158	8.73345	5.68493	1	-0.619409
chr1	156433518	156470567	-	MEF2D	NM_005920	6.2678	4.08604	1	-0.617256
chr20	45837858	45985180	-	ZMYND8	NM_001363714	7.69649	5.01873	1	-0.61688
chr6	27791869	27792258	+	H4C11	NM_021968	6.77476	4.41914	1	-0.616402
chr17	26850958	26865175	+	FOXN1	NM_003593	15.5543	10.1485	1	-0.616048
chr6	132436317	132436417	-	MIR548AJ1	NR_039673	5.64563	3.68632	1	-0.614953
chr9	126131057	126142605	+	CRB2	NR_104603	5.5765	3.64191	1	-0.614666
chr10	31605456	31608810	-	ZEB1-AS1	NR_148976	8.94084	5.84038	1	-0.614349
chr5	53813588	53816834	+	SNX18	NM_052870	9.37866	6.12906	1	-0.613715
chr1	78695282	78835147	+	MGC27382	NR_027310	4.95433	3.24219	1	-0.611723
chr17	74557701	74557801	+	SNORD1A	NR_004395	10.3004	6.75085	1	-0.609558
chr1	152850797	152857523	+	SMCP	NM_030663	9.95475	6.52878	1	-0.60857
chr8	145149978	145152428	+	CYC1	NM_001916	8.22649	5.39624	1	-0.608323
chr8	145153539	145158676	-	SHARPIN	NR_038270	8.22649	5.39624	1	-0.608323
chr8	145153539	145158676	-	SHARPIN	NM_030974	8.22649	5.39624	1	-0.608323
chr19	36486089	36487214	+	SDHAF1	NM_001042631	5.48433	3.59749	1	-0.608323
chr6	10428017	10435055	-	LINC00518	NR_027793	8.52606	5.5961	1	-0.607456
chr12	52627026	52642705	+	KRT7	NM_005556	12.7891	8.39415	1	-0.607456
chr4	1189570	1202750	-	LOC100130872	NR_024569	9.03301	5.9292	1	-0.607369
chr8	98881291	99048951	+	MATN2	NM_001317748	4.93129	3.24219	1	-0.604997
chr8	98881291	99048951	+	MATN2	NM_002380	4.93129	3.24219	1	-0.604997
chr8	98881291	99048951	+	MATN2	NM_030583	4.93129	3.24219	1	-0.604997
chr19	11487882	11494990	-	EPOR	NM_000121	16.1073	10.5926	1	-0.604658
chr19	11487882	11494990	-	EPOR	NR_033663	16.1073	10.5926	1	-0.604658
chr2	85198283	85286595	+	KCMF1	NM_020122	4.86216	3.19777	1	-0.604529
chr3	4790875	4793274	-	EGOT	NR_004428	5.02346	3.30881	1	-0.602371
chr15	96876993	96883485	+	NR2F2	NM_001145157	4.81607	3.17557	1	-0.600843
chr4	38665819	38703138	+	KLF3	NM_016531	5.48433	3.6197	1	-0.599444
chr3	127305936	127306036	-	MIR7976	NR_107016	8.20345	5.41845	1	-0.598351
chr1	183589980	183604918	-	ARPC5	NM_001270439	7.3278	4.84107	1	-0.598053
chr1	183589980	183604918	-	ARPC5	NM_005717	7.3278	4.84107	1	-0.598053
chr9	19375715	19380234	-	RPS6	NM_001010	6.6365	4.39694	1	-0.593923
chr9	132657539	132805468	-	FNBP1	NM_001363755	11.5217	7.63912	1	-0.592874
chr20	61536349	61569304	-	DIDO1	NM_022105	7.09736	4.70783	1	-0.592221
chr1	117637257	117637357	+	MIR942	NR_030640	5.62259	3.73073	1	-0.591775
chr19	12841453	12845498	-	TRIR	NM_001329738	5.25389	3.48646	1	-0.591624
chr19	12841453	12845498	-	TRIR	NR_138095	5.25389	3.48646	1	-0.591624
chr19	12841453	12845498	-	TRIR	NM_024038	5.25389	3.48646	1	-0.591624
chr19	12841453	12845498	-	TRIR	NM_001329739	5.25389	3.48646	1	-0.591624
chr9	116356408	116360018	+	RGS3	NM_001276262	10.7382	7.12837	1	-0.591111
chr10	82227996	82282386	+	TSPAN14	NM_001351272	14.7708	9.81538	1	-0.589633
chr10	82227996	82282386	+	TSPAN14	NM_001351271	14.7708	9.81538	1	-0.589633
chr15	74218802	74244477	+	LOXL1	NM_005576	17.8817	11.9028	1	-0.587178
chr10	31605456	31609376	-	ZEB1-AS1	NR_148975	8.80258	5.86258	1	-0.586389
chr2	201171415	201346987	+	SPATS2L	NM_001100423	6.7978	4.53018	1	-0.585501
chr17	40811301	40819024	+	TUBG2	NM_016437	7.92693	5.28521	1	-0.584802
chr17	40811301	40819024	+	TUBG2	NM_001320509	7.92693	5.28521	1	-0.584802
chr9	130267622	130331352	-	NIBAN2	NM_022833	5.46128	3.64191	1	-0.584546
chr20	39807094	39946371	-	ZHX3	NM_001384321	12.3513	8.2387	1	-0.584169
chr20	39807094	39946371	-	ZHX3	NM_001384315	12.3513	8.2387	1	-0.584169
chr20	39807094	39946371	-	ZHX3	NM_001384316	12.3513	8.2387	1	-0.584169
chr20	39807094	39946371	-	ZHX3	NM_001384320	12.3513	8.2387	1	-0.584169
chr20	39807094	39946371	-	ZHX3	NM_001384319	12.3513	8.2387	1	-0.584169
chr20	39807094	39946371	-	ZHX3	NM_001384325	12.3513	8.2387	1	-0.584169
chr20	39807094	39946371	-	ZHX3	NM_001384317	12.3513	8.2387	1	-0.584169
chr20	39807094	39946371	-	ZHX3	NM_001384318	12.3513	8.2387	1	-0.584169
chr20	39807094	39946371	-	ZHX3	NM_001384322	12.3513	8.2387	1	-0.584169
chr20	52183609	52210378	-	ZNF217	NM_006526	8.0191	5.35183	1	-0.583409
chr20	52183609	52210378	-	ZNF217	NM_001385034	8.0191	5.35183	1	-0.583409
chr8	144391496	144442147	-	TOP1MT	NM_001258447	5.32302	3.55308	1	-0.583176
chr8	144391496	144442147	-	TOP1MT	NM_001258446	5.32302	3.55308	1	-0.583176
chr11	695638	704129	+	TMEM80	NM_001384408	8.24953	5.50727	1	-0.582974
chr11	695638	704129	+	TMEM80	NM_174940	8.24953	5.50727	1	-0.582974
chr8	94740387	94752998	-	RBM12B	NM_001377963	6.47519	4.33032	1	-0.580451
chr8	94740387	94752998	-	RBM12B	NM_001377964	6.47519	4.33032	1	-0.580451
chr6	154708648	154831819	-	CNKSR3	NM_173515	6.17563	4.13046	1	-0.580285
chr15	45923345	45983492	+	SQOR	NM_001271213	5.5765	3.73073	1	-0.579901
chr2	85766290	85772404	+	MAT2A	NM_005911	8.84866	5.9292	1	-0.577621
chrX	13707239	13727944	+	RAB9A	NM_001195328	5.29998	3.55308	1	-0.576917
chr10	114206745	114578503	+	VTI1A	NM_001318205	4.76998	3.19777	1	-0.576917
chr10	114206745	114578503	+	VTI1A	NM_001318203	4.76998	3.19777	1	-0.576917
chr8	64081185	64125346	+	YTHDF3	NM_001277817	4.76998	3.19777	1	-0.576917
chr17	46669653	46683774	+	HOXB-AS3	NR_033204	8.1804	5.48507	1	-0.576663
chr17	74553845	74561430	+	SNHG16	NR_038110	10.3926	6.97292	1	-0.575718
chr17	74553845	74561430	+	SNHG16	NR_038108	10.3926	6.97292	1	-0.575718
chr17	74553845	74561430	+	SNHG16	NR_038111	10.3926	6.97292	1	-0.575718
chr17	74553845	74561430	+	SNHG16	NR_038109	10.3926	6.97292	1	-0.575718
chr8	28203106	28243977	-	ZNF395	NM_018660	7.44302	4.99652	1	-0.574964
chr17	40554466	40575274	-	CAVIN1	NM_012232	13.3421	8.97153	1	-0.572563
chr8	144694787	144699719	-	GFUS	NM_001317783	5.87606	3.9528	1	-0.571975
chr8	144694787	144699719	-	GFUS	NM_003313	5.87606	3.9528	1	-0.571975
chr1	115825654	115910693	+	NGF-AS1	NR_157569	9.7704	6.5732	1	-0.571822
chr17	48939586	48945339	-	TOB1	NM_001243877	5.27694	3.55308	1	-0.57063
chr8	64081179	64125344	+	YTHDF3	NM_152758	4.74694	3.19777	1	-0.56993
chr22	24115035	24126503	+	MMP11	NM_005940	5.66867	3.81956	1	-0.569605
chr22	24115035	24126503	+	MMP11	NR_133013	5.66867	3.81956	1	-0.569605
chr14	65556635	65561029	+	LOC100506321	NR_045122	4.67781	3.15336	1	-0.568944
chr2	201170601	201346987	+	SPATS2L	NM_015535	6.15259	4.15266	1	-0.567156
chr2	201170603	201346986	+	SPATS2L	NM_001282735	6.15259	4.15266	1	-0.567156
chr2	201170603	201346986	+	SPATS2L	NM_001282743	6.15259	4.15266	1	-0.567156
chr5	108084648	108178702	+	FER	NM_001308038	5.00042	3.37543	1	-0.566978
chr8	64081111	64125346	+	YTHDF3	NM_001277813	4.70085	3.17557	1	-0.565909
chr8	64081111	64125346	+	YTHDF3	NR_102434	4.70085	3.17557	1	-0.565909
chr8	64081111	64125346	+	YTHDF3	NM_001277816	4.70085	3.17557	1	-0.565909
chr8	64081111	64125346	+	YTHDF3	NM_001277815	4.70085	3.17557	1	-0.565909
chr5	90606730	90610219	-	LUCAT1	NR_103549	11.66	7.8834	1	-0.564673
chr14	85997735	86095040	+	FLRT2	NM_001346145	5.64563	3.81956	1	-0.563728
chr20	47897214	47897314	+	SNORD12	NR_003030	10.3695	7.01733	1	-0.563355
chr3	99566766	99595047	-	FILIP1L	NM_014890	11.8443	8.01664	1	-0.563124
chr18	52889415	53257042	-	TCF4	NM_001369571	6.12954	4.15266	1	-0.561743
chr18	52889415	53257042	-	TCF4	NM_001369582	6.12954	4.15266	1	-0.561743
chr18	52889415	53257042	-	TCF4	NM_001369567	6.12954	4.15266	1	-0.561743
chr18	52889415	53257042	-	TCF4	NM_001369586	6.12954	4.15266	1	-0.561743
chr18	52889415	53257042	-	TCF4	NM_001243227	6.12954	4.15266	1	-0.561743
chr18	52889415	53257042	-	TCF4	NM_001369584	6.12954	4.15266	1	-0.561743
chr18	52889415	53257042	-	TCF4	NM_001243228	6.12954	4.15266	1	-0.561743
chr18	52889415	53257042	-	TCF4	NM_001369576	6.12954	4.15266	1	-0.561743
chr18	52889415	53257042	-	TCF4	NM_001369577	6.12954	4.15266	1	-0.561743
chr3	133293277	133309118	+	CDV3	NM_001282765	4.97737	3.37543	1	-0.560315
chr3	133293277	133309118	+	CDV3	NM_001282763	4.97737	3.37543	1	-0.560315
chr3	133293277	133309118	+	CDV3	NM_001134423	4.97737	3.37543	1	-0.560315
chr3	133293277	133309118	+	CDV3	NM_001282764	4.97737	3.37543	1	-0.560315
chr2	201170984	201346986	+	SPATS2L	NM_001100422	6.61345	4.48576	1	-0.56005
chr2	201170984	201346986	+	SPATS2L	NM_001100424	6.61345	4.48576	1	-0.56005
chr3	185632345	185655802	-	TRA2B	NM_001243879	5.99128	4.06384	1	-0.560023
chr3	185632345	185655802	-	TRA2B	NM_004593	5.99128	4.06384	1	-0.560023
chr2	201173672	201346986	+	SPATS2L	NM_001282744	6.9591	4.73004	1	-0.55705
chr8	101930803	101965221	-	YWHAZ	NM_001135699	5.18476	3.53087	1	-0.554253
chr19	13051275	13051375	+	MIR6515	NR_106770	8.1804	5.57389	1	-0.553486
chr20	34287326	34288902	+	ROMO1	NM_080748	7.00519	4.77445	1	-0.553089
chrX	13707246	13728623	+	RAB9A	NM_004251	4.81607	3.2866	1	-0.551261
chr2	173940573	174132743	+	MAP3K20	NM_016653	5.69172	3.88618	1	-0.550511
chr20	62289162	62327606	+	RTEL1	NM_001283010	5.69172	3.88618	1	-0.550511
chr17	37004112	37009974	-	RPL23	NM_000978	5.29998	3.6197	1	-0.550117
chr11	76813885	76814377	+	OMP	NM_006189	8.87171	6.06244	1	-0.549312
chr8	120569325	120605219	-	ENPP2	NR_045555	13.7108	9.37125	1	-0.549001
chr19	48410934	48411056	+	SNAR-A12	NR_004437	5.55346	3.79735	1	-0.548392
chr19	48410934	48411056	+	SNAR-A13	NR_024216	5.55346	3.79735	1	-0.548392
chr17	39221367	39222131	-	KRTAP2-4	NM_033184	12.4665	8.52739	1	-0.547877
chr11	34172533	34379557	-	ABTB2	NM_145804	7.00519	4.79666	1	-0.546395
chr16	54317215	54320699	-	IRX3	NM_024336	5.25389	3.59749	1	-0.546395
chr6	49518380	49528647	+	C6orf141	NR_146855	5.5765	3.81956	1	-0.545953
chr6	49518380	49528647	+	C6orf141	NR_146853	5.5765	3.81956	1	-0.545953
chr6	49518380	49528647	+	C6orf141	NR_146861	5.5765	3.81956	1	-0.545953
chr6	49518380	49528647	+	C6orf141	NR_146858	5.5765	3.81956	1	-0.545953
chr6	49518380	49528647	+	C6orf141	NR_146863	5.5765	3.81956	1	-0.545953
chr5	173315351	173388983	+	CPEB4	NM_001308191	6.93606	4.75224	1	-0.545507
chr5	173315351	173388983	+	CPEB4	NM_030627	6.93606	4.75224	1	-0.545507
chr5	173315351	173388983	+	CPEB4	NM_001308189	6.93606	4.75224	1	-0.545507
chr1	201452657	201465701	-	CSRP1	NM_001193572	12.2821	8.41636	1	-0.545292
chr17	68163101	68165543	-	KCNJ2-AS1	NR_036534	6.6365	4.55238	1	-0.5438
chr2	201980886	202004601	+	CFLAR	NM_001308043	12.0056	8.2387	1	-0.543219
chr17	37844346	37873910	+	ERBB2	NM_001289938	5.53041	3.79735	1	-0.542393
chr1	224407314	224415745	+	LOC101927164	NR_110668	6.82084	4.68562	1	-0.541709
chr21	30677524	30734217	+	BACH1	NR_027655	7.46606	5.12976	1	-0.541456
chr16	3997625	4000445	-	LINC02861	NR_120311	9.7704	6.72865	1	-0.538101
chr12	49658864	49668383	+	TUBA1C	NM_032704	5.7378	3.9528	1	-0.537623
chr1	98510798	98510907	-	MIR2682	NR_039604	6.6365	4.57459	1	-0.536779
chr8	141530254	141645732	-	AGO2	NM_001164623	5.99128	4.13046	1	-0.536564
chr8	141530254	141645732	-	AGO2	NM_012154	5.99128	4.13046	1	-0.536564
chr5	176811434	176817514	+	SLC34A1	NM_001167579	8.52606	5.88479	1	-0.534888
chr12	122215659	122231594	-	RHOF	NM_019034	4.95433	3.41984	1	-0.534761
chr3	99566567	99595017	-	FILIP1L	NM_001370247	11.6369	8.03884	1	-0.533648
chr1	110082493	110088470	+	GPR61	NM_031936	8.38779	5.79596	1	-0.533243
chr20	1373524	1373624	-	MIR6869	NR_106929	5.46128	3.77515	1	-0.532707
chr3	127348027	127391645	+	PODXL2	NM_015720	6.03737	4.17487	1	-0.532189
chr2	175435896	175499333	-	WIPF1	NM_001375837	6.77476	4.68562	1	-0.531928
chr7	127292247	127732645	+	SND1	NM_014390	4.65477	3.21998	1	-0.531657
chr1	155715558	155720479	+	MSTO2P	NR_024117	7.92693	5.48507	1	-0.531252
chr19	11485341	11486845	+	SWSAP1	NM_175871	15.5312	10.7481	1	-0.531096
chr1	227923395	227968932	+	SNAP47	NM_001323934	14.7708	10.2373	1	-0.528912
chr17	58227333	58236906	+	CA4	NM_000717	5.99128	4.15266	1	-0.528828
chr12	109185694	109221327	-	SSH1	NM_001161331	6.24476	4.33032	1	-0.528173
chr3	41240995	41281934	+	CTNNB1	NM_001098209	6.01433	4.17487	1	-0.526672
chr3	41240995	41281934	+	CTNNB1	NM_001098210	6.01433	4.17487	1	-0.526672
chr3	41240995	41281934	+	CTNNB1	NM_001330729	6.01433	4.17487	1	-0.526672
chr3	41240995	41281934	+	CTNNB1	NM_001904	6.01433	4.17487	1	-0.526672
chr8	122624355	122653680	-	HAS2	NM_005328	11.4526	7.95002	1	-0.526641
chr1	246729638	246811544	+	CNST	NM_001139459	8.15736	5.66272	1	-0.526607
chr17	48348766	48358846	+	TMEM92	NM_001168215	6.68258	4.64121	1	-0.525905
chr19	12242167	12267546	-	ZNF625-ZNF20	NR_037802	5.96824	4.15266	1	-0.523269
chr12	12870301	12875303	+	CDKN1B	NM_004064	5.16172	3.59749	1	-0.52086
chr8	42751328	42751428	-	MIR4469	NR_039679	9.67822	6.75085	1	-0.519673
chr14	96671175	96710501	+	BDKRB2	NM_000623	5.09259	3.55308	1	-0.519329
chr14	96671175	96710501	+	BDKRB2	NM_001379692	5.09259	3.55308	1	-0.519329
chr1	206858249	206907626	+	MAPKAPK2	NM_004759	13.2039	9.2158	1	-0.518779
chr1	206858249	206907626	+	MAPKAPK2	NM_032960	13.2039	9.2158	1	-0.518779
chr22	21903735	21978323	+	UBE2L3	NM_001256355	7.8578	5.48507	1	-0.518615
chr10	120789225	120793242	+	NANOS1	NM_199461	4.86216	3.39763	1	-0.517066
chr1	184760165	184943640	-	NIBAN1	NM_052966	6.29085	4.39694	1	-0.516755
chr5	111496222	111498198	+	EPB41L4A-AS1	NR_015370	5.36911	3.75294	1	-0.516661
chr5	111497181	111497314	+	SNORA13	NR_002922	5.36911	3.75294	1	-0.516661
chr3	186504463	186504641	+	SNORA81	NR_002989	8.31866	5.81817	1	-0.515787
chr12	70077020	70093083	-	BEST3	NM_001282615	11.2682	7.8834	1	-0.51537
chr12	70077020	70093083	-	BEST3	NM_001282616	11.2682	7.8834	1	-0.51537
chrX	10413349	10588625	-	MID1	NM_033289	5.13868	3.59749	1	-0.514405
chr21	36160097	36421599	-	RUNX1	NM_001754	9.19431	6.43996	1	-0.513691
chr12	24962957	25056001	-	BCAT1	NM_001178093	8.0191	5.61831	1	-0.513305
chr17	39845136	39848920	+	EIF1	NM_005801	5.06955	3.55308	1	-0.512786
chr1	59486147	59553919	+	LINC01358	NR_110626	5.06955	3.55308	1	-0.512786
chr17	74449432	74466199	+	AANAT	NM_001166579	7.09736	4.97431	1	-0.512786
chr14	74289261	74296838	-	LINC02274	NR_135238	4.74694	3.33101	1	-0.511037
chr1	53971911	54204837	-	GLIS1	NM_001367484	5.09259	3.57529	1	-0.51034
chr15	101420035	101456830	+	ALDH1A3	NM_000693	13.5726	9.5489	1	-0.507286
chr15	101420035	101456830	+	ALDH1A3	NM_001293815	13.5726	9.5489	1	-0.507286
chr12	70219006	70352877	+	MYRFL	NM_182530	4.95433	3.48646	1	-0.506927
chr3	186501365	186507685	+	EIF4A2	NM_001967	8.29562	5.84038	1	-0.506289
chr16	21360683	21397254	+	SNX29P1	NR_045011	11.8904	8.37195	1	-0.506161
chr1	232533711	232766242	-	SIPA1L2	NM_001377488	11.0378	7.77236	1	-0.506026
chr15	67458492	67487533	+	SMAD3	NM_001145104	10.8074	7.61692	1	-0.504734
chr18	3252210	3256235	+	MYL12A	NM_001303049	8.06519	5.68493	1	-0.504566
chr15	85427891	85489027	+	SLC28A1	NM_001287761	4.81607	3.39763	1	-0.503326
chr15	85427892	85489029	+	SLC28A1	NM_001287762	4.81607	3.39763	1	-0.503326
chr15	85427892	85489029	+	SLC28A1	NM_004213	4.81607	3.39763	1	-0.503326
chr17	46621712	46628603	+	HOXB-AS1	NR_102279	6.45215	4.55238	1	-0.503158
chr1	245128505	245134171	-	LOC101928068	NR_111907	10.9687	7.75016	1	-0.501089
chr13	113633679	113754056	+	MCF2L	NM_001320816	4.83911	3.41984	1	-0.500814
chr17	42875815	42907655	-	GJC1	NM_005497	4.49346	3.17557	1	-0.500814
chr2	109187160	109303702	+	LIMS1	NM_001371498	5.96824	4.21928	1	-0.500307
chr8	94740387	94753237	-	RBM12B	NM_203390	6.40606	4.53018	1	-0.49987
chr8	94740387	94753237	-	RBM12B	NM_001377961	6.40606	4.53018	1	-0.49987
chr8	94740387	94753237	-	RBM12B	NM_001377962	6.40606	4.53018	1	-0.49987
chr8	94740387	94753237	-	RBM12B	NM_001377960	6.40606	4.53018	1	-0.49987
chr11	125753508	125770541	+	HYLS1	NM_145014	5.02346	3.55308	1	-0.499611
chr12	6456008	6486523	-	SCNN1A	NM_001159575	4.76998	3.37543	1	-0.498914
chr8	110586207	110620291	-	SYBU	NM_001330596	9.53996	6.75085	1	-0.498914
chr3	186504460	186504566	+	MIR1248	NR_031650	8.24953	5.84038	1	-0.498252
chr16	90036182	90039240	-	CENPBD1	NM_145039	4.79303	3.39763	1	-0.496407
chr20	57608199	57617841	-	PRELID3B	NM_016045	4.44737	3.15336	1	-0.496065
chr20	57608199	57617841	-	PRELID3B	NM_001256403	4.44737	3.15336	1	-0.496065
chr16	54952776	54962690	-	CRNDE	NR_110454	13.1808	9.34904	1	-0.49555
chr16	54952776	54962690	-	CRNDE	NR_034106	13.1808	9.34904	1	-0.49555
chr16	54952776	54962690	-	CRNDE	NM_001308963	13.1808	9.34904	1	-0.49555
chr17	74557182	74557282	+	SNORD1B	NR_004396	10.5769	7.50588	1	-0.494826
chr12	68102826	68123255	-	LINC02421	NR_110063	8.84866	6.28451	1	-0.493659
chr9	116356199	116360023	+	RGS3	NM_144489	10.5078	7.48368	1	-0.48964
chr2	201980826	202006323	+	CFLAR	NR_147241	11.2221	7.99443	1	-0.48928
chr2	201980826	202006323	+	CFLAR	NM_001127184	11.2221	7.99443	1	-0.48928
chr12	2378941	2397911	+	CACNA1C-IT3	NR_046769	5.48433	3.90839	1	-0.488741
chr16	54952776	54963101	-	CRNDE	NR_110453	13.3652	9.5267	1	-0.48843
chr16	54952776	54963101	-	CRNDE	NR_034105	13.3652	9.5267	1	-0.48843
chr6	52285139	52361996	+	EFHC1	NR_033327	4.5165	3.21998	1	-0.488156
chr6	52285139	52361996	+	EFHC1	NM_018100	4.5165	3.21998	1	-0.488156
chr9	139620555	139620689	-	SNORA17B	NR_002975	4.70085	3.35322	1	-0.487375
chr3	63897193	63897448	-	SCAANT1	NR_148359	4.7239	3.37543	1	-0.484907
chr12	31604233	31744070	-	DENND5B	NM_001366893	15.6234	11.1922	1	-0.481216
chr12	31604233	31744070	-	DENND5B	NM_001366891	15.6234	11.1922	1	-0.481216
chr12	31604233	31744070	-	DENND5B	NM_001366892	15.6234	11.1922	1	-0.481216
chr11	94278497	94473521	-	LOC105369438	NR_135093	4.40129	3.15336	1	-0.481036
chr7	135347261	135361163	+	STMP1	NM_001130929	6.59041	4.73004	1	-0.478516
chr17	15848230	15879210	+	ADORA2B	NM_000676	6.42911	4.619	1	-0.477036
chr5	136310986	136835015	-	SPOCK1	NM_004598	6.6365	4.77445	1	-0.475087
chr15	52121849	52207921	+	TMOD3	NM_014547	8.64127	6.21789	1	-0.474819
chr10	4692376	4720262	-	MANCR	NR_024475	9.9317	7.15057	1	-0.473982
chr6	111981534	112081120	-	FYN	NM_001370529	4.74694	3.41984	1	-0.473069
chr1	53971905	54199877	-	GLIS1	NM_147193	5.29998	3.81956	1	-0.47258
chr5	134181369	134195425	+	C5orf24	NM_152409	4.40129	3.17557	1	-0.470912
chr19	13106288	13209598	+	NFIX	NM_002501	22.2138	16.0333	1	-0.470389
chr19	13106288	13209598	+	NFIX	NM_001365982	22.2138	16.0333	1	-0.470389
chr17	77015290	77023737	-	C1QTNF1-AS1	NR_040018	6.24476	4.50797	1	-0.470168
chr17	77015290	77023737	-	C1QTNF1-AS1	NR_040019	6.24476	4.50797	1	-0.470168
chr20	32263282	32274191	-	E2F1	NM_005225	4.70085	3.39763	1	-0.468392
chr3	99683149	99683249	-	MIR3921	NR_037486	5.53041	3.99722	1	-0.468392
chr10	4698347	4704606	+	LINC00705	NR_015425	10.093	7.30602	1	-0.466198
chr19	13106288	13209610	+	NFIX	NM_001365902	22.2138	16.0999	1	-0.464407
chr16	57653649	57699479	+	ADGRG1	NM_001370428	12.743	9.23801	1	-0.464051
chr16	57653649	57699479	+	ADGRG1	NM_001370435	12.743	9.23801	1	-0.464051
chr16	57653649	57699479	+	ADGRG1	NM_001370440	12.743	9.23801	1	-0.464051
chr16	57653649	57699479	+	ADGRG1	NM_001370430	12.743	9.23801	1	-0.464051
chr16	57653649	57699479	+	ADGRG1	NM_001290143	12.743	9.23801	1	-0.464051
chr16	57653649	57699479	+	ADGRG1	NM_001370451	12.743	9.23801	1	-0.464051
chr16	57653649	57699479	+	ADGRG1	NM_001370438	12.743	9.23801	1	-0.464051
chr16	57653649	57699479	+	ADGRG1	NM_001290142	12.743	9.23801	1	-0.464051
chr16	57653649	57699479	+	ADGRG1	NM_001370436	12.743	9.23801	1	-0.464051
chr17	42285122	42285222	-	MIR6782	NR_106840	7.28171	5.28521	1	-0.462318
chr16	4374648	4378341	-	GLIS2-AS1	NR_110901	7.18954	5.21859	1	-0.46224
chr3	194406611	194409766	+	FAM43A	NM_153690	6.91302	5.01873	1	-0.461994
chr2	175424301	175499333	-	WIPF1	NM_001375832	12.6508	9.19359	1	-0.46053
chr2	175424301	175499333	-	WIPF1	NM_001375839	12.6508	9.19359	1	-0.46053
chr2	175424301	175499333	-	WIPF1	NM_003387	12.6508	9.19359	1	-0.46053
chr2	175424301	175499333	-	WIPF1	NM_001375833	12.6508	9.19359	1	-0.46053
chrX	24164341	24167771	-	ZFX-AS1	NR_046657	9.03301	6.5732	1	-0.458611
chr8	101928750	101965610	-	YWHAZ	NM_003406	4.5165	3.2866	1	-0.458611
chr16	56966053	56978776	+	HERPUD1	NM_001010989	4.90824	3.57529	1	-0.457148
chr16	56966053	56978776	+	HERPUD1	NM_014685	4.90824	3.57529	1	-0.457148
chr16	56966053	56978776	+	HERPUD1	NM_001272103	4.90824	3.57529	1	-0.457148
chr11	77300679	77321401	+	AQP11	NM_001363477	7.65041	5.57389	1	-0.456851
chr8	11700033	11725596	-	CTSB	NM_001908	6.61345	4.81886	1	-0.45671
chr8	11700033	11725596	-	CTSB	NM_001384714	6.61345	4.81886	1	-0.45671
chr8	11700033	11725596	-	CTSB	NM_001384723	6.61345	4.81886	1	-0.45671
chr8	11700033	11725596	-	CTSB	NM_147781	6.61345	4.81886	1	-0.45671
chr8	11700033	11725596	-	CTSB	NM_147782	6.61345	4.81886	1	-0.45671
chr8	11700033	11725596	-	CTSB	NM_001384724	6.61345	4.81886	1	-0.45671
chr8	11700033	11725596	-	CTSB	NM_147783	6.61345	4.81886	1	-0.45671
chr8	11700033	11725596	-	CTSB	NM_001384726	6.61345	4.81886	1	-0.45671
chr8	11700033	11725596	-	CTSB	NM_147780	6.61345	4.81886	1	-0.45671
chr8	11700033	11725596	-	CTSB	NM_001384727	6.61345	4.81886	1	-0.45671
chr8	11700033	11725596	-	CTSB	NM_001384728	6.61345	4.81886	1	-0.45671
chr8	11700033	11725596	-	CTSB	NM_001384725	6.61345	4.81886	1	-0.45671
chr8	11700033	11725596	-	CTSB	NM_001317237	6.61345	4.81886	1	-0.45671
chr15	45003714	45010343	+	B2M	NM_004048	4.44737	3.24219	1	-0.455987
chr5	177631533	177638164	+	HNRNPAB	NM_031266	5.29998	3.86397	1	-0.455901
chr5	177631533	177638164	+	HNRNPAB	NM_004499	5.29998	3.86397	1	-0.455901
chr21	30449434	30548208	+	MAP3K7CL	NM_001286618	8.64127	6.30672	1	-0.454354
chr21	30449434	30548208	+	MAP3K7CL	NM_001286622	8.64127	6.30672	1	-0.454354
chr21	30449434	30548208	+	MAP3K7CL	NM_001286634	8.64127	6.30672	1	-0.454354
chr21	30449434	30548208	+	MAP3K7CL	NM_020152	8.64127	6.30672	1	-0.454354
chr21	30449434	30548208	+	MAP3K7CL	NM_001371374	8.64127	6.30672	1	-0.454354
chr21	30449434	30548208	+	MAP3K7CL	NM_001371369	8.64127	6.30672	1	-0.454354
chr21	30449434	30548208	+	MAP3K7CL	NM_001286617	8.64127	6.30672	1	-0.454354
chr16	57653957	57699479	+	ADGRG1	NM_001370441	12.6508	9.23801	1	-0.453577
chr16	57653957	57699479	+	ADGRG1	NM_001370453	12.6508	9.23801	1	-0.453577
chr16	57653957	57699479	+	ADGRG1	NM_001370439	12.6508	9.23801	1	-0.453577
chr16	57653957	57699479	+	ADGRG1	NM_001370432	12.6508	9.23801	1	-0.453577
chr16	57653957	57699479	+	ADGRG1	NM_001370442	12.6508	9.23801	1	-0.453577
chr16	57653957	57699479	+	ADGRG1	NM_001145770	12.6508	9.23801	1	-0.453577
chr16	57653957	57699479	+	ADGRG1	NM_001370431	12.6508	9.23801	1	-0.453577
chr16	57653957	57699479	+	ADGRG1	NM_001370433	12.6508	9.23801	1	-0.453577
chr16	57653957	57699479	+	ADGRG1	NM_001370437	12.6508	9.23801	1	-0.453577
chr16	57653957	57699479	+	ADGRG1	NM_005682	12.6508	9.23801	1	-0.453577
chr16	57653957	57699479	+	ADGRG1	NM_001370434	12.6508	9.23801	1	-0.453577
chr9	19115758	19127604	-	PLIN2	NR_038064	7.3278	5.35183	1	-0.453348
chr9	131451500	131458675	+	SET	NM_003011	4.37824	3.19777	1	-0.453285
chr16	19125285	19132950	+	ITPRIPL2	NM_001034841	10.093	7.37264	1	-0.453102
chr16	19125285	19132950	+	ITPRIPL2	NR_028028	10.093	7.37264	1	-0.453102
chr11	77300997	77321401	+	AQP11	NM_173039	7.71954	5.64051	1	-0.452687
chr5	148961060	149014530	+	ARHGEF37	NM_001001669	4.49346	3.2866	1	-0.451232
chr2	54342751	54532435	+	ACYP2	NM_001320589	5.7378	4.19708	1	-0.451114
chr2	54342751	54532435	+	ACYP2	NM_138448	5.7378	4.19708	1	-0.451114
chr8	101928750	101964248	-	YWHAZ	NM_145690	4.30911	3.15336	1	-0.450502
chr2	182756456	182759424	+	ITPRID2	NM_001287505	7.00519	5.12976	1	-0.449533
chr2	38893255	38961907	+	GALM	NM_138801	9.21736	6.75085	1	-0.449283
chr20	62605468	62610995	-	SAMD10	NM_080621	5.5765	4.08604	1	-0.448656
chr5	58452546	59668490	-	PDE4D	NM_001364600	7.53519	5.52948	1	-0.4465
chr3	160122522	160122622	+	MIR16-2	NR_029525	6.9591	5.10755	1	-0.446269
chrX	10437304	10535643	-	MID1	NM_001193278	7.92693	5.81817	1	-0.446197
chrX	10437304	10535643	-	MID1	NM_001193280	7.92693	5.81817	1	-0.446197
chrX	10437304	10535643	-	MID1	NM_001193279	7.92693	5.81817	1	-0.446197
chr19	35613585	35613685	+	MIR6887	NR_106947	8.61823	6.32892	1	-0.445431
chr6	133138357	133138490	+	SNORA33	NR_002436	5.92215	4.35252	1	-0.444269
chrX	10413595	10588625	-	MID1	NM_000381	4.86216	3.57529	1	-0.443537
chr9	19115758	19127490	-	PLIN2	NM_001122	7.4891	5.50727	1	-0.443454
chr12	15773070	15942322	-	EPS8	NM_004447	12.9043	9.50449	1	-0.441171
chr2	29284560	29297389	-	PCARE	NM_001029883	9.49388	6.99513	1	-0.440647
chr17	38599701	38613977	+	IGFBP4	NM_001552	10.6691	7.86119	1	-0.440618
chr12	6309565	6347432	+	CD9	NM_001769	5.09259	3.75294	1	-0.440378
chr6	27833094	27833576	+	H2AC16	NM_003511	12.5356	9.23801	1	-0.440378
chr12	52562779	52585798	-	KRT80	NM_182507	8.34171	6.15127	1	-0.439458
chr12	52562779	52585798	-	KRT80	NM_001081492	8.34171	6.15127	1	-0.439458
chr5	139937852	139944189	-	APBB3	NM_133172	4.42433	3.26439	1	-0.438645
chr5	139937852	139944189	-	APBB3	NM_133173	4.42433	3.26439	1	-0.438645
chr5	139937852	139944189	-	APBB3	NM_133174	4.42433	3.26439	1	-0.438645
chr5	139937852	139944189	-	APBB3	NM_006051	4.42433	3.26439	1	-0.438645
chr7	28992973	28997946	-	TRIL	NM_014817	8.1804	6.04024	1	-0.437567
chr5	156887026	156901730	+	NIPAL4	NM_001172292	4.44737	3.2866	1	-0.436358
chr5	156887220	156901730	+	NIPAL4	NM_001099287	4.44737	3.2866	1	-0.436358
chr8	117886662	117889107	+	RAD21-AS1	NR_033886	7.51215	5.55169	1	-0.436299
chr1	173152869	173176470	-	TNFSF4	NM_003326	7.74258	5.72934	1	-0.434445
chr5	176728190	176730745	-	RAB24	NR_109790	7.09736	5.263	1	-0.431398
chr5	176728190	176730745	-	RAB24	NR_109789	7.09736	5.263	1	-0.431398
chr5	176728190	176730745	-	RAB24	NM_130781	7.09736	5.263	1	-0.431398
chr3	174577123	175528336	+	NAALADL2	NM_207015	5.50737	4.08604	1	-0.43066
chr1	231468498	231473598	-	EXOC8	NM_175876	4.90824	3.64191	1	-0.430512
chr19	36602104	36604613	+	OVOL3	NM_001302757	4.30911	3.19777	1	-0.430324
chr20	61509089	61569304	-	DIDO1	NM_033081	5.71476	4.24149	1	-0.430122
chr9	35906198	35907133	+	HRCT1	NM_001039792	25.3938	18.8535	1	-0.429643
chr3	124480794	124620258	-	ITGB5	NM_001354764	9.2404	6.86189	1	-0.42935
chr3	124480794	124620258	-	ITGB5	NM_001354766	9.2404	6.86189	1	-0.42935
chr20	62289664	62327598	+	RTEL1	NM_001283009	6.45215	4.79666	1	-0.42775
chr20	62289664	62327598	+	RTEL1	NM_032957	6.45215	4.79666	1	-0.42775
chr20	62289664	62327598	+	RTEL1	NM_016434	6.45215	4.79666	1	-0.42775
chr5	176728198	176730720	-	RAB24	NM_001031677	7.07432	5.263	1	-0.426706
chr21	33032005	33041243	+	SOD1	NM_000454	5.46128	4.06384	1	-0.426398
chr1	230202984	230227777	+	GALNT2	NR_120373	10.116	7.52809	1	-0.42629
chr1	226819390	226926876	-	ITPKB	NM_002221	12.5356	9.34904	1	-0.423141
chr2	219575557	219620138	+	TTLL4	NM_014640	4.28607	3.19777	1	-0.422589
chr9	131452252	131458675	+	SET	NM_001248001	4.81607	3.59749	1	-0.420864
chr1	235291117	235291252	-	SNORA14B	NR_002956	6.35998	4.75224	1	-0.420412
chr1	198608169	198664300	+	PTPRC	NM_001267798	15.5312	11.6141	1	-0.419292
chr20	44441633	44445591	+	UBE2C	NM_181801	8.04214	6.01803	1	-0.418289
chr1	176432310	176814737	+	PAPPA2	NM_020318	5.16172	3.86397	1	-0.417766
chr14	100531758	100610573	+	EVL	NM_016337	5.36911	4.01942	1	-0.417695
chr11	68228219	68382801	+	PPP6R3	NM_001352350	4.23998	3.17557	1	-0.417045
chr11	68228219	68382801	+	PPP6R3	NM_001352376	4.23998	3.17557	1	-0.417045
chr11	68228219	68382801	+	PPP6R3	NR_147970	4.23998	3.17557	1	-0.417045
chr11	68228219	68382801	+	PPP6R3	NM_001352372	4.23998	3.17557	1	-0.417045
chr11	68228219	68382801	+	PPP6R3	NM_001352356	4.23998	3.17557	1	-0.417045
chr11	68228219	68382801	+	PPP6R3	NM_001352357	4.23998	3.17557	1	-0.417045
chr11	68228219	68382801	+	PPP6R3	NM_001164162	4.23998	3.17557	1	-0.417045
chr11	68228219	68382801	+	PPP6R3	NM_001352352	4.23998	3.17557	1	-0.417045
chr11	68228219	68382801	+	PPP6R3	NM_001352374	4.23998	3.17557	1	-0.417045
chr11	68228219	68382801	+	PPP6R3	NM_001352369	4.23998	3.17557	1	-0.417045
chr11	68228219	68382801	+	PPP6R3	NM_001164160	4.23998	3.17557	1	-0.417045
chr11	68228219	68382801	+	PPP6R3	NM_001164161	4.23998	3.17557	1	-0.417045
chr11	68228219	68382801	+	PPP6R3	NR_147971	4.23998	3.17557	1	-0.417045
chr11	68228219	68382801	+	PPP6R3	NM_001352377	4.23998	3.17557	1	-0.417045
chr11	68228219	68382801	+	PPP6R3	NM_001352373	4.23998	3.17557	1	-0.417045
chr11	68228219	68382801	+	PPP6R3	NM_001352351	4.23998	3.17557	1	-0.417045
chr11	68228219	68382801	+	PPP6R3	NM_001352362	4.23998	3.17557	1	-0.417045
chr11	68228219	68382801	+	PPP6R3	NM_001352371	4.23998	3.17557	1	-0.417045
chr11	68228219	68382801	+	PPP6R3	NM_001352359	4.23998	3.17557	1	-0.417045
chr11	68228219	68382801	+	PPP6R3	NM_001352366	4.23998	3.17557	1	-0.417045
chr11	68228219	68382801	+	PPP6R3	NM_001352378	4.23998	3.17557	1	-0.417045
chr11	68228219	68382801	+	PPP6R3	NM_001352360	4.23998	3.17557	1	-0.417045
chr11	68228219	68382801	+	PPP6R3	NM_018312	4.23998	3.17557	1	-0.417045
chr11	68228219	68382801	+	PPP6R3	NM_001352365	4.23998	3.17557	1	-0.417045
chr11	68228219	68382801	+	PPP6R3	NM_001352361	4.23998	3.17557	1	-0.417045
chr11	68228219	68382801	+	PPP6R3	NM_001352380	4.23998	3.17557	1	-0.417045
chr11	68228219	68382801	+	PPP6R3	NM_001352348	4.23998	3.17557	1	-0.417045
chr11	68228219	68382801	+	PPP6R3	NM_001164163	4.23998	3.17557	1	-0.417045
chr11	68228219	68382801	+	PPP6R3	NM_001352353	4.23998	3.17557	1	-0.417045
chr11	68228219	68382801	+	PPP6R3	NM_001352358	4.23998	3.17557	1	-0.417045
chr11	68228219	68382801	+	PPP6R3	NR_147965	4.23998	3.17557	1	-0.417045
chr11	68228219	68382801	+	PPP6R3	NM_001352379	4.23998	3.17557	1	-0.417045
chr11	68228219	68382801	+	PPP6R3	NM_001352354	4.23998	3.17557	1	-0.417045
chr11	68228219	68382801	+	PPP6R3	NR_147967	4.23998	3.17557	1	-0.417045
chr11	68228219	68382801	+	PPP6R3	NM_001352375	4.23998	3.17557	1	-0.417045
chr11	68228219	68382801	+	PPP6R3	NR_147966	4.23998	3.17557	1	-0.417045
chr11	68228219	68382801	+	PPP6R3	NM_001164164	4.23998	3.17557	1	-0.417045
chr11	68228219	68382801	+	PPP6R3	NR_147968	4.23998	3.17557	1	-0.417045
chr11	68228219	68382801	+	PPP6R3	NM_001352368	4.23998	3.17557	1	-0.417045
chr11	68228219	68382801	+	PPP6R3	NM_001352347	4.23998	3.17557	1	-0.417045
chr11	68228219	68382801	+	PPP6R3	NM_001352370	4.23998	3.17557	1	-0.417045
chr11	68228219	68382801	+	PPP6R3	NM_001352364	4.23998	3.17557	1	-0.417045
chr11	68228219	68382801	+	PPP6R3	NM_001352363	4.23998	3.17557	1	-0.417045
chr11	68228219	68382801	+	PPP6R3	NR_147969	4.23998	3.17557	1	-0.417045
chr11	68228219	68382801	+	PPP6R3	NM_001352355	4.23998	3.17557	1	-0.417045
chr9	139619045	139622636	-	SNHG7	NR_024543	5.06955	3.79735	1	-0.416862
chr9	139619045	139622636	-	SNHG7	NR_024542	5.06955	3.79735	1	-0.416862
chr12	23682437	24715425	-	SOX5	NM_001261414	5.06955	3.79735	1	-0.416862
chr12	23682437	24715425	-	SOX5	NM_152989	5.06955	3.79735	1	-0.416862
chr8	23193720	23223638	+	LOC100507156	NR_038323	15.8539	11.8806	1	-0.416224
chr1	220960254	220993001	+	MTARC1	NM_022746	6.03737	4.53018	1	-0.414352
chr1	8921058	8938745	-	ENO1	NM_001353346	5.4152	4.06384	1	-0.414172
chr1	8921058	8938745	-	ENO1	NM_001428	5.4152	4.06384	1	-0.414172
chr1	8921058	8938745	-	ENO1	NM_001201483	5.4152	4.06384	1	-0.414172
chr19	48427035	48427156	+	SNAR-A10	NR_024229	5.20781	3.90839	1	-0.414102
chr19	48427035	48427156	+	SNAR-A11	NR_024225	5.20781	3.90839	1	-0.414102
chr19	48427035	48427156	+	SNAR-A14	NR_024242	5.20781	3.90839	1	-0.414102
chr19	48427035	48427156	+	SNAR-A3	NR_024214	5.20781	3.90839	1	-0.414102
chr19	48427035	48427156	+	SNAR-A4	NR_024215	5.20781	3.90839	1	-0.414102
chr19	48427035	48427156	+	SNAR-A5	NR_024223	5.20781	3.90839	1	-0.414102
chr19	48427035	48427156	+	SNAR-A6	NR_024227	5.20781	3.90839	1	-0.414102
chr19	48427035	48427156	+	SNAR-A7	NR_024224	5.20781	3.90839	1	-0.414102
chr19	48427035	48427156	+	SNAR-A8	NR_024228	5.20781	3.90839	1	-0.414102
chr19	48427035	48427156	+	SNAR-A9	NR_024226	5.20781	3.90839	1	-0.414102
chr7	27202056	27219880	-	HOXA10-HOXA9	NR_037940	4.79303	3.59749	1	-0.413944
chr14	100575753	100575853	-	MIR151B	NR_039601	5.53041	4.15266	1	-0.413351
chr20	39609352	39654036	+	LOC100128988	NR_145525	24.5412	18.4316	1	-0.413025
chr20	39609352	39654036	+	LOC100128988	NR_145524	24.5412	18.4316	1	-0.413025
chr1	113499036	113506690	+	SLC16A1-AS1	NR_103744	4.28607	3.21998	1	-0.412604
chr1	113499036	113506690	+	SLC16A1-AS1	NR_103743	4.28607	3.21998	1	-0.412604
chr3	149235015	149421060	-	WWTR1	NM_001168278	11.5217	8.66063	1	-0.411809
chr12	116586361	116586461	-	MIR620	NR_030351	5.25389	3.9528	1	-0.410511
chr5	149675905	149682468	-	ARSI	NM_001012301	13.8721	10.4372	1	-0.410457
chr11	75110534	75117957	+	RPS3	NM_001260507	4.83911	3.64191	1	-0.410048
chr1	232533711	232765879	-	SIPA1L2	NM_020808	11.153	8.39415	1	-0.409976
chr10	101686961	101718755	+	DNMBP-AS1	NR_024130	6.75171	5.08535	1	-0.408908
chr3	122296496	122357894	+	PARP15	NM_001113523	4.33216	3.26439	1	-0.408271
chr3	122296496	122357894	+	PARP15	NM_001308320	4.33216	3.26439	1	-0.408271
chr10	91174324	91180754	+	IFIT5	NM_012420	4.65477	3.50867	1	-0.407786
chr17	48351826	48358846	+	TMEM92	NM_153229	5.71476	4.30811	1	-0.407638
chr3	136649343	136670448	+	NCK1	NM_001190796	5.82998	4.39694	1	-0.406992
chr2	201980886	202041410	+	CFLAR	NM_001202517	7.3278	5.52948	1	-0.406236
chr2	201980886	202041410	+	CFLAR	NM_001202516	7.3278	5.52948	1	-0.406236
chr2	201980886	202041410	+	CFLAR	NM_003879	7.3278	5.52948	1	-0.406236
chr12	57031958	57039768	-	ATP5F1B	NM_001686	4.3552	3.2866	1	-0.406144
chr20	47896849	47896952	+	SNORD12B	NR_003695	9.88562	7.46147	1	-0.405871
chr12	6309111	6347432	+	CD9	NM_001330312	4.58564	3.46425	1	-0.404577
chr7	130561487	130561587	-	MIR29A	NR_029503	6.08346	4.5968	1	-0.404262
chr17	42634851	42638630	+	FZD2	NM_001466	4.17085	3.15336	1	-0.403454
chr7	44112954	44113054	-	MIR6838	NR_106897	4.49346	3.39763	1	-0.403297
chr11	75110561	75117950	+	RPS3	NM_001005	4.81607	3.64191	1	-0.403162
chr11	75110561	75117950	+	RPS3	NM_001260506	4.81607	3.64191	1	-0.403162
chr3	178276637	178562217	+	KCNMB2	NM_001278911	14.5634	11.0145	1	-0.402939
chr3	178276637	178562217	+	KCNMB2	NM_005832	14.5634	11.0145	1	-0.402939
chr1	26210669	26232910	-	STMN1	NM_001145454	9.7704	7.39485	1	-0.401897
chr16	31000576	31021959	-	STX1B	NM_052874	12.213	9.26022	1	-0.3993
chr19	48458938	48459058	+	SNAR-C1	NR_024220	4.44737	3.37543	1	-0.397884
chr19	48458938	48459058	+	SNAR-C2	NR_024217	4.44737	3.37543	1	-0.397884
chr19	48458938	48459058	+	SNAR-C5	NR_024219	4.44737	3.37543	1	-0.397884
chr11	85405264	85522202	-	SYTL2	NM_001289608	8.24953	6.2623	1	-0.397619
chr11	85405264	85522202	-	SYTL2	NM_032943	8.24953	6.2623	1	-0.397619
chr11	64073698	64084212	+	ESRRA	NM_001282450	4.47042	3.39763	1	-0.39588
chr2	162848754	162930725	-	DPP4	NM_001935	7.09736	5.39624	1	-0.395329
chr2	162848754	162930725	-	DPP4	NR_166824	7.09736	5.39624	1	-0.395329
chr2	162848754	162930725	-	DPP4	NR_166822	7.09736	5.39624	1	-0.395329
chr2	162848754	162930725	-	DPP4	NM_001379604	7.09736	5.39624	1	-0.395329
chr2	162848754	162930725	-	DPP4	NR_166825	7.09736	5.39624	1	-0.395329
chr2	162848754	162930725	-	DPP4	NM_001379606	7.09736	5.39624	1	-0.395329
chr2	162848754	162930725	-	DPP4	NM_001379605	7.09736	5.39624	1	-0.395329
chr2	162848754	162930725	-	DPP4	NR_166823	7.09736	5.39624	1	-0.395329
chr3	13521805	13547916	+	HDAC11	NM_024827	5.46128	4.15266	1	-0.395204
chr3	13521805	13547916	+	HDAC11	NM_001330636	5.46128	4.15266	1	-0.395204
chr3	13521805	13547916	+	HDAC11	NM_001136041	5.46128	4.15266	1	-0.395204
chr3	136537860	136574735	+	SLC35G2	NM_001097600	10.7152	8.14988	1	-0.394805
chr3	136537860	136574735	+	SLC35G2	NM_001097599	10.7152	8.14988	1	-0.394805
chr8	128958804	128960969	-	TMEM75	NR_103558	30.5555	23.2505	1	-0.394174
chr18	3255433	3262357	-	LOC104968399	NR_130145	7.55823	5.75155	1	-0.394098
chr11	85405264	85522184	-	SYTL2	NM_206928	8.22649	6.2623	1	-0.393584
chr11	85405264	85522184	-	SYTL2	NM_206927	8.22649	6.2623	1	-0.393584
chr11	85405264	85522184	-	SYTL2	NM_001365826	8.22649	6.2623	1	-0.393584
chr11	85405264	85522184	-	SYTL2	NM_001365827	8.22649	6.2623	1	-0.393584
chr1	182992554	183114727	+	LAMC1	NM_002293	5.59954	4.2637	1	-0.393205
chr6	27806346	27806888	+	H2BC15	NM_003520	7.02823	5.35183	1	-0.393131
chr2	96991952	96996245	+	ITPRIPL1	NM_178495	6.59041	5.01873	1	-0.393047
chr17	45055521	45056619	-	RPRML	NM_203400	4.28607	3.26439	1	-0.392841
chr14	63838073	63974956	-	PPP2R5E	NM_001282181	7.71954	5.88479	1	-0.391524
chr14	63838081	63974956	-	PPP2R5E	NM_001282182	7.71954	5.88479	1	-0.391524
chr20	44441282	44445591	+	UBE2C	NM_181799	8.38779	6.39554	1	-0.391224
chr20	44441282	44445591	+	UBE2C	NR_104037	8.38779	6.39554	1	-0.391224
chr20	44441282	44445591	+	UBE2C	NM_007019	8.38779	6.39554	1	-0.391224
chr20	44441282	44445591	+	UBE2C	NR_104036	8.38779	6.39554	1	-0.391224
chr20	44441282	44445591	+	UBE2C	NM_181800	8.38779	6.39554	1	-0.391224
chr12	94955549	94955649	+	MIR5700	NR_049885	5.29998	4.04163	1	-0.39105
chr22	21271694	21308035	+	CRKL	NM_005207	4.30911	3.2866	1	-0.390796
chr22	21271694	21308035	+	CRKL	NR_156180	4.30911	3.2866	1	-0.390796
chr3	99535475	99542709	-	HP09053	NR_110821	4.42433	3.37543	1	-0.39039
chr3	136537967	136574730	+	SLC35G2	NM_025246	10.623	8.10546	1	-0.390225
chr5	87960262	87986858	-	LINC00461	NR_152233	5.55346	4.24149	1	-0.388815
chr5	87960262	87986858	-	LINC00461	NR_152232	5.55346	4.24149	1	-0.388815
chr11	120196007	120204395	+	TLCD5	NM_001198673	14.333	10.9479	1	-0.388682
chr11	120196007	120204395	+	TLCD5	NM_001198670	14.333	10.9479	1	-0.388682
chr11	120196007	120204395	+	TLCD5	NM_001198672	14.333	10.9479	1	-0.388682
chr11	120196007	120204395	+	TLCD5	NM_001198671	14.333	10.9479	1	-0.388682
chr11	120196007	120204395	+	TLCD5	NM_001198675	14.333	10.9479	1	-0.388682
chr11	120196007	120204395	+	TLCD5	NM_001198674	14.333	10.9479	1	-0.388682
chr11	120196007	120204395	+	TLCD5	NM_174926	14.333	10.9479	1	-0.388682
chr1	11166591	11322608	-	MTOR	NM_004958	8.11127	6.19568	1	-0.388665
chr13	20411592	20437776	-	ZMYM5	NM_001039649	5.11563	3.90839	1	-0.388339
chr13	20411592	20437776	-	ZMYM5	NM_001039650	5.11563	3.90839	1	-0.388339
chr17	58160926	58165828	-	WFDC21P	NR_030732	13.7108	10.4816	1	-0.387458
chr2	71558884	71662191	+	ZNF638	NM_001252612	4.12477	3.15336	1	-0.387423
chr2	71558884	71662191	+	ZNF638	NM_001014972	4.12477	3.15336	1	-0.387423
chr2	71558884	71662191	+	ZNF638	NM_001252613	4.12477	3.15336	1	-0.387423
chr11	34642639	34684834	+	EHF	NM_001206615	5.48433	4.19708	1	-0.38593
chr11	34642639	34684834	+	EHF	NM_001378041	5.48433	4.19708	1	-0.38593
chr11	34642639	34684834	+	EHF	NM_001378042	5.48433	4.19708	1	-0.38593
chr11	34642639	34684834	+	EHF	NM_001378050	5.48433	4.19708	1	-0.38593
chr11	34642639	34684834	+	EHF	NR_165391	5.48433	4.19708	1	-0.38593
chr11	34642639	34684834	+	EHF	NR_165390	5.48433	4.19708	1	-0.38593
chr11	34642639	34684834	+	EHF	NM_001378049	5.48433	4.19708	1	-0.38593
chr11	34642639	34684834	+	EHF	NM_001378043	5.48433	4.19708	1	-0.38593
chr11	34642639	34684834	+	EHF	NM_012153	5.48433	4.19708	1	-0.38593
chr11	34642639	34684834	+	EHF	NM_001378054	5.48433	4.19708	1	-0.38593
chr5	154134936	154197163	+	LARP1	NM_001367718	4.14781	3.17557	1	-0.385337
chr5	154134936	154197163	+	LARP1	NM_033551	4.14781	3.17557	1	-0.385337
chr20	44441214	44445596	+	UBE2C	NM_001281741	8.52606	6.52878	1	-0.385064
chr20	44441214	44445596	+	UBE2C	NM_001281742	8.52606	6.52878	1	-0.385064
chr17	19015732	19015949	-	SNORD3D	NR_006882	7.30476	5.5961	1	-0.384414
chr18	44247783	44337016	-	ST8SIA5	NM_001307986	4.60868	3.53087	1	-0.384328
chr18	44247783	44337016	-	ST8SIA5	NM_013305	4.60868	3.53087	1	-0.384328
chr18	44247783	44337016	-	ST8SIA5	NM_001307987	4.60868	3.53087	1	-0.384328
chr1	45243498	45243598	+	SNORD38A	NR_001456	4.83911	3.70853	1	-0.383896
chr3	160122374	160122474	+	MIR15B	NR_029663	6.98215	5.35183	1	-0.383639
chr6	27840925	27841312	-	H4C13	NM_003546	12.1208	9.30463	1	-0.381467
chr16	2880172	2882285	+	ZG16B	NM_145252	4.8852	3.75294	1	-0.380396
chr12	76738253	76742195	-	BBS10	NM_024685	5.34607	4.10825	1	-0.379954
chr17	27071028	27077974	+	TRAF4	NM_004295	4.10172	3.15336	1	-0.379341
chr2	71558911	71662191	+	ZNF638	NM_014497	4.10172	3.15336	1	-0.379341
chr5	140024869	140027215	-	NDUFA2	NM_002488	5.25389	4.04163	1	-0.37845
chr4	77356381	77704405	+	SHROOM3	NM_020859	6.40606	4.9299	1	-0.37788
chr4	165878099	165880283	+	FAM218A	NR_160935	6.75171	5.19638	1	-0.377747
chr1	220083786	220100979	-	SLC30A10	NR_165031	4.60868	3.55308	1	-0.375283
chr2	219536808	219567438	+	STK36	NM_015690	7.02823	5.41845	1	-0.375283
chr2	219536808	219567438	+	STK36	NM_001243313	7.02823	5.41845	1	-0.375283
chr20	39314487	39317876	-	MAFB	NM_005461	4.95433	3.81956	1	-0.375283
chr12	65016286	65016386	+	MIR548C	NR_030347	8.52606	6.5732	1	-0.375283
chr12	104445118	104458215	-	GLT8D2	NR_169301	6.03737	4.66342	1	-0.372532
chr12	104445118	104458215	-	GLT8D2	NR_169300	6.03737	4.66342	1	-0.372532
chr12	104445118	104458215	-	GLT8D2	NR_169303	6.03737	4.66342	1	-0.372532
chr12	104445118	104458215	-	GLT8D2	NR_169302	6.03737	4.66342	1	-0.372532
chr1	39874744	39882154	+	KIAA0754	NM_015038	6.03737	4.66342	1	-0.372532
chr12	52598606	52607367	-	LINC02874	NR_164133	14.7017	11.3699	1	-0.370767
chr12	52598606	52607367	-	LINC02874	NR_164132	14.7017	11.3699	1	-0.370767
chr12	52598606	52607367	-	LINC02874	NR_164130	14.7017	11.3699	1	-0.370767
chr12	52598606	52607367	-	LINC02874	NR_164131	14.7017	11.3699	1	-0.370767
chr5	140019035	140024989	+	TMCO6	NM_018502	5.25389	4.06384	1	-0.370545
chr5	140019011	140024993	+	TMCO6	NM_001300980	5.25389	4.06384	1	-0.370545
chr5	140019011	140024993	+	TMCO6	NM_001300982	5.25389	4.06384	1	-0.370545
chr3	186504111	186504236	+	SNORA63B	NR_145766	8.43388	6.52878	1	-0.369382
chr10	88715515	88723015	+	SNCG	NM_001330120	5.16172	3.99722	1	-0.368857
chr2	219537040	219567440	+	STK36	NM_001369423	6.93606	5.37403	1	-0.368111
chr18	14969605	14970467	-	LINC01444	NR_110783	7.30476	5.66272	1	-0.36734
chr16	30075817	30081741	+	ALDOA	NM_001127617	6.01433	4.66342	1	-0.367015
chr15	89911329	89941718	+	MIR9-3HG	NR_133003	4.7239	3.66411	1	-0.366513
chr3	132036250	132087146	+	ACP3	NM_001134194	5.32302	4.13046	1	-0.365945
chr19	50643458	50643577	-	SNAR-D	NR_024243	6.03737	4.68562	1	-0.365679
chr8	62587817	62627199	-	ASPH	NM_001164756	11.6139	9.01594	1	-0.365299
chr15	75931433	75932565	-	IMP3	NM_018285	4.5165	3.50867	1	-0.364284
chr20	30252260	30311766	-	BCL2L1	NM_001322240	6.08346	4.73004	1	-0.363039
chr20	30252260	30311766	-	BCL2L1	NM_001322239	6.08346	4.73004	1	-0.363039
chr20	30252260	30311766	-	BCL2L1	NM_001317920	6.08346	4.73004	1	-0.363039
chr20	30252260	30311766	-	BCL2L1	NM_001317921	6.08346	4.73004	1	-0.363039
chr22	41488493	41488593	+	MIR1281	NR_031694	5.99128	4.66342	1	-0.361477
chr10	62538211	62546827	+	CDK1	NM_001170407	5.16172	4.01942	1	-0.360864
chr5	133459308	133483920	+	TCF7	NM_001366502	18.8495	14.6787	1	-0.360805
chr18	3594111	3597377	+	DLGAP1-AS1	NR_024101	4.33216	3.37543	1	-0.360016
chr20	45837858	45980493	-	ZMYND8	NM_001363741	11.9365	9.30463	1	-0.359357
chr4	148999914	149365850	-	NR3C2	NM_001354819	4.10172	3.19777	1	-0.359163
chr10	105206542	105212127	-	CALHM2	NR_046344	6.52128	5.08535	1	-0.358809
chr10	105206542	105212127	-	CALHM2	NM_015916	6.52128	5.08535	1	-0.358809
chr10	105206542	105212127	-	CALHM2	NR_024552	6.52128	5.08535	1	-0.358809
chr5	173213792	173217945	-	LINC01485	NR_108028	6.52128	5.08535	1	-0.358809
chr12	6437937	6451242	-	TNFRSF1A	NM_001346092	7.51215	5.86258	1	-0.357689
chr12	6437937	6451242	-	TNFRSF1A	NR_144351	7.51215	5.86258	1	-0.357689
chr12	6437937	6451242	-	TNFRSF1A	NM_001065	7.51215	5.86258	1	-0.357689
chr12	6437937	6451242	-	TNFRSF1A	NM_001346091	7.51215	5.86258	1	-0.357689
chr17	42875815	42908179	-	GJC1	NM_001080383	4.49346	3.50867	1	-0.356904
chr19	10341074	10341174	+	MIR4322	NR_036206	4.49346	3.50867	1	-0.356904
chr2	208477462	208490102	-	METTL21A	NM_001127395	6.19867	4.84107	1	-0.356633
chr16	30075599	30081741	+	ALDOA	NM_184043	6.08346	4.75224	1	-0.356282
chr20	32636910	32637010	+	MIR4755	NR_039911	4.26303	3.33101	1	-0.355918
chr1	157963062	158070052	+	KIRREL1	NM_001286349	4.8852	3.81956	1	-0.35501
chr17	37007776	37007911	-	SNORA21B	NR_145761	6.1065	4.77445	1	-0.35501
chr5	158875563	158893284	-	LINC01845	NR_027110	5.62259	4.39694	1	-0.354735
chr3	178136988	178175093	+	LINC01014	NR_046786	6.35998	4.97431	1	-0.354524
chr11	111789636	111797595	+	C11orf52	NM_080659	5.50737	4.30811	1	-0.354309
chr1	33789226	33896696	-	PHC2	NM_001385119	4.53955	3.55308	1	-0.353478
chr1	33789226	33896696	-	PHC2	NM_001385121	4.53955	3.55308	1	-0.353478
chr1	33789226	33896696	-	PHC2	NM_001385112	4.53955	3.55308	1	-0.353478
chr1	33789226	33896696	-	PHC2	NM_198040	4.53955	3.55308	1	-0.353478
chr1	33789226	33896696	-	PHC2	NM_001385109	4.53955	3.55308	1	-0.353478
chr1	33789226	33896696	-	PHC2	NM_001385123	4.53955	3.55308	1	-0.353478
chr1	33789226	33896696	-	PHC2	NM_001330488	4.53955	3.55308	1	-0.353478
chr2	208477462	208490777	-	METTL21A	NM_001330134	6.01433	4.70783	1	-0.35334
chr19	48453552	48453671	+	SNAR-C3	NR_024221	4.79303	3.75294	1	-0.352915
chr22	30404735	30476246	-	HORMAD2-AS1	NR_110541	5.16172	4.04163	1	-0.352915
chr2	96991934	96994091	+	ITPRIPL1	NM_001324490	6.40606	5.01873	1	-0.352117
chr2	96991944	96994091	+	ITPRIPL1	NM_001163524	6.40606	5.01873	1	-0.352117
chr5	159343488	159400019	+	ADRA1B	NM_000679	4.07868	3.19777	1	-0.351035
chr19	16685729	16739015	-	MED26	NM_004831	4.70085	3.68632	1	-0.350741
chr11	121959810	122238696	-	MIR100HG	NR_137192	6.31389	4.95211	1	-0.350487
chr5	17379014	17387419	-	LINC02111	NR_033975	15.4852	12.1471	1	-0.350275
chr12	46751970	46766556	-	SLC38A2	NM_018976	8.5491	6.70644	1	-0.350225
chr12	46751970	46766556	-	SLC38A2	NM_001307936	8.5491	6.70644	1	-0.350225
chr3	190917029	190983403	+	OSTN	NM_198184	4.58564	3.59749	1	-0.350129
chr8	67405800	67430759	+	VXN	NM_152765	7.3278	5.75155	1	-0.349429
chr7	116166415	116201232	+	CAV1	NM_001172896	5.96824	4.68562	1	-0.349064
chr7	116166415	116201232	+	CAV1	NM_001172897	5.96824	4.68562	1	-0.349064
chr15	75966662	76005189	-	CSPG4	NM_001897	4.23998	3.33101	1	-0.348098
chr3	49394608	49395786	-	GPX1	NM_000581	4.23998	3.33101	1	-0.348098
chr3	49394608	49395786	-	GPX1	NM_201397	4.23998	3.33101	1	-0.348098
chr3	49394608	49395786	-	GPX1	NM_001329502	4.23998	3.33101	1	-0.348098
chr3	49394608	49395786	-	GPX1	NM_001329503	4.23998	3.33101	1	-0.348098
chr8	22019310	22021991	+	SFTPC	NM_001172410	5.99128	4.70783	1	-0.347802
chr8	22019310	22021991	+	SFTPC	NM_001172357	5.99128	4.70783	1	-0.347802
chr8	22019310	22021991	+	SFTPC	NM_001317780	5.99128	4.70783	1	-0.347802
chr8	22019310	22021991	+	SFTPC	NM_001385653	5.99128	4.70783	1	-0.347802
chr8	22019310	22021991	+	SFTPC	NM_001317778	5.99128	4.70783	1	-0.347802
chr8	22019310	22021991	+	SFTPC	NM_001317779	5.99128	4.70783	1	-0.347802
chr8	22019310	22021991	+	SFTPC	NM_003018	5.99128	4.70783	1	-0.347802
chr11	77726760	77757237	-	KCTD14	NM_001282406	4.37824	3.44205	1	-0.347086
chr5	140024947	140027370	-	NDUFA2	NM_001185012	5.39215	4.24149	1	-0.346291
chr5	140024947	140027370	-	NDUFA2	NR_033697	5.39215	4.24149	1	-0.346291
chr1	100111668	100160091	+	PALMD	NM_017734	6.65954	5.24079	1	-0.345637
chr9	130702860	130743268	-	FAM102A	NM_001035254	5.92215	4.66342	1	-0.344734
chr1	56381281	56410636	-	LINC01753	NR_147162	4.28607	3.37543	1	-0.344586
chr1	157963434	158070052	+	KIRREL1	NM_018240	4.79303	3.77515	1	-0.344404
chr6	43858764	43905944	+	LINC01512	NR_024478	10.0008	7.8834	1	-0.343231
chr15	63796791	63886832	+	USP3	NM_006537	9.00997	7.10616	1	-0.342451
chr15	63796791	63886832	+	USP3	NR_046342	9.00997	7.10616	1	-0.342451
chr15	63796791	63886832	+	USP3	NR_046341	9.00997	7.10616	1	-0.342451
chr10	35625436	35861594	+	CCNY	NM_145012	5.71476	4.50797	1	-0.342215
chr10	35625436	35861594	+	CCNY	NM_001282854	5.71476	4.50797	1	-0.342215
chr13	73633142	73651676	+	KLF5	NM_001730	4.70085	3.70853	1	-0.342076
chr10	62538088	62546827	+	CDK1	NM_001170406	5.34607	4.21928	1	-0.34148
chr6	13358061	13487832	-	GFOD1	NM_018988	7.30476	5.77376	1	-0.339326
chr5	57749809	57755913	-	PLK2	NM_006622	5.64563	4.46356	1	-0.338941
chr6	133137928	133138028	+	SNORD100	NR_002435	6.54432	5.17417	1	-0.338916
chr22	21982378	21984311	-	YDJC	NR_163924	6.98215	5.52948	1	-0.336527
chr22	21982378	21984311	-	YDJC	NR_163923	6.98215	5.52948	1	-0.336527
chr22	21982378	21984311	-	YDJC	NR_163925	6.98215	5.52948	1	-0.336527
chr22	21982378	21984311	-	YDJC	NR_163922	6.98215	5.52948	1	-0.336527
chr22	21982378	21984311	-	YDJC	NM_001371350	6.98215	5.52948	1	-0.336527
chr22	21982378	21984311	-	YDJC	NM_001017964	6.98215	5.52948	1	-0.336527
chr2	208477462	208489712	-	METTL21A	NM_145280	6.08346	4.81886	1	-0.336198
chr2	208477462	208489712	-	METTL21A	NM_001330137	6.08346	4.81886	1	-0.336198
chr18	3255433	3261816	-	LOC104968399	NR_130144	7.25867	5.75155	1	-0.335754
chr18	3255433	3261816	-	LOC104968399	NR_130143	7.25867	5.75155	1	-0.335754
chr10	100143324	100174939	-	PYROXD2	NM_032709	4.14781	3.2866	1	-0.335754
chr1	21619782	21626362	+	ECE1-AS1	NR_038404	7.39693	5.86258	1	-0.33539
chr21	40110944	40145401	-	LINC00114	NR_027065	4.67781	3.70853	1	-0.334986
chr3	197677060	197683481	+	RPL35A	NM_000996	8.20345	6.50658	1	-0.334331
chr3	197677060	197683481	+	RPL35A	NM_001316311	8.20345	6.50658	1	-0.334331
chr3	49394603	49396033	-	GPX1	NM_001329455	4.17085	3.30881	1	-0.334032
chr15	63796709	63886839	+	USP3	NM_001256702	8.87171	7.03954	1	-0.33373
chr16	20912038	20936328	+	LYRM1	NM_001369635	5.48433	4.35252	1	-0.333463
chr10	71077936	71161637	+	HK1	NM_001322366	11.6369	9.23801	1	-0.333055
chr9	95145552	95166981	-	OGN	NM_033014	5.23085	4.15266	1	-0.333009
chr9	95145552	95166981	-	OGN	NM_024416	5.23085	4.15266	1	-0.333009
chr7	22766818	22771617	+	IL6	NM_001371096	4.83911	3.84177	1	-0.332972
chr7	22766818	22771617	+	IL6	NM_001318095	4.83911	3.84177	1	-0.332972
chr7	22766818	22771617	+	IL6	NM_000600	4.83911	3.84177	1	-0.332972
chr12	94071146	94288616	+	CRADD	NM_001320100	15.1856	12.0583	1	-0.332681
chr12	94071146	94288616	+	CRADD	NR_135147	15.1856	12.0583	1	-0.332681
chr6	27839622	27840124	-	H3C11	NM_003533	12.9273	10.2817	1	-0.330343
chr16	2889573	2892752	-	PRSS30P	NR_026864	4.49346	3.57529	1	-0.329768
chr17	702550	883016	-	NXN	NM_022463	4.76998	3.79735	1	-0.328989
chr10	71078602	71161637	+	HK1	NM_001322367	11.153	8.8827	1	-0.328362
chr10	71078602	71161637	+	HK1	NM_000188	11.153	8.8827	1	-0.328362
chr5	111064999	111091948	-	NREP	NM_001142483	12.6969	10.1263	1	-0.326373
chr16	20911734	20936328	+	LYRM1	NM_001302836	5.62259	4.48576	1	-0.325881
chr16	20911734	20936328	+	LYRM1	NR_161430	5.62259	4.48576	1	-0.325881
chr16	20911734	20936328	+	LYRM1	NR_126528	5.62259	4.48576	1	-0.325881
chr16	20911734	20936328	+	LYRM1	NR_126520	5.62259	4.48576	1	-0.325881
chr16	20911734	20936328	+	LYRM1	NR_161425	5.62259	4.48576	1	-0.325881
chr16	20911734	20936328	+	LYRM1	NM_001369634	5.62259	4.48576	1	-0.325881
chr16	20911734	20936328	+	LYRM1	NM_001369633	5.62259	4.48576	1	-0.325881
chr7	24836160	25019797	-	OSBPL3	NM_015550	4.95433	3.9528	1	-0.325814
chr10	93388198	93392828	-	PPP1R3C	NM_005398	4.95433	3.9528	1	-0.325814
chr4	26321367	26436752	+	RBPJ	NM_203283	4.28607	3.41984	1	-0.325727
chr4	26321367	26436752	+	RBPJ	NM_005349	4.28607	3.41984	1	-0.325727
chr4	26321367	26436752	+	RBPJ	NM_001379409	4.28607	3.41984	1	-0.325727
chr4	26321367	26436752	+	RBPJ	NM_001379408	4.28607	3.41984	1	-0.325727
chr4	26321367	26436752	+	RBPJ	NM_001379407	4.28607	3.41984	1	-0.325727
chr4	26321367	26436752	+	RBPJ	NM_001379406	4.28607	3.41984	1	-0.325727
chr4	26321367	26436752	+	RBPJ	NM_001374400	4.28607	3.41984	1	-0.325727
chr3	23987611	24022109	+	NR1D2	NM_001145425	6.56737	5.24079	1	-0.32553
chr9	66457288	66469310	+	LINC01410	NR_121647	7.12041	5.68493	1	-0.324818
chr16	20911203	20936328	+	LYRM1	NM_020424	5.64563	4.50797	1	-0.324657
chr16	20911203	20936328	+	LYRM1	NM_001369631	5.64563	4.50797	1	-0.324657
chr16	20911203	20936328	+	LYRM1	NM_001369632	5.64563	4.50797	1	-0.324657
chr11	27015658	27018632	+	FIBIN	NM_203371	4.97737	3.97501	1	-0.324426
chr3	126245841	126277775	-	C3orf22	NR_130715	9.14823	7.30602	1	-0.324406
chr10	115999012	116054247	+	VWA2	NM_001272046	7.14345	5.70714	1	-0.323855
chr5	58264866	59783892	-	PDE4D	NM_001349241	4.58564	3.66411	1	-0.323657
chr5	58264866	59783892	-	PDE4D	NM_001349243	4.58564	3.66411	1	-0.323657
chr5	58264866	59783892	-	PDE4D	NM_001165899	4.58564	3.66411	1	-0.323657
chr6	43963460	43971387	-	LOC101929705	NR_125865	4.21694	3.37543	1	-0.321127
chr2	96991068	96994091	+	ITPRIPL1	NM_001163523	6.42911	5.15197	1	-0.319495
chr2	96991054	96994091	+	ITPRIPL1	NM_001008949	6.42911	5.15197	1	-0.319495
chr2	189842801	189842901	+	MIR1245A	NR_031647	6.56737	5.263	1	-0.31943
chr9	4792833	4861077	+	RCL1	NM_001286699	4.93129	3.9528	1	-0.319088
chr9	4792833	4861077	+	RCL1	NM_001286700	4.93129	3.9528	1	-0.319088
chr2	171673396	171717659	+	GAD1	NM_000817	5.62259	4.50797	1	-0.318756
chr12	107371068	107380944	-	MTERF2	NM_025198	6.17563	4.95211	1	-0.318544
chr6	136663418	136788013	-	MAP7	NM_001198615	4.26303	3.41984	1	-0.31795
chr3	64077911	64253849	-	PRICKLE2	NM_001370528	5.09259	4.08604	1	-0.317695
chr20	17550719	17590564	+	DSTN	NM_006870	7.16649	5.75155	1	-0.317317
chr20	17550719	17590564	+	DSTN	NM_001011546	7.16649	5.75155	1	-0.317317
chr16	20912092	20936328	+	LYRM1	NR_126521	5.39215	4.33032	1	-0.316389
chr16	20912092	20936328	+	LYRM1	NM_001128302	5.39215	4.33032	1	-0.316389
chr16	20912092	20936328	+	LYRM1	NR_126516	5.39215	4.33032	1	-0.316389
chr16	20912092	20936328	+	LYRM1	NR_161426	5.39215	4.33032	1	-0.316389
chr16	20912092	20936328	+	LYRM1	NM_001128301	5.39215	4.33032	1	-0.316389
chr16	20912092	20936328	+	LYRM1	NM_001369636	5.39215	4.33032	1	-0.316389
chr16	20912092	20936328	+	LYRM1	NR_161427	5.39215	4.33032	1	-0.316389
chr5	111064498	111093426	-	NREP	NM_001142478	12.5126	10.0597	1	-0.314796
chr12	96588152	96663602	+	ELK3	NM_005230	12.3743	9.94862	1	-0.314778
chr5	95187935	95195836	+	LINC01554	NR_026936	12.8121	10.3039	1	-0.314315
chr8	123426565	123580883	-	SMILR	NR_131202	7.12041	5.72934	1	-0.313591
chr9	4792943	4861066	+	RCL1	NM_005772	4.90824	3.9528	1	-0.312331
chr12	122880088	122884491	+	CLIP1-AS1	NR_045382	8.57214	6.9063	1	-0.311743
chr5	111064999	111093106	-	NREP	NM_001142481	12.2591	9.882	1	-0.310976
chr5	111064999	111093104	-	NREP	NM_001142482	12.2591	9.882	1	-0.310976
chr17	7491495	7493412	-	SOX15	NM_006942	4.5165	3.64191	1	-0.310513
chr3	178866144	178957881	+	PIK3CA	NM_006218	12.3513	9.97083	1	-0.308872
chr8	144989320	145028002	-	PLEC	NM_201379	10.9456	8.83829	1	-0.308514
chr1	155036215	155042029	+	EFNA4	NM_005227	7.53519	6.08465	1	-0.30847
chr1	155036215	155042029	+	EFNA4	NM_182690	7.53519	6.08465	1	-0.30847
chr1	155036215	155042029	+	EFNA4	NM_182689	7.53519	6.08465	1	-0.30847
chr11	14299465	14386052	-	RRAS2	NM_001177314	5.69172	4.5968	1	-0.308235
chr5	87960262	87980642	-	LINC00461	NR_152236	6.12954	4.95211	1	-0.307737
chr5	87960262	87980642	-	LINC00461	NR_152234	6.12954	4.95211	1	-0.307737
chr5	87960262	87980642	-	LINC00461	NR_152237	6.12954	4.95211	1	-0.307737
chr9	35732905	35733005	+	MIR6853	NR_106912	8.84866	7.15057	1	-0.3074
chr1	182584274	182585765	+	LINC01686	NR_036490	8.73345	7.06175	1	-0.306526
chr5	57749809	57755966	-	PLK2	NM_001252226	5.59954	4.53018	1	-0.305742
chr22	38349705	38437922	+	POLR2F	NM_001301131	5.46128	4.41914	1	-0.305473
chr22	38349669	38437922	+	POLR2F	NM_001363825	5.46128	4.41914	1	-0.305473
chr22	38349705	38437922	+	POLR2F	NM_001301130	5.46128	4.41914	1	-0.305473
chr6	160390113	160532534	+	IGF2R	NM_000876	10.646	8.61622	1	-0.305191
chr12	57906451	57906551	+	MIR6758	NR_106816	4.03259	3.26439	1	-0.304894
chr12	107371054	107380924	-	MTERF2	NM_001033050	6.19867	5.01873	1	-0.304638
chr15	59463371	59463471	-	MIR2116	NR_031750	10.4847	8.50519	1	-0.301877
chr12	122277432	122326517	-	HPD	NM_001171993	5.4152	4.39694	1	-0.300515
chr12	109038884	109125294	-	CORO1C	NM_014325	10.7382	8.72725	1	-0.299155
chr5	111064999	111092891	-	NREP	NM_004772	12.4204	10.1041	1	-0.297773
chr19	17203044	17203175	+	SNORA118	NR_145784	5.06955	4.13046	1	-0.295556
chr1	160914814	160924599	-	ITLN2	NM_080878	4.49346	3.66411	1	-0.294363
chr7	27179982	27195547	+	HOXA-AS3	NR_038832	4.95433	4.04163	1	-0.293753
chr3	151877252	151923218	-	LOC101928166	NR_136178	4.3552	3.55308	1	-0.293669
chr15	74703685	74703785	-	MIR6881	NR_106941	6.03737	4.9299	1	-0.292362
chr6	52226948	52272575	+	PAQR8	NM_133367	7.88084	6.43996	1	-0.291298
chr9	113635531	113799060	-	LPAR1	NM_001351420	11.0839	9.06035	1	-0.290823
chr19	10765021	10796441	+	ILF3	NM_004516	5.18476	4.24149	1	-0.289707
chr19	10765021	10796441	+	ILF3	NM_153464	5.18476	4.24149	1	-0.289707
chr19	10765021	10796441	+	ILF3	NM_001137673	5.18476	4.24149	1	-0.289707
chr19	48448178	48448300	+	SNAR-A12	NR_004437	5.18476	4.24149	1	-0.289707
chr19	48448178	48448300	+	SNAR-A13	NR_024216	5.18476	4.24149	1	-0.289707
chr5	111064999	111093252	-	NREP	NM_001142480	12.0517	9.8598	1	-0.289606
chr5	111064999	111093252	-	NREP	NM_001142479	12.0517	9.8598	1	-0.289606
chr15	68346913	68483802	+	PIAS1	NM_001320687	6.1065	4.99652	1	-0.289422
chr1	36602169	36615115	-	TRAPPC3	NM_001270894	9.63214	7.8834	1	-0.289039
chr1	36602169	36615115	-	TRAPPC3	NM_001270897	9.63214	7.8834	1	-0.289039
chr9	95145549	95166860	-	OGN	NM_014057	5.0465	4.13046	1	-0.288983
chr1	207217193	207226325	-	YOD1	NM_001276320	9.03301	7.39485	1	-0.288686
chr15	74466887	74469212	+	ISLR	NM_201526	13.5034	11.059	1	-0.28811
chr15	58724189	58862043	+	LIPC	NM_000236	6.77476	5.55169	1	-0.287243
chr1	36602172	36615087	-	TRAPPC3	NM_014408	9.72431	7.97222	1	-0.286614
chr1	36602172	36615087	-	TRAPPC3	NR_073097	9.72431	7.97222	1	-0.286614
chr1	36602172	36615087	-	TRAPPC3	NM_001270896	9.72431	7.97222	1	-0.286614
chr1	36602172	36615087	-	TRAPPC3	NR_073098	9.72431	7.97222	1	-0.286614
chr1	196621007	196670695	+	CFH	NM_001014975	5.5765	4.57459	1	-0.285717
chr17	16344525	16344625	+	SNORD65	NR_003054	5.27694	4.33032	1	-0.285228
chr12	109038884	109124619	-	CORO1C	NM_001276471	10.6	8.70505	1	-0.284135
chr11	35640007	35642413	+	FJX1	NM_014344	11.706	9.61552	1	-0.283816
chr1	38273461	38275126	+	C1orf122	NM_198446	4.10172	3.37543	1	-0.281161
chr1	38273472	38275126	+	C1orf122	NM_001142726	4.10172	3.37543	1	-0.281161
chr19	50642374	50642494	-	SNAR-B1	NR_024231	6.49824	5.35183	1	-0.280017
chr19	50642374	50642494	-	SNAR-B2	NR_024230	6.49824	5.35183	1	-0.280017
chr1	150480584	150486265	+	ECM1	NM_004425	8.89475	7.32823	1	-0.27949
chr1	150480584	150486265	+	ECM1	NM_022664	8.89475	7.32823	1	-0.27949
chr1	150480584	150486265	+	ECM1	NM_001202858	8.89475	7.32823	1	-0.27949
chr7	130562207	130562307	-	MIR29B1	NR_029517	6.03737	4.97431	1	-0.279423
chr8	67579830	67593766	+	C8orf44	NR_161216	5.25389	4.33032	1	-0.278914
chr8	67579830	67593766	+	C8orf44	NR_161217	5.25389	4.33032	1	-0.278914
chr5	151149353	151151069	-	LOC100652758	NR_132346	3.98651	3.2866	1	-0.27853
chr5	16662015	16936397	-	MYO10	NM_012334	12.4895	10.3039	1	-0.277523
chr9	113635542	113800367	-	LPAR1	NM_001401	11.0608	9.12697	1	-0.277251
chr9	113635542	113800367	-	LPAR1	NM_001351418	11.0608	9.12697	1	-0.277251
chr9	113635542	113800367	-	LPAR1	NM_001351415	11.0608	9.12697	1	-0.277251
chr9	113635542	113800367	-	LPAR1	NM_001351416	11.0608	9.12697	1	-0.277251
chr9	113635542	113800367	-	LPAR1	NM_001351417	11.0608	9.12697	1	-0.277251
chr9	113635542	113800367	-	LPAR1	NM_057159	11.0608	9.12697	1	-0.277251
chr3	127407904	127542093	-	MGLL	NM_001003794	7.37389	6.08465	1	-0.277251
chr16	3775055	3930714	-	CREBBP	NM_004380	4.17085	3.44205	1	-0.277076
chr2	47387220	47401346	-	CALM2	NM_001305626	6.42911	5.30741	1	-0.276609
chr20	52224892	52251129	+	LOC105372672	NR_134576	11.7521	9.70435	1	-0.276219
chr6	119498369	119670926	-	MAN1A1	NM_005907	4.83911	3.99722	1	-0.275747
chr12	6980099	6982467	-	SPSB2	NM_001146316	6.29085	5.19638	1	-0.275747
chr12	6980099	6982467	-	SPSB2	NM_032641	6.29085	5.19638	1	-0.275747
chr12	6980099	6982467	-	SPSB2	NM_001319670	6.29085	5.19638	1	-0.275747
chr15	68346652	68486185	+	PIAS1	NM_016166	6.33693	5.24079	1	-0.274
chr5	16451627	16465909	-	ZNF622	NM_033414	4.56259	3.77515	1	-0.27332
chr16	20912363	20936328	+	LYRM1	NM_001369637	5.23085	4.33032	1	-0.272573
chr16	20912363	20936328	+	LYRM1	NM_001302835	5.23085	4.33032	1	-0.272573
chr16	20912363	20936328	+	LYRM1	NR_126527	5.23085	4.33032	1	-0.272573
chr16	20912363	20936328	+	LYRM1	NM_001369642	5.23085	4.33032	1	-0.272573
chr16	20912363	20936328	+	LYRM1	NM_001369641	5.23085	4.33032	1	-0.272573
chr16	20912363	20936328	+	LYRM1	NM_001369639	5.23085	4.33032	1	-0.272573
chr16	20912363	20936328	+	LYRM1	NM_001369638	5.23085	4.33032	1	-0.272573
chr16	20912363	20936328	+	LYRM1	NR_161429	5.23085	4.33032	1	-0.272573
chr16	20912363	20936328	+	LYRM1	NR_161431	5.23085	4.33032	1	-0.272573
chr3	136581049	136670448	+	NCK1	NM_001291999	4.42433	3.66411	1	-0.271995
chr3	136581049	136670448	+	NCK1	NM_006153	4.42433	3.66411	1	-0.271995
chr1	174982093	174992561	-	MRPS14	NM_022100	3.94042	3.26439	1	-0.271535
chr8	32504250	32600770	+	NRG1	NM_013959	5.09259	4.21928	1	-0.271402
chr18	24034873	24220308	-	KCTD1	NM_198991	6.24476	5.17417	1	-0.271318
chr12	56119226	56121572	-	CD63	NM_001257401	8.57214	7.10616	1	-0.270585
chr15	85923809	85923909	+	MIR7706	NR_106993	6.12954	5.08535	1	-0.269433
chr12	50030281	50101188	-	FMNL3	NM_175736	6.47519	5.37403	1	-0.268918
chr12	50030281	50101188	-	FMNL3	NM_198900	6.47519	5.37403	1	-0.268918
chr12	50030281	50101188	-	FMNL3	NM_001367835	6.47519	5.37403	1	-0.268918
chr6	159071045	159185908	+	SYTL3	NM_001242384	3.8252	3.17557	1	-0.268523
chr6	159071045	159185908	+	SYTL3	NM_001009991	3.8252	3.17557	1	-0.268523
chr6	159071045	159185908	+	SYTL3	NM_001242395	3.8252	3.17557	1	-0.268523
chr6	159071045	159185908	+	SYTL3	NM_001242394	3.8252	3.17557	1	-0.268523
chr6	5998232	6007158	-	NRN1	NM_016588	4.17085	3.46425	1	-0.267798
chr7	139246315	139477797	-	HIPK2	NM_001113239	4.86216	4.04163	1	-0.266659
chr7	139246315	139477797	-	HIPK2	NM_022740	4.86216	4.04163	1	-0.266659
chr10	115999372	116054259	+	VWA2	NM_001320804	7.07432	5.88479	1	-0.265601
chr9	113635531	113799909	-	LPAR1	NM_001351419	11.13	9.26022	1	-0.265331
chr15	82422560	82555104	-	EFL1	NM_001322844	4.05564	3.37543	1	-0.264859
chr15	82422560	82555104	-	EFL1	NR_136410	4.05564	3.37543	1	-0.264859
chr15	82422560	82555104	-	EFL1	NM_001040610	4.05564	3.37543	1	-0.264859
chr19	49205706	49207105	-	LOC105447645	NR_131188	4.40129	3.66411	1	-0.264461
chr9	134452161	134612834	-	RAPGEF1	NM_005312	4.40129	3.66411	1	-0.264461
chr1	220083786	220101899	-	SLC30A10	NM_018713	4.40129	3.66411	1	-0.264461
chr1	220083786	220101899	-	SLC30A10	NR_046437	4.40129	3.66411	1	-0.264461
chr22	40440820	40731812	+	TNRC6B	NM_001024843	4.40129	3.66411	1	-0.264461
chr9	123704529	123715109	-	C5-OT1	NR_148450	7.67345	6.39554	1	-0.262808
chr18	12446510	12658106	-	SPIRE1	NM_001128626	4.44737	3.70853	1	-0.262108
chr18	12446510	12658106	-	SPIRE1	NM_020148	4.44737	3.70853	1	-0.262108
chr19	45409657	45412652	+	APOE	NM_001302690	5.32302	4.44135	1	-0.261248
chr7	47504309	47504409	-	SNORD151	NR_145813	3.77912	3.15336	1	-0.26116
chr9	116327336	116360018	+	RGS3	NM_001322215	5.85302	4.88549	1	-0.26068
chr9	116327336	116360018	+	RGS3	NM_001351526	5.85302	4.88549	1	-0.26068
chr15	74466050	74469212	+	ISLR	NM_005545	11.5908	9.68214	1	-0.259585
chr2	25016293	25045245	+	CENPO	NM_001322101	4.00955	3.35322	1	-0.257894
chr2	25016293	25045245	+	CENPO	NM_001199803	4.00955	3.35322	1	-0.257894
chr2	25016293	25045245	+	CENPO	NR_136182	4.00955	3.35322	1	-0.257894
chr2	25016293	25045245	+	CENPO	NR_136184	4.00955	3.35322	1	-0.257894
chr2	25016293	25045245	+	CENPO	NR_136183	4.00955	3.35322	1	-0.257894
chr11	65403760	65403860	+	MIR4690	NR_039839	4.00955	3.35322	1	-0.257894
chr6	27834569	27835366	-	H1-5	NM_005322	8.5491	7.15057	1	-0.257713
chr6	169575398	169582835	-	LINC02544	NR_125863	7.69649	6.43996	1	-0.25715
chr15	32907676	32989299	+	ARHGAP11A-SCG5	NM_001368319	8.22649	6.88409	1	-0.257011
[truncated: 13,022 more rows]

## Sheet: all
A4GNT
AACSP1
AADACL2-AS1
AANAT
AARD
AASDHPPT
AATK
ABALON
ABCA4
ABCB4
ABCB6
ABCB8
ABCB9
ABCC3
ABCC6
ABCC6P2
ABHD11-AS1
ABHD12
ABHD14A
ABHD14A-ACY1
ABHD14B
ABHD16B
ABHD17A
ABHD3
ABHD5
ABI3
ABL1
ABL2
ABLIM1
ABLIM3
ABR
ABRA
ABTB2
ACADVL
ACBD3
ACBD4
ACE
ACHE
ACIN1
ACOT11
ACOX2
ACOX3
ACP3
ACSL3
ACSM6
ACTB
ACTG1
ACTG1P20
ACTG2
ACTL10
ACTN4
ACTR2
ACTR3-AS1
ACTR5
ACVR1
ACYP2
ADAM11
ADAM12
ADAM15
ADAM33
ADAMTS1
ADAMTS10
ADAMTS4
ADAMTS5
ADAMTSL2
ADAMTSL4-AS1
ADAP1
ADAR
ADAT3
ADCK1
ADCK5
ADCY5
ADCY8
ADD3
ADGRA2
ADGRG1
ADGRG5
ADGRL2
ADIRF
ADK
ADM
ADM2
ADO
ADORA2A
ADORA2A-AS1
ADORA2B
ADRA1B
ADRB1
ADRB2
AFAP1L2
AFF1
AFF1-AS1
AFMID
AFP
AGAP1
AGAP1-IT1
AGAP2
AGAP3
AGBL3
AGBL5-AS1
AGO2
AGRN
AGRP
AGTPBP1
AHCYL1
AHCYL2
AHDC1
AHRR
AHSP
AIG1
AIPL1
AIRE
AIRN
AJAP1
AJM1
AJUBA
AK5
AK8
AKAP1
AKAP7
AKIP1
AKIRIN2
AKNA
AKNAD1
AKR1B1
AKT1S1
ALCAM
ALDH1A3
ALDH3B1
ALDOA
ALDOC
ALG1
ALG14
ALG14-AS1
ALG1L
ALG1L2
ALG1L9P
ALOX12
ALOX5AP
ALPI
ALPK2
ALPL
ALPP
ALS2
ALYREF
AMBRA1
AMIGO2
AMN
AMOTL2
AMZ2
AMZ2P1
ANAPC10
ANAPC11
ANAPC16
ANAPC7
ANGPT4
ANGPTL6
ANK1
ANK2
ANKRD11
ANKRD28
ANKRD29
ANKRD33B
ANKRD34A
ANKRD35
ANKRD55
ANKRD63
ANKRD65
ANO10
ANO4
ANP32A
ANP32A-IT1
ANTKMT
ANTXR1
ANXA2
ANXA2R
AOAH-IT1
AOPEP
AOX3P-AOX2P
AP1G2
AP1M2
AP1S1
AP2M1
AP4S1
AP5S1
APBB2
APBB3
APCDD1
APCDD1L
APCDD1L-DT
APEX1
APEX2
APH1A
APOA1
APOA2
APOA5
APOC3
APOE
APOF
APOL4
APOL5
APOL6
APOLD1
APRT
AQP1
AQP10
AQP11
AQP5
AQP7
AQP7P1
ARAP1
ARF3
ARF6
ARFIP1
ARFIP2
ARFRP1
ARGLU1
ARHGAP11A-SCG5
ARHGAP12
ARHGAP15
ARHGAP18
ARHGAP23
ARHGAP27P1
ARHGAP27P2
ARHGAP28
ARHGAP31-AS1
ARHGAP35
ARHGAP42
ARHGAP42-AS1
ARHGAP5-AS1
ARHGAP9
ARHGDIA
ARHGEF12
ARHGEF16
ARHGEF18
ARHGEF2
ARHGEF33
ARHGEF37
ARHGEF38
ARHGEF39
ARHGEF7
ARID1A
ARID3A
ARID3C
ARID5B
ARIH2
ARL13A
ARL16
ARL17B
ARL4A
ARL4C
ARL4D
ARL6IP4
ARL6IP5
ARMC4
ARMC7
ARMC8
ARMS2
ARNTL
ARNTL2
ARPC5
ARPC5L
ARPP19
ARRDC1
ARRDC1-AS1
ARRDC2
ARRDC4
ARSA
ARSG
ARSI
ASAP1
ASAP1-IT1
ASAP1-IT2
ASAP2
ASAP3
ASB2
ASB3
ASB5
ASB9P1
ASF1A
ASH1L-AS1
ASIC1
ASIC4
ASPDH
ASPH
ASPN
ASPSCR1
ASTE1
ASXL1
ATF3
ATF4
ATF7
ATF7-NPFF
ATG101
ATG14
ATG16L2
ATG5
ATG9A
ATG9B
ATIC
ATOH8
ATOX1
ATP10B
ATP10D
ATP1B1
ATP2A1-AS1
ATP2C1
ATP5F1B
ATP5F1D
ATP5F1E
ATP5IF1
ATP5MF-PTCD1
ATP5MG
ATP5MGL
ATP5PD
ATP6V0B
ATP6V0C
ATP6V0D2
ATP6V0E1
ATP6V1A
ATP6V1F
ATP6V1FNB
ATP6V1G3
ATP8B2
ATP8B3
ATP9A
ATPAF2
ATPSCKMT
ATRAID
ATXN1
ATXN1-AS1
ATXN7L1
ATXN7L3B
AUP1
AURKAIP1
AVP
AVPR1A
AZIN2
B2M
B3GALT6
B3GAT2
B4GALT1
B4GALT5
B4GALT6
B4GALT7
B4GAT1
B9D1
B9D2
BAALC
BAALC-AS2
BABAM2
BABAM2-AS1
BACH1
BAD
BAG3
BAG5
BAHCC1
BAHD1
BAIAP2
BAIAP2-DT
BAIAP3
BAK1
BAMBI
BANF1
BANP
BARX1
BARX1-DT
BASP1
BAX
BBC3
BBOX1
BBS10
BCAR1
BCAR3
BCAR3-AS1
BCAT1
BCAT2
BCL2
BCL2L1
BCL2L11
BCL2L12
BCL2L2
BCL2L2-PABPN1
BCL3
BCL9
BCL9L
BCOR
BDKRB2
BDNF
BEGAIN
BEND6
BEST1
BEST3
BFSP1
BFSP2
BFSP2-AS1
BGLAP
BHLHE40
BICRAL
BIN1
BLACAT1
BLOC1S1
BLOC1S1-RDH5
BLOC1S3
BLOC1S4
BMF
BMI1
BMP1
BMP4
BMP6
BMPR1B
BNC2
BNC2-AS1
BNIPL
BOC
BOK-AS1
BOLA1
BOLA2
BOLA2B
BOP1
BORCS5
BORCS6
BRD4
BRD7
BRF1
BRICD5
BRIX1
BRMS1
BROX
BRPF3
BRSK1
BRWD1-AS2
BSN
BTBD16
BTBD19
BTBD3
BTBD6
BTBD7
BTD
BTG1
BTG3
BTN2A2
C10orf55
C10orf90
C10orf95
C11orf52
C11orf68
C11orf71
C11orf91
C11orf96
C12orf76
C14orf180
C14orf93
C15orf40
C16orf72
C16orf86
C16orf91
C17orf100
C17orf49
C17orf50
C17orf58
C17orf80
C19orf25
C19orf38
C19orf48
C19orf53
C19orf54
C19orf67
C19orf73
C1GALT1C1L
C1orf115
C1orf116
C1orf122
C1orf127
C1orf141
C1orf189
C1orf195
C1orf198
C1orf216
C1orf232
C1orf35
C1orf52
C1orf53
C1orf54
C1orf56
C1QTNF1
C1QTNF12
C1QTNF1-AS1
C1QTNF3-AMACR
C1QTNF5
C1QTNF7
C1QTNF8
C1RL
C20orf141
C20orf144
C20orf197
C20orf203
C20orf204
C21orf91
C22orf15
C22orf46
C2CD4C
C2CD4D
C2orf16
C2orf68
C2orf69
C2orf88
C3orf22
C3orf36
C5orf24
C5orf66-AS1
C5orf66-AS2
C5-OT1
C6orf120
C6orf132
C6orf141
C6orf223
C6orf226
C6orf89
C6orf99
C7orf25
C7orf50
C8G
C8orf44
C8orf58
C8orf82
C9orf135-DT
C9orf16
C9orf163
C9orf24
C9orf47
C9orf50
CA11
CA12
CA14
CA4
CAB39
CACNA1C-IT3
CACNA1E
CACNA1H
CACTIN
CADM1
CAHM
CALD1
CALHM1
CALHM2
CALHM3
CALHM4
CALM2
CALM3
CALML6
CALR
CALR4P
CALY
CAMK1D
CAMK2D
CAMTA1
CAMTA1-AS2
CAMTA1-DT
CAP2
CAPN10-DT
CAPN12
CAPS
CAPS2
CAPSL
CAPZB
CARD10
CARD9
CARMIL1
CARMIL2
CARNS1
CASC15
CASC18
CASC23
CASP16P
CASP6
CASP7
CASP8
CASP8AP2
CAST
CASTOR1
CASTOR3
CASZ1
CATSPER1
CATSPERZ
CAV1
CAV3
CAVIN1
CBARP
CBFA2T3
CBR1
CBR4
CBX2
CBX4
CBX6
CBX8
CBY3
CC2D2A
CCDC103
CCDC106
CCDC107
CCDC12
CCDC121
CCDC127
CCDC130
CCDC137
CCDC14
CCDC140
CCDC142
CCDC144NL-AS1
CCDC149
CCDC167
CCDC181
CCDC183
CCDC189
CCDC18-AS1
CCDC190
CCDC198
CCDC26
CCDC28B
CCDC3
CCDC34
CCDC40
CCDC6
CCDC78
CCDC83
CCDC85B
CCDC85C
CCDC96
CCDC97
CCDC9B
CCKAR
CCL28
CCN1
CCN2
CCN4
CCN6
CCNA2
CCND3
CCNG2
CCNO
CCNP
CCNT1
CCNY
CCR10
CCR2
CCSER2
CD151
CD160
CD164
CD164L2
CD200R1L-AS1
CD248
CD27
CD2BP2
CD37
CD44
CD52
CD58
CD59
CD63
CD68
CD70
CD81
CD9
CDA
CDC14A
CDC14B
CDC20
CDC25B
CDC42
CDC42EP1
CDC42EP3
CDC42EP4
CDC42EP5
CDC42SE1
CDC73
CDCA4
CDCA5
CDCP1
CDCP2
CDH1
CDH24
CDIPT
CDK1
CDK14
CDK15
CDK18
CDK19
CDK2
CDK2AP2
CDK3
CDK4
CDK5R1
CDK5RAP2
CDK6
CDK9
CDKN1A
CDKN1B
CDKN2A
CDKN2AIP
CDKN2B
CDKN2B-AS1
CDKN2C
CDKN2D
CDON
CDR2
CDR2L
CDSN
CDT1
CDV3
CDYL
CEBPA
CEBPB
CEBPB-AS1
CEBPD
CEBPE
CEBPG
CEBPZ
CELF1
CELF4
CELSR2
CENPB
CENPBD1
CENPM
CENPO
CENPT
CENPX
CEP128
CEP295NL
CEP41
CEP83
CEP85
CEP85L
CERS2
CES4A
CFAP157
CFAP20
CFAP221
CFAP298
CFAP410
CFAP45
CFAP47
CFAP58-DT
CFAP61
CFAP97D1
CFH
CFL1
CFL2
CFLAR
CGB3
CGB5
CGB7
CGB8
CHAC1
CHCHD1
CHCHD10
CHD1L
CHD9
CHEK2
CHGA
CHGB
CHI3L1
CHKB
CHMP1B
CHMP6
CHN2
CHN2-AS1
CHPF
CHRM2
CHST14
CHST7
CHSY1
CHTF18
CHTOP
CIAO2B
CIC
CIDEB
CIDEC
CIDECP1
CIRBP
CIRBP-AS1
CISD3
CITED2
CKAP2
CKB
CKM
CKS1B
CKS2
CLASP1
CLCA1
CLCA3P
CLCA4-AS1
CLCF1
CLCNKA
CLCNKB
CLDN10
CLDN11
CLDN14
CLDN20
CLDN7
CLDND2
CLEC11A
CLEC3B
CLIC3
CLIC5
CLIP1-AS1
CLIP4
CLMAT3
CLMN
CLMP
CLN5
CLN8
CLPTM1L
CLTA
CLTB
CLYBL-AS2
CMC2
CMKLR1
CMSS1
CMTM3
CMTM4
CNBP
CNIH2
CNIH3
CNKSR3
CNN3
CNN3-DT
CNNM2
CNNM4
CNOT9
CNPPD1
CNPY2
CNPY4
CNST
CNTFR-AS1
CNTRL
COA1
COA8
COASY
COG3
COG8
COL10A1
COL12A1
COL18A1-AS1
COL18A1-AS2
COL1A1
COL1A2-AS1
COL21A1
COL4A2
COL4A2-AS1
COL5A1-AS1
COL8A2
COL9A3
COMETT
COMMD3
COMMD3-BMI1
COMMD5
COMMD6
COMTD1
COPS6
COPS8
COQ2
CORO1B
CORO1C
CORO2B
CORO7
CORO7-PAM16
CORT
COX11
COX20
COX6A1
COX6B2
COX7A2
COX7A2L
COX8A
CPA2
CPA5
CPAMD8
CPE
CPEB4
CPLANE2
CPNE5
CPNE6
CPOX
CPTP
CPVL
CRACR2B
CRADD
CRAMP1
CRB2
CREB3L1
CREB3L2
CREB3L2-AS1
CREB3L4
CREB5
CREBBP
CREBZF
CRIM1
CRIM1-DT
CRIP1
CRIP2
CRKL
CRLS1
CRNDE
CRNN
CROCC
CROCCP2
CRTAM
CRTC3-AS1
CRYAA
CRYAA2
CRYBG1
CRYBG2
CRYGN
CRYL1
CSF1R
CSK
CSKMT
CSNK1A1
CSPG4
CSRNP1
CSRP1
CSRP2
CST3
CST6
CSTB
CT75
CTAGE7P
CTC-338M12.4
CTDNEP1
CTDSP1
CTDSP2
CTDSPL
CTF1
CTH
CTNNA3
CTNNB1
CTNNBIP1
CTNND1
CTPS1
CTPS2
CTR9
CTRB1
CTSB
CTSC
CTSD
CTSW
CTXN1
CUEDC1
CUEDC2
CUL2
CUL3
CUL4B
CUTA
CXCR6
CXXC1
CXXC5
CXXC5-AS1
CYB561
CYB561D2
CYB5B
CYB5D1
CYB5R1
CYBC1
CYC1
CYFIP1
CYGB
CYHR1
CYP19A1
CYP1B1
CYP1B1-AS1
CYP26B1
CYP2T1P
CYP2U1-AS1
CYP2W1
CYP4X1
CYP51A1-AS1
CYRIB
CYSRT1
CYTH1
CYTOR
CZIB
DAAM1
DAB2
DAB2IP
DAGLA
DALRD3
DANCR
DANT1
DAPK1
DAPK1-IT1
DAPK2
DBN1
DBP
DCAF7
DCAKD
DCDC2
DCP1B
DCST1
DCST1-AS1
DCST2
DCSTAMP
DCTN1-AS1
DCTN3
DCUN1D1
DCXR
DCXR-DT
DDAH1
DDIT3
DDIT4
DDN
DDN-AS1
DDR2
DDT
DDTL
DDX31
DDX3X
DDX47
DDX5
DDX59
DDX60L
DEDD2
DEK
DELEC1
DENND11
DENND1B
DENND5B
DENND5B-AS1
DEPP1
DERA
DERL1
DEXI
DGAT1
DGCR5
DGKD
DGKH
DGKZ
DHH
DHRS13
DHRS3
DHRS4L2
DHX34
DIAPH3-AS1
DIAPH3-AS2
DIDO1
DIMT1
DINOL
DIO1
DIPK1A
DIRC3-AS1
DISC1
DISP1
DKFZp451B082
DKK1
DKK3
DLC1
DLEU1-AS1
DLG1-AS1
DLG3
DLGAP1-AS1
DLGAP1-AS3
DLL3
DLST
DLX2
DLX3
DLX4
DLX5
DLX6
DM1-AS
DMAC2L
DMP1
DMPK
DMRTA1
DMRTA2
DMWD
DMXL1
DNAAF2
DNAJB1
DNAJB13
DNAJB14
DNAJB2
DNAJB4
DNAJB7
DNAJC15
DNAJC19
DNAJC30
DNAJC3-DT
DNAJC4
DNAJC5G
DNAJC9
DNAL4
DNASE1L1
DNASE2B
DNLZ
DNM3-IT1
DNM3OS
DNMBP
DNMBP-AS1
DNMT3B
DNMT3L
DNMT3L-AS1
DOC2GP
DOK1
DOK2
DOK3
DOK4
DOK7
DOLK
DPAGT1
DPEP1
DPF1
DPH5
DPH6-DT
DPM2
DPM3
DPP4
DPT
DPYSL3
DR1
DRAP1
DRC3
DRD3
DRD4
DSE
DSG4
DST
DST-AS1
DSTN
DSTYK
DTNB
DTX3
DTX3L
DUSP1
DUSP10
DUSP15
DUSP23
DUSP28
DUSP5
DUSP5P1
DUSP7
DUSP8
DYNC1I2
DYNC2I2
DYNLL1
DYNLRB1
DYRK1A
DYRK2
DYSF
DZIP1L
E2F1
E2F3
EBP
ECE1-AS1
ECEL1P2
ECM1
ECM2
EDF1
EDN1
EEF1A1
EEF1AKMT3
EEF1AKNMT
EEF1B2
EEF1E1
EEF1G
EFCAB12
EFCAB14
EFCAB14-AS1
EFHC1
EFHC2
EFHD1
EFHD2
EFL1
EFNA1
EFNA3
EFNA4
EFNB2
EGFL7
EGFR
EGFR-AS1
EGLN1
EGLN2
EGLN3
EGOT
EGR2
EHD1
EHD2
EHD4
EHD4-AS1
EHF
EID1
EID2
EID2B
EIF1
EIF1AX-AS1
EIF1B
EIF2B2
EIF2B3
EIF2B4
EIF2D
EIF3C
EIF3E
EIF3G
EIF3H
EIF3J-DT
EIF4A1
EIF4A2
EIF4E2
EIF4EBP2
EIF4G3
EIF5
EIF5A
EIF6
ELAPOR1
ELF1
ELF3
ELF4
ELF5
ELK3
ELL
ELOA
ELOVL1
ELOVL3
ELOVL5
ELP4
ELP5
EMC3
EMC9
EMD
EME2
EMILIN1
EML2-AS1
EML3
EMP1
EMP2
EMP3
ENAH
ENC1
ENDOV
ENHO
ENKD1
ENKUR
ENO1
ENO1-AS1
ENOX1
ENPP2
ENPP7
ENSA
ENTPD2
ENTPD8
EP400
EPB41
EPB41L2
EPB41L4A-AS1
EPC1
EPCAM-DT
EPHA2
EPHA4
EPHA5
EPN2-IT1
EPN3
EPO
EPOR
EPS8
EPS8L1
EPYC
ERBB2
ERBIN
ERC2
ERCC1
ERF
ERG
ERGIC1
ERICH3-AS1
ERN1
ERP29
ERRFI1
ERV3-1
ESPN
ESPNP
ESRRA
ESYT3
ETFA
ETS1
ETS2
ETV2
ETV3
ETV4
ETV7
EVA1A
EVA1C
EVADR
EVI2A
EVL
EVPL
EVX1-AS
EVX2
EXOC3-AS1
EXOC3L1
EXOC3L4
EXOC6B
EXOC7
EXOC8
EXOSC4
EXOSC7
EXT1
EXTL2
EYA1
EYA3
F12
F2RL1
F3
F8A1
F8A2
F8A3
FA2H
FAAH
FAAHP1
FAAP20
FABP5
FADD
FAF1
FAHD1
FAHD2A
FAHD2B
FAHD2CP
FAM102A
FAM110A
FAM110D
FAM120C
FAM124B
FAM131C
FAM135A
FAM135A-AS1
FAM136A
FAM138A
FAM138B
FAM138C
FAM138D
FAM138E
FAM138F
FAM160A1
FAM166A
FAM170B-AS1
FAM186A
FAM187A
FAM189B
FAM200B
FAM214A
FAM214B
FAM217B
FAM218A
FAM225A
FAM228B
FAM241A
FAM24B
FAM24B-CUZD1
FAM27B
FAM27C
FAM3C
FAM43A
FAM71E2
FAM72C
FAM83D
FAM83G
FAM87B
FAM89A
FAM89B
FANCA
FANCC
FARP1
FARP2
FARS2
FARSA-AS1
FARSB
FAS-AS1
FASTKD5
FAT1
FAU
FBLL1
FBLN1
FBXL13
FBXL15
FBXL22
FBXO2
FBXO24
FBXO3
FBXO30-DT
FBXO32
FBXO3-DT
FBXO42
FBXO46
FBXO48
FBXO5
FBXW7
FBXW7-AS1
FCER1G
FCGR1A
FCGR1B
FCGR1CP
FCGR2A
FCGR2C
FCMR
FCN3
FCRLB
FDPS
FDPSP2
FDXR
FEM1B
FEM1C
FEN1
FER
FERD3L
FERMT2
FEV
FGA
FGD2
FGD5-AS1
FGF1
FGF19
FGFR2
FGGY
FGR
FHAD1
FHL1
FHL2
FHL3
FIBIN
FIBP
FIGN
FIGNL2
FILIP1
FILIP1L
FILNC1
FITM1
FJX1
FKBP1A
FKBP2
FKBP5
FKBPL
FKSG29
FLAD1
FLJ20021
FLJ22447
FLJ31356
FLJ32255
FLJ37453
FLJ38576
FLJ42351
FLJ42393
FLJ45513
FLJ46875
FLNA
FLNB
FLNB-AS1
FLRT2
FLVCR1-DT
FLVCR2
FLYWCH2
FMNL3
FMO5
FNBP1
FNBP1L
FNDC10
FNDC3B
FNDC4
FOLR3
FOSL1
FOSL2
FOXB2
FOXD1
FOXD3
FOXD3-AS1
FOXD4L1
FOXF2
FOXH1
FOXJ1
FOXK2
FOXL2
FOXN1
FOXN2
FOXN3
FOXN3-AS1
FOXN4
FOXO1
FOXO3
FOXO6-AS1
FOXP2
FOXP4
FOXQ1
FOXS1
FPR1
FRAT2
FRG1-DT
FRG2
FRG2C
FRG2EP
FRMD4A
FRMD6
FRMD6-AS1
FRMD6-AS2
FRMPD3
FRS2
FSCN2
FSD1L
FSTL1
FSTL3
FTCDNL1
FTH1
FTL
FTO
FTSJ1
FTSJ3
FUT11
FUT4
FUT7
FUT8
FUZ
FXYD3
FXYD6
FYN
FZD1
FZD2
FZD5
FZD6
FZD7
G0S2
GAA
GAB1
GAB3
GABARAP
GABPB1-IT1
GACAT2
GAD1
GADD45A
GADD45B
GADD45G
GAL3ST4
GALE
GALK1
GALK2
GALM
GALNT10
GALNT15
GALNT2
GALNT6
GALNT9
GALR2
GALT
GAMT
GAPDH
GAREM1
GAREM2
GAS1
GAS2L1
GAS5
GAS5-AS1
GAS6
GAS6-AS1
GASAL1
GASK1B
GATA1
GATA2
GATA2-AS1
GATAD2B
GBA
GBAP1
GBP5
GCC1
GCH1
GCHFR
GCK
GCNT1
GDF15
GDF5
GDF7
GDI1
GEMIN8P4
GET3
GFAP
GFER
GFOD1
GFPT2
GFRA4
GFUS
GFY
GGA1
GGNBP1
GGT1
GGT6
GHR
GHRL
GIGYF2
GIP
GIPC2
GJA1
GJA9
GJB2
GJC1
GLCCI1-DT
GLI2
GLI3
GLI4
GLIDR
GLIPR2
GLIS1
GLIS2
GLIS2-AS1
GLIS3
GLMP
GLRA1
GLS
GLT8D2
GLTPD2
GLUD1P3
GLYCTK-AS1
GMPR2
GNA12
GNA13
GNAI2
GNAS
GNAT1
GNB1
GNB1L
GNB2
GNB5
GNG12
GNG13
GNG3
GNG5
GNPTG
GNRH2
GNRHR2
GNS
GOLGA6L10
GOLGA6L17P
GOLIM4
GOLPH3
GORAB
GP1BA
GP5
GPAT4
GPATCH3
GPC2
GPD1
GPER1
GPR137
GPR146
GPR152
GPR162
GPR17
GPR171
GPR182
GPR183
GPR3
GPR61
GPR84
GPR87
GPR88
GPR89A
GPRACR
GPS2
GPSM1
GPT
GPX1
GPX4
GRAMD1B
GRAP
GRAP2
GRB2
GREM1
GRHPR
GRIN2D
GRIN3B
GRK2
GRK5
GRM4
GRP
GSC2
GSDMD
GSE1
GSEC
GSG1
GSN
GSN-AS1
GSTA2
GSTA4
GSTA7P
GSTT4
GTDC1
GTF2B
GTF2E1
GTF2F2
GTF2H5
GTSE1-DT
GUCD1
GUCY1B1
GUCY2EP
GUK1
GUSBP3
GYS1
GYS2
GZF1
H1-0
H1-10
H1-2
H1-3
H1-4
H1-5
H1-6
H1-8
H19
H1-9P
H2AB1
H2AB2
H2AB3
H2AC11
H2AC12
H2AC13
H2AC14
H2AC15
H2AC16
H2AC17
H2AC18
H2AC19
H2AC20
H2AC21
H2AC4
H2AC6
H2AC7
H2AC8
H2AJ
H2AP
H2AW
H2AX
H2AZ1
H2BC10
H2BC11
H2BC12
H2BC13
H2BC15
H2BC17
H2BC18
H2BC20P
H2BC21
H2BC4
H2BC5
H2BC6
H2BC7
H2BC8
H2BC9
H2BP1
H2BP2
H2BU1
H3-2
H3-3A
H3-3B
H3C1
H3C10
H3C11
H3C13
H3C14
H3C15
H3C2
H3C3
H3C4
H3C6
H3C7
H3C8
H3P4
H4-16
H4C1
H4C11
H4C12
H4C13
H4C14
H4C15
H4C2
H4C3
H4C4
H4C5
H4C6
H4C8
H4C9
HAAO
HAGLR
HAGLROS
HAO2-IT1
HAPLN2
HAPLN3
HAS2
HASPIN
HAUS7
HBA1
HBA2
HCFC1-AS1
HCFC1R1
HCG11
HCG20
HCRT
HDAC10
HDAC11
HDAC2
HDAC4-AS1
HDAC5
HDAC7
HDAC9
HDC
HDDC3
HDGF
HDLBP
HECA
HECW2-AS1
HEIH
HERC2P10
HERC3
HERPUD1
HES1
HES3
HES4
HES5
HES6
HES7
HEXIM1
HEXIM2
HHAT
HHIP
HHIPL1
HHLA3
HIC2
HID1
HID1-AS1
HIGD2A
HILPDA
HINT2
HIPK2
HIPK3
HIVEP2
HJV
HK1
HK2
HM13
HM13-AS1
HMBS
HMCN1
HMG20B
HMGA1
HMGA2
HMGA2-AS1
HMGB2
HMGN1
HMGN2
HMOX2
HMX1
HNRNPA1
HNRNPA1P33
HNRNPA2B1
HNRNPAB
HNRNPD
HNRNPDL
HNRNPH1
HNRNPK
HNRNPUL2-BSCL2
HOATZ
HOMER2
HORMAD2-AS1
HOTAIRM1
HOXA1
HOXA10-HOXA9
HOXA11
HOXA11-AS
HOXA13
HOXA2
HOXA3
HOXA4
HOXA5
HOXA7
HOXA9
HOXA-AS2
HOXA-AS3
HOXB2
HOXB3
HOXB7
HOXB8
HOXB-AS1
HOXB-AS3
HOXC10
HOXC11
HOXC4
HOXC5
HOXC6
HOXC8
HOXC-AS1
HOXC-AS2
HOXD10
HOXD11
HOXD13
HOXD3
HOXD4
HOXD8
HOXD9
HOXD-AS2
HP09053
HPCAL1
HPD
HPS3
HPS6
HRAT5
HRC
HRCT1
HRH1
HS1BP3
HS1BP3-IT1
HS2ST1
HS3ST3A1
HSD11B1-AS1
HSD11B1L
HSD17B1
HSD17B8
HSD52
HSF1
HSF2BP
HSF4
HSF5
HSH2D
HSP90AA1
HSP90AB1
HSPA1A
HSPA5
HSPA6
HSPA7
HSPA8
HSPB3
HSPB7
HSPE1
HTATIP2
HTATSF1P2
HTR1D
HTR2B
HTRA1
HTRA2
HYAL1
HYAL2
HYAL3
HYLS1
IBA57-DT
IBSP
ICA1L
ICAM3
ICAM4
ID1
ID2
ID2-AS1
ID3
ID4
IDS
IER2
IER5
IER5L
IFFO2
IFI6
IFIT3
IFIT5
IFITM1
IFITM2
IFITM3
IFITM5
IFNK
IFRD1
IFT74-AS1
IGDCC4
IGF1
IGF1R
IGF2BP2
IGF2R
IGFBP4
IGFBP5
IGFBP7
IGFL2-AS1
IGIP
IGSF10
IKZF3
IL10
IL10RB
IL10RB-DT
IL12RB2
IL13
IL17D
IL17RE
IL1A
IL1B
IL1R1
IL1RAP
IL22RA2
IL24
IL26
IL27RA
IL4I1
IL6
IL6-AS1
[truncated: 4,319 more rows]

## Sheet: overrepresented
APOLD1
GPAT4
EID2
MIR3652
SH2D2A
CHSY1
SNN
MIR7846
RPLP1
HNRNPA2B1
MIR574
BBC3
NUMA1
ALPK2
RPL34
LINC01800
MPC2
C8orf58
MRPL55
METTL21A
SCARNA18B
MAML2
LINC02004
FIGN
MIR8052
ERV3-1
IMPA2
PDE4C
CDH1
SHF
RNF139-AS1
IRF1
ABHD5
ITPRIP-AS1
MIR3195
RSAD1
ROPN1L
UST-AS2
EPHA5
FABP5
MIR4708
C9orf16
LCP2
MIR4468
SMURF2
LINC00324
H2BC13
PITHD1
PTRH2
ZBTB16
MIR6830
MAP3K7CL
BANF1
TACR2
SNAR-A10
SNAR-A11
SNAR-A14
SNAR-A3
SNAR-A4
SNAR-A5
SNAR-A6
SNAR-A7
SNAR-A8
SNAR-A9
CUL3
MIR661
LOC103352541
DNAJB1
DKK1
TNRC6A
ACTR3-AS1
SNORD22
LRIG2-DT
EGLN1
LOC642361
SNORD164
SHROOM1
VGLL4
BCL3
RBM15
LINC00491
LINC02874
KAT2A
MIF4GD
HIVEP2
ACOX2
PRDX5
FAAP20
LPIN2
LDLR-AS1
DOLK
CUEDC2
MC1R
SNORD14D
SPOP
EPCAM-DT
LOC648987
RIPK4
KCNJ15
SLC7A6
MCHR1
POLR2K
LARP6
GOLIM4
ZNF385A
RGS9
RPSA
SNORA21
RELL1
KBTBD7
MRPS7
ADAR
SYNE1
SERTAD3
XPNPEP1
MIR6854
TCAP
LOC101928389
ATOX1
SNORA40
PSAP
PLEKHG6
MIR221
MIR4284
GALK1
RAP1A
FBXO3
LDLRAD3
WBP1L
AACSP1
BSN
DERL1
PDE4DIP
SNORD14C
ETV4
MICAL1
BCAR3-AS1
SEMA6D
MIR4477B
BRWD1-AS2
SNORD148
LRRC2
LOC100130449
RASSF4
SNORD103C
MGC16275
ADAM12
LINC01969
PSENEN
DRD3
MIR638
SNORA3B
CDR2
FCGR2A
JARID2-AS1
NPLOC4
RPL27A
GPR87
NEDD4
HNRNPDL
LMOD1
COMETT
GPR162
HOXC4
EIF6
LINC01619
MARS2
USP12-AS1
MIR1244-1
MIR1244-2
MIR1244-3
MIR1244-4
EPO
CTAGE7P
H2BC17
BLOC1S1
SRSF3
LOC400867
MDFIC
MIR193BHG
SLC1A3
CREBZF
AHSP
HNRNPA1
IGFBP5
CXXC1
COL9A3
SAMD12
SNORD18B
C1QTNF1
BIN1
GLIS2
SNHG9
SNORA78
ZEB1
CFAP97D1
LUZP1
KANSL1
SET
MAPK1
PPP4R1-AS1
IL1RAP
SERINC2
WDFY1
MIR1286
ROPN1
GTDC1
PDLIM2
SNORA80B
MPEG1
SEPTIN9
ABCB9
IL9
MIR4444-1
MIR4444-2
RTEL1-TNFRSF6B
SACS
SNORD128
RTN4
TUBA1B
GDF7
DNAJC19
MAML1
SNORA15
DYRK1A
MIR6742
PRKCE
CDCP1
PEX11G
LAPTM4A
KAT6A
TCF7
RITA1
HNRNPD
COMTD1
SLC6A6
LOC105373289
TMEM241
BFSP2
RNU12
SZRD1
NFE2L2
NKIRAS2
HPS6
SNORA116
LOC730183
FLJ42393
RPS8
MIR5093
FRAT2
CDC14B
LOC105378146
LOC107984282
HOATZ
LINC01843
CEP85L
ASB9P1
ZC3H12D
SP3
SNORA3A
RDH10
VEGFB
ZIC4
MXD3
LINC01755
CLEC11A
SASH1
CCDC127
SNHG29
SNORA50C
CEBPD
TPM1-AS
CYGB
HOXC5
TET2
HAUS7
FBXO46
MFSD5
SNORD101
RAN
BFSP2-AS1
TNFAIP2
MIR6871
DENND5B-AS1
NEDD9
EIF3G
SLC1A7
PITPNM2
SLA
TG
UTS2
COPS8
CIAO2B
TNK2-AS1
MIR125A
CYP26B1
CMKLR1
CHI3L1
DNAJC30
RPS25
SCG2
LOC107985524
FADD
MCMDC2
PHEX-AS1
HEXIM2
S100A13
NEDD4L
JRKL
SNORD104
LOC107985911
IER2
SPPL3
PRRT3-AS1
AKAP7
YPEL3
PTGES3L-AARSD1
PPP5C
TMEM107
ABCC3
LSP1
ANAPC7
LOC105374952
SNHG25
RAD51L3-RFFL
ARID1A
MIR1199
TMEM101
C6orf141
ENSA
PTGER4
MIR1284
SNORD56B
NNMT
ETS2
SEMA4B
ADGRG1
ZBTB38
DNAJB7
SYNE3
SYPL1
LOC101927322
RNU4-2
UBE2O
SOX5-AS1
RAI14
TBL1XR1
MIR1252
AOPEP
SNORD50A
EXOSC4
PRR7
SNHG5
RNF113B
CEBPB-AS1
HSPA8
NFIX
MIR4435-2HG
GYS1
COG3
POLD4
SCARNA18
ALDOC
PGS1
HOXB7
NAPRT
CCSER2
IQCJ
TAF1D
LATS2
LINC00513
LINC02106
TIPARP
VSIG8
FAM24B-CUZD1
RPS21
GSG1
BICRAL
PLEKHH3
SNORD50B
C19orf48
SNORD79
MIR10392
SRGAP2
R3HCC1
AMZ2P1
LINC00265
SYNPO2
OTUD1
DYNLL1
STARD13-AS
RAPGEF1
KCTD4
H3-3A
PLEC
CFLAR
GSTA2
GDF5
SNORD15A
C14orf93
DDX47
U2AF1L4
PF4
SEC22B
TSEN34
TNRC17
TRDMT1
LTBP1
LRRFIP2
DSTYK
TTC16
MIR4442
CLMP
CXXC5-AS1
EIF3C
CFAP410
RPS9
LOC101927839
OXCT1-AS1
SNORD16
IL1B
TLE5
C16orf72
RHOU
MYO9B
MIR6807
SERTAD4
ARPP19
MIR3670-1
MIR3670-2
MIR3670-3
MIR3670-4
WNT5A
POPDC3
SUMO2
CSKMT
ANGPT4
RELA
FOLR3
SCML4
SMG5
LOC730668
PRKCH
ISCU
RPL6
SNORD7
WWC1
RAD23B
ZSWIM1
NTSR1
LOC285593
MIR6081
RNF225
SNORD17
MIR6847
LINC02012
LINC02225
LOC102723345
LINC00572
MIA
VRK3
LSP1P5
H2BC6
H4C4
PTMS
PRR14
LOC105370489
SNORD93
MIR6132
RPL39
ADIRF
NCBP2AS2
MEGF6
SMIM31
MIR3199-1
MAP4K3-DT
PCDHGC5
RNU4-1
DOK2
STARD13
LYSMD3
ENC1
LINC02508
RASSF1-AS1
DUSP1
TRIB1
RPL7L1
RAD51B
ITPKB-IT1
MYLK
PRR34-AS1
RNU5B-1
GFOD1
CD2BP2
HIGD2A
CDK2
RMI2
MRPS16
RAC1
DDIT3
BGLAP
IL24
GHRL
SNORD31
FRG1-DT
SNORD42A
FBXO32
ARMC4
LAMA5-AS1
GAS1
ILK
ANKRD29
APOC3
SNORD36B
GIP
BOLA2
SNHG15
PYCR2
ERCC1
MYLK4
SNORD78
UBE2D3
CD164
ELOA
TGIF2
STK35
BOLA2B
MIR153-1
RASSF8
MIR6741
HOXB2
VKORC1
ZNF574
HOXC-AS1
SH3RF3-AS1
C20orf141
NCBP2-AS1
RPL28
CLDN20
TMIGD1
LRP5
APOA1
LINC02626
FKBP5
MARK2
MIR3681HG
STK24-AS1
EPN3
GFAP
LHX4-AS1
FAM120C
SNORD4B
MEIS1-AS2
SPART
TSPAN1
C17orf58
LOC606724
TAF10
LOC105376271
SIAH1
MRPL34
MIR4678
MEG3
ABL1
RAET1E-AS1
SNORD96A
ACTR5
FRS2
UNK
SCARNA13
APOF
LOC102724378
TRAK1
NDUFAF2
HCFC1R1
MIR454
RASD2
HERC3
VPS8
AASDHPPT
MIR5188
PFDN5
LINC02535
HEXIM1
MIP
MIR3680-1
MIR3680-2
INO80C
SOD2
DCST1-AS1
BANP
SLC25A46
LINC00852
ENTPD2
LOC93429
LINC00839
LINC01298
RBM4
MIR1282
GOLPH3
DBP
SAC3D1
PPM1H
PALLD
LINC02492
SNORA6
SLF2
MIR6759
LINC00367
SEPTIN5
ZNF703
FBXW7-AS1
MIR4472-2
MSC
PAX8
DCST1
AMOTL2
DISC1
CCDC144NL-AS1
IFITM2
MGC12916
PAGR1
LINC01999
LINC02560
MRPL33
C11orf71
PTPN14
NIT1
SSTR5
TSPAN4
STRA6
PLCXD2
GTSE1-DT
REX1BD
SDF2L1
MKRN3
SNORD83A
TEAD1
EGFR-AS1
EVA1C
SQSTM1
SNHG26
RPLP0
SCARNA27
LOC101928143
RPL23A
POC1B-GALNT4
GUK1
HECW2-AS1
CDKN2D
H3C6
LINC01214
TYRO3P
SNHG10
LINC02213
MGAT1
IL10RB
C20orf203
ATP5F1E
RPL32P3
PLEKHM1
MIR3178
PSMG1
MYCBP
TGFBR2
COASY
ABHD16B
TJP1
COA1
TRPM1
RHBDD1
PPFIA2-AS1
EVA1A
LOC100289361
CAMK2D
WARS2
COL4A2
SRP14-AS1
CAB39
USP34
CDK18
PRRT2
UBE2S
MIR222
EIF3J-DT
TRIM59
SH2B3
TEX2
RAD51-AS1
MIR4713HG
ARF3
PSD3
MIR4462
SNORD30
ANXA2
DAAM1
SREBF2-AS1
UACA
BORCS6
SNORD88A
NDUFAF6
KRCC1
RPL7A
ARHGAP35
PHETA2
HMBS
ERF
PPARG
HSPA5
PRSS23
INSYN2B
PHLDA1
INTS4P1
ZCCHC24
MRPL51
SLC12A8
FAS-AS1
ZNF524
CCDC189
MIR548Z
SNORD4A
FANCA
LLPH
LOC101929259
CENPM
EDN1
SNORD49A
PA2G4P4
SNORD88C
LINC01013
RGS5
RPL32
LOC107986192
CEBPB
MIR615
MTHFD1L
DLEU1-AS1
SRSF8
DNAAF2
CDK19
PDLIM5
LOC101926915
GPR182
PIP4K2A
RGP1
PTPRU
BORCS5
LOC100287049
LOC105377342
RPS10-NUDT3
CPVL
LINC00880
NGEF
CCDC103
HOXB8
SLC8A1
LOC100507507
GAS5
ACTL10
RNVU1-1
RALY-AS1
JUND
SNORD44
ACADVL
GLI4
MIR4430
ID2-AS1
MAP10
SNORA24B
DHRS13
THY1
LOC100287808
PNPLA2
PYDC5
NR4A1
HOXC6
MAMDC2
TBKBP1
KIRREL1-IT1
KAZALD1
PPAT
LINC02399
NPFF
GORAB
MIR6892
HDDC3
DNASE2B
C21orf91
PRKD3
THAP12
TWIST1
LOC102724357
STK32C
HOXD9
CALHM1
MIR4257
FUT11
INKA2
PTGER2
SH3PXD2B
KRT18
SNORD18A
FAM187A
ATXN7L3B
MIR586
LRRC20
ANXA2R
SRPK2
KIAA1522
FRMPD3
OVAAL
C2orf88
AKIRIN2
PACSIN3
MIR138-2
SPTY2D1
CYB5D1
CTNNBIP1
SH3BP5
H2AX
JMJD1C-AS1
LOC613206
RAB37
BMP1
DDN-AS1
HOXA9
NDUFA4
ZNF366
FOXD1
FAM217B
EIF4G3
HNRNPK
MIR6805
HDAC2
PJA1
LINC01341
MYO15B
MIR3190
RPL4
IRF2BP1
STPG1
URGCP
SNORD75
MIR3129
PIK3R1
CDA
GNS
LOC100419583
MIR548J
SNORD76
EEF1E1
SNORA103
TBC1D2
LOC105378305
MAMSTR
MIR6827
PCAT6
MIR193B
GUSBP3
SNORD18C
RPL31
TIMM29
C19orf38
MIR5703
CFAP45
SNORD49B
LINC01255
SNORD77
LOC105373031
DTNB
NANOS3
MYBPH
ADD3
PARVG
TLCD1
PRRX1
OR2B2
ACVR1
TMEM141
LINC02762
TSKU
LOC105371795
TMED4
SLC4A1AP
LGALS1
C6orf120
UQCRB
PELATON
TP53I3
RNF151
ARFIP2
CYFIP1
LINC01883
PGM5-AS1
OTUD6B-AS1
TRIM7
CCNP
C22orf46
NDRG2
GNB1
MLLT10
MIR4521
ZNRD2
UBASH3B
LIMD1
SCAT2
MYEOV
SNORD36A
CLCF1
UQCRC1
SNORD24
LIMCH1
EVX2
LOC105374727
TIAM2
MAGEA4-AS1
S100A11
BAIAP3
CCNY
TPT1-AS1
LMCD1
LOC105371899
MIR6745
OSMR
PMAIP1
RERE
SNORD42B
TNFAIP8
TBX2-AS1
LRRFIP1
CASP8
IFITM3
FEN1
MIR4489
TET1
ZBTB39
KLF5
EMP2
UMAD1
IFITM1
PTTG1
LINC00881
RPL36AL
C8G
AGAP1
IER5
TFB1M
LOC101928453
NOP10
LPGAT1-AS1
NMB
LOXL4
NIFK-AS1
NSMCE2
TMEM40
PHF12
MIR4270
SSRP1
KCNAB2
CDKN1A
PPP1R3D
SYTL2
RHOA
LINC00696
LOC101927851
PNRC1
TMEM51
KCNK12
SNORA57
LOC112694756
MTHFD2L
UBE2H
FBXO30-DT
SNORD46
CORO1C
MIR20A
CERS2
MIR19B1
BABAM2
NHLRC4
ZP3
SNORA31
TRIML2
VIM-AS1
PLEKHO2
ATPSCKMT
ADM
MIR181A1HG
LRRC28
RPL11
ELOVL5
MIR1245B
HRAT5
BTD
RPL3
NUMBL
MIR1180
MCL1
LINC01011
FSTL1
STMN1
DCTN1-AS1
MIR10523
KMT5C
BRPF3
MIR4751
MIR6790
LOC102724050
HSPA6
MIR17HG
MIR4657
ATP5MGL
LBX2
SSC5D
LOC107985246
RASL12
CREB3L2
MIF-AS1
LAMC1-AS1
LINC02875
CHTOP
CPAMD8
LINC01962
GASAL1
CD27
GATA2-AS1
CRLS1
SURF1
LINC01907
SYNJ2
SNHG1
SNORD29
SNORD58C
MSANTD3
MIR19A
SNORA10
SNORD95
TRMT12
CEP85
LOC102723493
SNORD74
ASXL1
PDS5A
TGFBI
AIG1
TPT1
RAI1-AS1
PACS1
UNC5B
MIR544B
LOC401021
LINC02092
MIR3918
SLC4A4
LYSMD2
GSN-AS1
NTN4
SNORD143
GLYCTK-AS1
CNN3-DT
ZHX3
MIR194-2HG
NDUFB10
RAB23
MIR1256
MIR4513
CNPPD1
LOC400627
LOC101927817
PKP1
TMEM131
TOMM7
MIR548H5
SNORD105
FAM87B
CISD3
PRR36
MIR1343
KLF10
FLNB-AS1
SLC24A1
MRS2P2
LOC284788
SEMA4D
MIR194-2
RHOB
CAPZB
LOC105370579
MRTFA-AS1
SRGAP2-AS1
LOC440570
OSBPL5
PRDM2
PPP1R15B
NR6A1
CCDC183
HIPK3
RNF217
FLVCR1-DT
SNORA9
CXXC5
MARCKS
PEX26
FILNC1
SIGLEC15
LOC112267871
COL1A1
LINC01878
MTLN
MIR6781
METTL18
SPSB3
CLDND2
AGAP1-IT1
CCKAR
ALCAM
SNORD60
LINC01920
SNORD141A
SNORD141B
KBTBD2
RELL2
LINC01204
RSBN1
SF3B4
SNHG19
FLJ38576
LOC101928748
UNC5B-AS1
SNORD139
CNPY2
NFKB2
MYLPF
LINC01978
ARRDC1
EHD1
AFF1
TSPOAP1-AS1
PRDM8
EME2
MIR92A1
RGS3
MIR4484
LINC02454
DNMT3L-AS1
SLC8A2
ABLIM1
CDKN2C
BROX
SLC35F2
TTC28-AS1
BTG3
DDX60L
LINC01010
LOC107986876
PNMA1
PSPN
ZNF784
RNU2-1
KANK1
DNAJB4
FAHD1
HAO2-IT1
MIRLET7I
MIR7845
ST3GAL5-AS1
VPREB3
MIR18A
SNORD14B
ZNF785
SNHG21
ADAM11
CTDSPL
ST3GAL5
RPL17-C18orf32
PDCD6
MIR192
MIR7113
YBEY
S100A2
SNORA31B
STUB1
SEC14L1
PTK7
ANP32A-IT1
TSC22D1
DLG1-AS1
SNORD1C
CATSPER1
CRYBG1
EEF1A1
STON1
LINC01391
PHACTR4
RBM47
CYTOR
TBX2
MIR3188
FHL2
LOC115308161
MAN1C1
OVCA2
IVD
IRAK2
TPST2
HTATIP2
LINC02130
DIMT1
ICAM4
RAB34
MIR6165
SUMO1
MIR3180-1
MIR3180-2
MIR3180-3
SH2B1
MIR4700
PDLIM4
AFP
KCNQ5
RBPMS2
PPP1R1B
MIR17
ATG101
CDK4
SNORD26
MAZ
LINC01979
ZIC2
NDFIP2
H2AZ1
C6orf226
SEPTIN4
AQP5
MKRN2OS
GAS5-AS1
MAPK8IP1
SNORD28
PPTC7
LOC105378591
SNORD25
PARP10
ING1
GAB3
ZNF385B
SNORD36C
DLX2
GJB2
PGLYRP1
CROCCP2
TTC36
ITGA4
FAM89B
WIPF2
PCOLCE2
SOX12
SNORD58B
SNORD70
DLL3
RPL15
LOC730202
BCL2L2-PABPN1
JPH1
HOXA3
MIR6748
CAPS2
NAA80
MAB21L1
MRGPRF-AS1
MIR3184
ERGIC1
MSL3P1
MIR3180-4
BRMS1
FRG2
ALOX5AP
PTH2
SEMA7A
SNORD58A
CRYGN
SPHK2
NTRK1
LOC100268168
GGNBP1
SNORD21
ATP5MG
PAX8-AS1
SNORD70B
CCR2
SNORD27
DUSP10
MIR8072
LOC374443
MIR616
DMXL1
TOE1
AFAP1L2
KCNJ16
CCDC12
RPL5
SNORA64
ARL4C
HDLBP
HSD17B8
RAB4B-EGLN2
STK24
WDR53
ZNF474
SNORA71A
VAMP2
LINC00523
JAZF1
NOTCH2
DENND1B
PANDAR
LINC02029
COL1A2-AS1
TBCE
TIMM23B-AGAP6
MIR4253
MRFAP1
COPS6
ABCC6
MIR3654
PAK6
NBPF9
PIGC
MYOZ1
AMBRA1
FRMD4A
SAT1
ATF3
MIR503
RPS2
CCDC18-AS1
SCG5-AS1
MCM9
MIR210
C1orf198
SCGB3A1
FAM71E2
LOC101928847
HES7
LOC101929578
DDT
FAM186A
YTHDF2
MIR503HG
RPL17
HDAC5
FAM228B
EMC3
TTC7B
TMX3
TRIM56
RNF2
RDH10-AS1
LSM5
ZNF205-AS1
RUVBL1-AS1
MRTFA
CHMP1B
MIR5587
LOC107984813
BLOC1S3
LOC100506675
PPP6C
MIR1539
LOC729867
FZD1
OTP
PPDPF
TMEM239
MICAL2
SNORD83B
DCST2
LOC105369201
LPAR3
ASPDH
MIR3180-5
MIR4434
MIR424
LOC100130987
PKN2
EFHD2
LOC100287837
LOC101929268
MIR30D
NME1-NME2
PAQR6
KCNG4
RPS13
SLED1
MIER1
FBXL22
CYP1B1
LINC02709
CDC42
DST-AS1
EGR2
OLFML2B
SLC28A3
MTRF1L
SLC39A7
SLC23A3
DLG3
CLN5
EEF1AKMT3
ISG20L2
SNORD159
ASAP2
SPRY2
COX7A2L
SEPTIN1
MIR4519
DIAPH3-AS2
TMEM109
SLC25A1
MYL6B
PIGY-DT
EIF4A1
ZCCHC3
MIR6131
B3GALT6
FLJ46875
FTL
PNKD
CORO7-PAM16
TMEM30A
KLF6
MAFA
ZC3H14
H4-16
ARAP1
OR2V2
SCAMP1-AS1
LINC01783
SPATA46
UCKL1-AS1
PDXP
DDTL
TXNDC12
ZNF704
BRIX1
SNORD55
SIRT5
DGCR5
GJA9
POMGNT1
MYL6
RCC1L
MIR3153
MIR762
FHL3
TRIM2
LMLN2
LOC101928035
CYB5R1
SEC22B2P
SEC22B3P
GOLGA6L17P
MRPL9
SNHG17
MIR3140
RHOQ
NDUFC2-KCTD14
HSD17B1
C20orf144
MIR3191
PPP2R5E
CD151
CFL1
ZNNT1
MIRLET7E
LENEP
LRRN3
MAPKAPK5-AS1
CDK9
LOC645967
LINC02475
MIR1538
SPOCD1
FLJ20021
MIA3
TTC39C
LOC646471
B4GAT1
DGKH
KLF4
MOB1B
LINC00554
HAGLROS
KCNIP2
MIR4736
MELTF-AS1
LOC107987142
RUNX1T1
TROAP
LINC01624
SRGAP2B
ZNF281
TMEM179B
PIH1D1
NABP1
MIR4516
PIP5KL1
LINC01311
MIR301A
GAS6
RUSC1-AS1
ARHGAP28
TRIM43
MIR611
RDM1P5
LINC01461
GLTPD2
RNASEH2B-AS1
LINC01058
LINC00511
MMP20
ZNF273
MIEN1
HTRA2
ATF4
CD248
CYP19A1
MAP6
DNMBP
UBE2M
RNU5D-1
CCN2
RAB26
SLC39A14
KSR1
GADD45A
ZBTB7B
PXMP2
TEX53
PCBP1
NIBAN2
SEPTIN9-DT
MED29
LOC105376453
MIR3907
REPS1
SMARCD2
LINC00115
PELO
SLC32A1
C8orf44
SNORA71C
DGKZ
HNRNPA1P33
SNHG22
NDUFB11
CASP7
SNORA71D
CAPN10-DT
RNU6-1
RNU6-2
RNU6-7
RNU6-8
RNU6-9
PPARD
GCK
LRRD1
DHH
PRDM11
LRRC42
PPM1F-AS1
TP53INP2
FBXO42
LINC01600
EHD2
SYNJ2-IT1
RNY3
H1-0
ALPI
MIR4741
PDF
PPP1R15A
TMCO4
FTO
MIR3074
SERTAD1
MIR186
PAQR4
SYNGR2
NID2
SLC25A35
LOC105378068
ARRDC1-AS1
ZBED8
WDR24
OPRM1
ASF1A
CCDC167
PURB
MUS81
SH3BP4
CPA5
FOXD4L1
TARDBPP3
RPTOR
CSRP2
MDM1
RPS26
PLCXD2-AS1
SLC48A1
LOC388242
LOC613038
MIR7975
CYP4X1
KLHL26
POLR2L
UBC
HOMER2
RAPGEF3
DCAF7
EIF4E2
TXN2
LOC105371789
LRRC10B
CIDEC
NOX5
ZNF816-ZNF321P
RN7SL1
MIR3917
MSI2
FLJ31356
PARP15
PICART1
RCOR1
SLC3A2
C17orf50
RPL41
LINC01465
GFER
MIR3193
C7orf25
MIR569
OST4
PSMC5
ZMIZ1
CDK6
SYT11
MIR6078
LOC101928489
NAT9
LINC01655
CDC42EP4
FTH1
GNB2
WBP2
ETFA
LINC02387
KCTD10
MIR3945HG
LINC01126
HDC
ITPK1-AS1
C17orf100
PNRC2
CACNA1E
AADACL2-AS1
ZBTB24
PGP
DYNC2I2
LINC00242
USP15
ARNTL
PRDM6
TPM3
RPL13A
MIR5191
IRS1
MIR4466
KIAA0895L
NAA38
TMEM150A
SAMD4A
KCTD7
RAB33B-AS1
TAGLN2
SNORD10
FDPS
MIR3150A
IFI6
PRKAG2
SNORD33
VBP1
A4GNT
SNORA48
PRKCA-AS1
VPS9D1-AS1
TREX1
LINC01635
ANTKMT
PHF3
RNF7
ALDH3B1
RAD9A
ETV3
MIR4259
LINC01560
GPR137
CORT
TRIM16L
HOXA4
ZIC5
SMIM30
RARG
HCRT
MAP3K14-AS1
PARD3-AS1
CIC
KCTD11
THAP9-AS1
ITPK1
IGDCC4
AP1M2
URGCP-MRPS24
MIR4638
SULT2B1
KLHL5
HOXD8
SNORD32A
NOL3
SLC35D2
PSCA
ZNF137P
RBM15B
PRELP
UCK2
FAM83D
GSEC
MCFD2
RNY4
TKT
IGF1R
TMEM88
MIR21
CELF4
UMODL1-AS1
NCAM1
CDC42EP3
TRAPPC4
MIR636
RPL23AP64
CALD1
MRM2
MIR4530
ABCB6
CATSPERZ
HOXD-AS2
THOC7-AS1
LINC01119
RNF115
ZFP36L1
SUN1
MIR132
AGBL5-AS1
EFNB2
MIR6743
TIAM1
MLST8
ST7-AS1
DEPP1
SNORD13F
C1QTNF7
SOX18
LOC105369728
TAB2
SNORA67
CHST7
MYADML2
PLEKHM2
APOA5
LOC100130691
TAC3
PKMYT1
MBD5
LINC01362
MIA2
SNORD43
HOXD13
LINC01714
PPAN
LINC02362
LOC283335
ZNF48
RAB11FIP5
DNAJC9
LOC100996842
LINC00926
ADO
C1orf35
PTBP3
PHOX2A
EEF1AKNMT
MIR324
PTPRE
DMAC2L
SPTBN1
VGLL2
LINC00235
GLUD1P3
LINC02669
PXN
LAMA4
SAMD5
WIPI1
ARMC7
RNU5A-1
SLC37A4
LOC100129034
SULT1A4
RPS19BP1
SPRED2
PTRH1
IKZF3
PAPPA
MIR6073
RPS17
SNORD105B
MIR4728
USP21
DLST
TRIM47
FSD1L
MOB4
MRGPRF
RRM2
EGFR
WWOX
HDAC9
XKR8
SNORA73B
FBXL15
MIR6514
MIR218-1
DPAGT1
HAPLN3
SULT1A3
NKAPD1
LINC00407
LINC00899
NR1H2
TSPYL1
KMT2E-AS1
PPIA
DDIT4
RIN1
IQCD
MIR3620
DNAJC4
PPP1CA
LAYN
SNORA84
LEFTY1
MIR6070
EHD4
GNG12
KALRN
FGD2
LIMD2
CEBPE
TMEM223
GRHPR
MIR5001
MIR3651
BEST1
CNNM4
RN7SK
LOC100287036
PCDHGC3
LRRN4
LBHD1
HSPA7
GAPDH
MIR4683
KCNJ12
MIR4496
MIR8066
C16orf91
GNA13
SNORD34
ATXN7L1
RBFOX2
AFF1-AS1
PAIP1
CYP2U1-AS1
SH3KBP1
TAGAP
GFPT2
OXCT1
TCEA3
CRIM1
MRPL43
MIR6732
DIRC3-AS1
TMEM9
SMAD7
MIR1288
MSANTD2
ID2
LOC105371038
PARD6B
NDUFS8
MIR4691
LRRC1
LHX5
SERTAD4-AS1
CAHM
CYP51A1-AS1
MIR550A2
CHST14
C10orf95
CSRNP1
NKX2-2
RNY1
SLC44A2
PFN2
ABRA
ZNF593
C2orf16
SMIM2-IT1
MIR554
NAGS
WLS
DDAH1
MIR3150BHG
SNORD35A
ANK1
ATP1B1
CEBPZ
MASCRNA
RAP2B
UBAC2-AS1
MIR623
H2AC21
MIR22
MIR22HG
METRN
DPEP1
CBR1
LINC00449
TSPAN15
H2BU1
SNORA87
ITGA6-AS1
AHRR
MIR1262
BCAT2
LOC100996318
LOC441204
MIR3913-1
ID1
LINC02323
ZWINT
GSN
ACTG1P20
PPP1R9A
EMILIN1
EYA1
TXNIP
HMGN2
LOC91370
C20orf204
MIR181B2
TMEM126A
HOXA11
IRAIN
NPAS1
FOSL1
TMEM88B
LOC101929054
ARHGEF18
EPS8L1
ZFAND5
TNFSF11
ATP6V0C
B4GALT7
NDUFB7
SLC22A23
SMG8
FIGNL2
TIMM8B
HOXA5
E2F3
H1-10
TMEM210
PRKAG1
NEK6
NKIRAS1
ALYREF
TGFB1
ZNF862
HDAC10
MIR3615
[truncated: 3,064 more rows]

## Sheet: underrepresented
MTAP
CCDC26
MIR31HG
KLHL9
MIR31
LOC101927543
CFAP20
ADCY8
BRD4
SIT1
SPAAR
C5orf66-AS2
VAV3
SNORD168
IGF2BP2
ZFHX4
MIR1205
JADE2
MYMX
MIR23A
SLC38A1
AARD
CCN4
NSMCE1
ZC3H3
ZNF668
TOP1
FXYD3
MIR3681HG
RMRP
CORO2B
EXT1
TFAP2A
MPG
LPIN1
ASAP1-IT1
LINC01151
MT2A
HSD52
SRL
EIF3E
LOC101927495
CXCR6
MT1B
MT1E
SNORA74D
ZNF608
P4HA3-AS1
LNX1
TULP4
CD200R1L-AS1
NEDD9
DLC1
HSP90AB1
MIRLET7A2
MIR100HG
GALNT2
CA4
SNORA26
DANCR
LINC01605
FOXO6-AS1
SNHG4
SMG6
MIR4449
MIR1287
CPA2
DKK3
SAXO1
UBE2V1
FEM1C
LINC00461
ESYT3
DDR2
PDGFRB
MIR8078
MIR4647
GALK2
EIF3H
H2AC17
MIR199A1
MITF
CLTA
SGCA
HK1
BFSP2-AS1
GLRA1
SLC35B2
ZFAND6
C1orf116
DPYSL3
FAM138D
RANBP9
MIR5689
LOC339874
MFAP2
OSER1
LETM2
DAB2
MAP1LC3C
NT5DC3
ZIC1
CA12
SCRG1
ARID5B
ZFAS1
SEMA3C
MAST2
MIR3610
ITGB3
GSN
RNF139
LOC101927604
TM4SF1
MT1L
PPP1R7
STYXL1
STPG4
SLC1A7
PRCP
LINC02186
MIR584
PPP1R32
SACS-AS1
C5orf66-AS1
LINC01682
STARD5
EVI2A
MED15
LINC02240
LRP1-AS
FAM138B
VEGFC
MIR1302-3
PDGFRL
TNFRSF11B
MIR148B
ASPH
SRGAP2D
AKNAD1
RBMS1
HOXC11
POU2F2
CLN8
MSANTD4
LOC102724624
KAT6B
ABLIM3
CMSS1
CD44
MYC
LPP
KANK1
CELF1
LOC101928386
SNORA74A
GTF2E1
CLPTM1L
VDAC2
CSRP1
MAGI3
LINC02509
MIR10526
THBS4
RPS24
ADAMTS5
HSH2D
CHAC1
FNDC3B
LIMS1
ARRDC4
MIR3125
IRX5
PFKFB3
STAU2
HOXB3
BNC2
PCMTD1
REXO1L2P
LOC284454
LARP1
TGM2
MAP3K20
MYOZ3
ZNF148
MIR100
LTBP4
MMP2
MIR4797
MIR4671
HOXB-AS3
RNF145
MT1X
ATF7
RPS28
RAB18
ZBTB38
LOC105377162
S100A14
IL6-AS1
HINT2
LOC646938
FAM138A
FAM138C
FAM138F
LOXL2
MIR1302-10
MIR1302-11
MIR1302-2
MIR1302-9
LOC100509620
RAPGEF2
SH2B3
CFLAR
LOC101927751
HPCAL1
TACC1
OR4F6
LIMA1
WFDC3
ADK
PI4KAP2
LINC01215
ARHGAP12
HTRA1
WIPF1
LOC105379176
MIR9-2
OPTC
PPP2CA
LINC00445
SYNPO
PARVA
CHEK2
GSDMD
CCDC107
KIAA2012-AS1
PEDS1
MIR4725
LOC100131496
CAST
MIR3141
SMIM3
TSPAN14
LOC388282
CLASP1
FGF1
AQP7
LINC00824
RBM39
SRGAP2B
LINC01270
EGFR
CMKLR1
ASAP1
MIR5092
MIR548AQ
PCNX2
TGIF1
RAD51B
PARVB
MIR218-2
LOC653653
MIR365B
SNORA71B
EIF2B3
KRTAP2-3
ETS1
ELL
LOC105371267
AQP7P1
SCARNA20
LOC114841040
RGS3
PPFIBP1
SRGAP2C
SOD2
MIR3128
TMCC1
ABLIM1
RBBP6
PCID2
LOC100126584
LCE3A
RIPOR3
MRPL14
SNORA4
CLCA1
TMEM14EP
ARHGEF39
FOXN1
STRADB
MFSD13B
FARP1
ERP29
CSNK1A1
COX20
TSC22D2
MCF2L2
FAM24B
MGAT1
OGFOD3
LINC00205
LOC101927377
DAPK2
NRG1
MSMP
SNORD87
VCL
KCTD3
STX10
LINC01487
SUSD6
NNAT
PRCD
LINC00886
SORBS3
H3C10
SMG7
EIF4EBP2
TBC1D10A
GALNT10
MIDEAS
LINC00974
AHCYL1
IGFL2-AS1
STRA6
C19orf53
STOML1
C9orf47
FKBP1A
RUSC2
TIGD5
CNBP
UBR5
ACOT11
TMEM265
NMNAT2
LOC728178
H2AC14
SARS1
NACC1
ERG
HOXC8
LINC01455
TOB1-AS1
MECR
LOC101929165
ZP1
FAM138E
YWHAH
H2AC13
SNORA63
GLS
SHC4
MIR1204
BNC2-AS1
THBS1
RRAS2
ELOVL1
TWIST1
MBNL1
ATP9A
LOC100130548
H4C12
C11orf91
LIF-AS1
NCOR2
LOC101927787
ADAMTS1
DISP1
NR3C1
PTPRC
C6orf141
CDK5RAP2
SYTL2
FARSA-AS1
MIR612
KCTD12
FLYWCH2
RRS1
ZBTB20-AS3
MIR10A
YTHDF3
QKI
SNAP47
LOXL1-AS1
PXK
CD59
BLACAT1
LOC101926935
TLNRD1
KCNMA1
TRAM2
NFKBIE
NEAT1
LIN7A
IL1RAP
MIR6734
NT5C3A
SLC16A12
STN1
MIF
ELOVL5
MIR6506
DERA
RAB14
ATP6V1G3
STX8
SLC30A1
NR2F2
CDV3
MIR4523
MAPK6-DT
ARHGEF7
ACOX3
PVT1
LOC730101
SUMO1P1
CDC20
SNHG6
VTI1A
MIR3189
ZMYND8
LINC00565
TTLL11
ARHGEF12
DCUN1D1
MATR3
SNAR-E
MICAL2
LOC554206
H2AC15
CALR
RAB7A
RPSAP9
ADRB2
KRT7-AS
YOD1
PREX1
LOC101929882
MIR3686
ZEB1-AS1
ATP8B2
LOC102725021
LINC01855
KBTBD12
PALM2AKAP2
DCP1B
LOC105373496
LINC00578
ATF7-NPFF
IGIP
TMEM80
BCAT1
MIR1-1HG-AS1
SEPTIN9
MRPL36
KHDRBS1
ZBED6
MIR6831
AKR1B1
WIZ
LOC100289230
ACSL3
MEF2D
H4C11
MIR548AJ1
CRB2
SNX18
MGC27382
SNORD1A
SMCP
CYC1
SHARPIN
SDHAF1
LINC00518
KRT7
LOC100130872
MATN2
EPOR
KCMF1
EGOT
KLF3
MIR7976
ARPC5
RPS6
FNBP1
DIDO1
MIR942
TRIR
LOXL1
SPATS2L
TUBG2
NIBAN2
ZHX3
ZNF217
TOP1MT
RBM12B
CNKSR3
SQOR
MAT2A
RAB9A
SNHG16
ZNF395
CAVIN1
GFUS
NGF-AS1
TOB1
MMP11
LOC100506321
FER
LUCAT1
FLRT2
SNORD12
FILIP1L
TCF4
TRA2B
YWHAZ
MIR6515
ROMO1
RTEL1
RPL23
OMP
ENPP2
SNAR-A12
SNAR-A13
KRTAP2-4
ABTB2
IRX3
CPEB4
KCNJ2-AS1
ERBB2
LOC101927164
BACH1
LINC02861
TUBA1C
MIR2682
AGO2
SLC34A1
RHOF
GPR61
MIR6869
PODXL2
SND1
MSTO2P
SWSAP1
SSH1
CTNNB1
HAS2
CNST
TMEM92
ZNF625-ZNF20
CDKN1B
MIR4469
BDKRB2
MAPKAPK2
UBE2L3
NANOS1
NIBAN1
EPB41L4A-AS1
SNORA13
SNORA81
BEST3
MID1
RUNX1
EIF1
LINC01358
AANAT
LINC02274
GLIS1
ALDH1A3
MYRFL
EIF4A2
SNX29P1
SIPA1L2
SMAD3
MYL12A
SLC28A1
HOXB-AS1
LOC101928068
MCF2L
GJC1
HYLS1
SCNN1A
SYBU
MIR1248
CENPBD1
PRELID3B
CRNDE
SNORD1B
LINC02421
CACNA1C-IT3
EFHC1
SNORA17B
SCAANT1
DENND5B
LOC105369438
STMP1
ADORA2B
SPOCK1
TMOD3
MANCR
FYN
C5orf24
NFIX
C1QTNF1-AS1
E2F1
MIR3921
LINC00705
ADGRG1
MIR6782
GLIS2-AS1
FAM43A
ZFX-AS1
HERPUD1
AQP11
CTSB
B2M
HNRNPAB
MAP3K7CL
PLIN2
SET
ITPRIPL2
ARHGEF37
ACYP2
ITPRID2
GALM
SAMD10
PDE4D
MIR16-2
MIR6887
SNORA33
EPS8
PCARE
IGFBP4
CD9
H2AC16
KRT80
APBB3
TRIL
NIPAL4
RAD21-AS1
TNFSF4
RAB24
NAALADL2
EXOC8
OVOL3
HRCT1
ITGB5
SOD1
ITPKB
TTLL4
SNORA14B
UBE2C
PAPPA2
EVL
PPP6R3
SNHG7
SOX5
LOC100507156
MTARC1
ENO1
SNAR-A10
SNAR-A11
SNAR-A14
SNAR-A3
SNAR-A4
SNAR-A5
SNAR-A6
SNAR-A7
SNAR-A8
SNAR-A9
HOXA10-HOXA9
MIR151B
LOC100128988
SLC16A1-AS1
WWTR1
MIR620
ARSI
RPS3
DNMBP-AS1
PARP15
IFIT5
NCK1
ATP5F1B
SNORD12B
MIR29A
FZD2
MIR6838
KCNMB2
STMN1
STX1B
SNAR-C1
SNAR-C2
SNAR-C5
ESRRA
DPP4
HDAC11
SLC35G2
TMEM75
LOC104968399
LAMC1
H2BC15
ITPRIPL1
RPRML
PPP2R5E
MIR5700
CRKL
HP09053
TLCD5
MTOR
ZMYM5
WFDC21P
ZNF638
EHF
SNORD3D
ST8SIA5
SNORD38A
MIR15B
H4C13
ZG16B
BBS10
TRAF4
NDUFA2
SHROOM3
FAM218A
SLC30A10
STK36
MAFB
MIR548C
GLT8D2
KIAA0754
LINC02874
TMCO6
SNORA63B
SNCG
LINC01444
ALDOA
MIR9-3HG
ACP3
SNAR-D
IMP3
BCL2L1
MIR1281
CDK1
TCF7
DLGAP1-AS1
NR3C2
CALHM2
LINC01485
TNFRSF1A
MIR4322
METTL21A
MIR4755
KIRREL1
SNORA21B
LINC01845
LINC01014
C11orf52
PHC2
SNAR-C3
HORMAD2-AS1
ADRA1B
MED26
LINC02111
SLC38A2
OSTN
VXN
CAV1
CSPG4
GPX1
SFTPC
KCTD14
PALMD
FAM102A
LINC01753
LINC01512
USP3
CCNY
KLF5
GFOD1
PLK2
SNORD100
YDJC
PYROXD2
ECE1-AS1
LINC00114
RPL35A
LYRM1
OGN
IL6
CRADD
H3C11
PRSS30P
NXN
NREP
OSBPL3
PPP1R3C
RBPJ
NR1D2
LINC01410
FIBIN
C3orf22
VWA2
LOC101929705
MIR1245A
RCL1
GAD1
MTERF2
MAP7
PRICKLE2
DSTN
ELK3
LINC01554
SMILR
CLIP1-AS1
SOX15
PIK3CA
PLEC
EFNA4
MIR6853
LINC01686
POLR2F
IGF2R
MIR6758
MIR2116
HPD
CORO1C
SNORA118
ITLN2
HOXA-AS3
LOC101928166
MIR6881
PAQR8
LPAR1
ILF3
PIAS1
TRAPPC3
ISLR
LIPC
CFH
SNORD65
FJX1
C1orf122
SNAR-B1
SNAR-B2
ECM1
MIR29B1
C8orf44
LOC100652758
MYO10
MGLL
CREBBP
CALM2
LOC105372672
MAN1A1
SPSB2
ZNF622
MRPS14
KCTD1
CD63
MIR7706
FMNL3
SYTL3
NRN1
HIPK2
EFL1
LOC105447645
RAPGEF1
TNRC6B
C5-OT1
SPIRE1
APOE
SNORD151
CENPO
MIR4690
H1-5
LINC02544
ARHGAP11A-SCG5
MIR190B
RAB30-DT
TMEM91
SNORD72
CTF1
MAP3K14-AS1
MIR4799
ZNF358
C17orf58
ZNF774
ARIH2
EID1
MIR3648-1
MIR3648-2
AKIP1
LRMDA
RRAGA
FTO
EMP3
XXYLT1-AS2
JAK1
CTSC
SLC39A13
CTPS1
CTC-338M12.4
MIR7843
SLC5A3
SLX1A-SULT1A3
SLX1B-SULT1A4
LMO7-AS1
GIPC2
CHD9
RASSF3
LNX1-AS1
TRMT112
DYRK1A
MAGEF1
NME4
GLIPR2
SNAR-A1
SNAR-A2
ADAMTS10
SCARNA2
SPNS2
LOC105369911
LOC101927727
POLR1D
FUT4
LOC105371849
CAPSL
SATB2
PLEKHA2
DNAJC5G
USP10
TRIM52
RARA-AS1
SPTBN1
IGSF10
S1PR3
GNAS
TMEM167B
DNM3OS
LOC91450
LOC102724050
CREB5
CCDC130
ANTXR1
LOC101929555
IL1R1
STAMBP
TYMSOS
RHEB
EEF1G
TNS4
MIR4642
EPB41L2
UBE2FP1
C10orf55
MIR5010
B4GALT5
MIR3175
BASP1
STAC2
IRF2BP2
C1orf195
ARHGAP23
LOC101929626
PTCH1
TMED7-TICAM2
TEX45
H2AW
LOC100128966
M1AP
MIR196B
ABR
RNF207-AS1
SNORA70G
PABPC4-AS1
LOC105371763
MIR378D2
CRYL1
C6orf132
LMO7
RUNX1T1
MIR583
HSPB3
MAPRE3
UTP23
TENM2
MRPL34
MIR4289
THAP7-AS1
PDCD4-AS1
HBA1
SERTAD4
SLC7A5P2
SNORA91
MIR1206
LYPD1
PRDX2
LOC100132249
SNORA92
LNCSRLR
SNORD2
SLC51B
SHISA4
MIR6747
RPS7
UBE2N
RPL7
LINC01634
DCAKD
ELAPOR1
LOC105373656
DINOL
DMPK
TSPAN32
CDIPT
SEMA6D
LOC105370941
BTBD16
MIR3198-2
ADAM12
SNORD12C
PACERR
LINC01412
MIR484
HMGN1
ZNF664
CST6
H1-9P
HBA2
CAMK1D
HMOX2
FBXO46
LINC01460
RASAL2-AS1
LOC100996263
GABPB1-IT1
GDF15
ZNRF2
LINC01656
ADORA2A
PAG1
TNKS1BP1
PNPO
TARBP2
SNORA80E
RPL37A
PARTICL
DAPK1
PDLIM5
RGMB-AS1
PDP1
MIR5094
ST3GAL3
MIR3619
MIR4779
SOCS2
C19orf67
RDH5
LIVAR
MTNR1B
NRBF2
ENAH
RND3
ADGRG5
FCGR2C
LINC00938
MCU
LYSMD2
TMED9
LOC102724720
TXNDC17
PITPNM2
SRSF4
OSBPL8
